# Supplementary material for: Transcriptome-wide association study-derived genes as potential visceral adipose tissue-specific targets for type 2 diabetes
Source: Diabetologia. 2023 Aug 4;66(11):2087–100. doi: 10.1007/s00125-023-05978-5 (PMC10542736; doi:10.1007/s00125-023-05978-5)
Supplement: Supplementary file 2 — Supplementary file2 (XLSX 9234 KB) [file 125_2023_5978_MOESM2_ESM.xlsx]

## Sheet: ESM Table 1
ESM Table 1. Characteristics of VAT, T2D, and glucose-related traits.
Exposures	Consortium	SNP	F-statistic	Sample size	Population
VAT	UK biobank	221	901.13	325153	European ancestry
BMI	UK Biobank+GIANT	490	88.68	681275	European ancestry
WC	UK Biobank	225	14.19*	336639	European ancestry
WHR	GIANT	38	78.48	210082	European ancestry
Current smoking	UK Biobank	35	107.45*	462434	European ancestry
Outcomes	Consortium	Studies	Cases/Controls	Sample size	Population
T2D (discovery)	DIAGRAM	18	26,676/132,532	159208	European ancestry
T2D (replication)	70KforT2D	5	12,931/57,196	70127	European ancestry
HbA1c	MAGIC	91	Not available	200622	European ancestry
FG	MAGIC	91	Not available	200622	European ancestry
2hGlu	MAGIC	91	Not available	200622	European ancestry
FI	MAGIC	91	Not available	200622	European ancestry
VAT indicates visceral adipose tissue; BMI, body mass index; WC, waist circumference; WHR, waist-to-hip ratio; T2D, type 2 diabetes; HbA1c, glycated haemoglobin A1c; FG, fasting glucose; 2hGlu, 2h-glucose; FI, fasting insulin; GIANT, Genetic Investigation of ANthropometric Traits consortium; DIAbetes Genetics Replication And Meta-analysis; Meta-Analyses of Glucose and Insulin-related traits Conso…
*The minimum F-statistic for a single SNP.

## Sheet: ESM Table 2
ESM Table 2. Genetic correlation of VAT with T2D and glucose related traits, estimated by LD score regression.
Traits	rg	rg. SE	95% CI	p-value	h2 (SE)
T2D (discovery)	0.575	0.034	0.508, 0.642	ESM	0.076 (0.006)
T2D (replication)	0.331	0.035	0.262, 0.400	9.2e-21	0.103 (0.011)
HbA1c	0.195	0.028	0.140, 0.250	1.23e-12	0.134 (0.017)
FG	-0.001	0.025	-0.048, 0.048	0.976	0.109 (0.018)
2hGlu	-0.023	0.036	-0.094, 0.048	0.519	0.113 (0.014)
FI	0.049	0.027	-0.004, 0.102	0.0716	0.104 (0.010)
LD indicates linkage disequilibrium; VAT, visceral adipose tissue; T2D, type 2 diabetes; HbA1c, glycated haemoglobin A1c; FG, fasting glucose; 2hGlu, 2h-glucose; FI, fasting insulin; SE, standard error; CI, confidence interval; h2, heritability.

## Sheet: ESM Table 3
ESM Table 3. Single-nucleotide polymorphisms associated with predicted VAT.
SNP	EA	OA	samplesize	beta	se	pval	eaf
rs10057588	G	A	324221	-0.0145318	0.00264309	3.84e-08	0.691693
rs10182458	G	A	322841	0.0261409	0.00248112	5.9e-26	0.441494
rs10187101	T	C	323622	-0.0172208	0.00258476	2.69e-11	0.711861
rs10423928	A	T	325114	-0.0327757	0.00312601	1.01e-25	0.828075
rs10510025	T	C	322500	0.0163985	0.00288773	1.36e-08	0.633586
rs10740991	G	C	323883	0.025669	0.00275835	1.33e-20	0.854433
rs10756714	G	A	323642	-0.0196814	0.00249851	3.35e-15	0.621805
rs10773302	G	T	324145	-0.0172152	0.00279835	7.66e-10	0.803315
rs10789334	A	G	324609	-0.0184691	0.00295742	4.24e-10	0.915136
rs10896012	C	T	324254	0.0224036	0.00300793	9.46e-14	0.863219
rs10938398	A	G	324435	0.0283593	0.00250443	1e-29	0.675319
rs11030112	A	G	324702	0.0313289	0.00264772	2.65e-32	0.75599
rs11126734	A	C	325114	-0.0153609	0.00249955	7.97e-10	0.654153
rs111363146	C	T	323532	0.0198206	0.00359869	3.64e-08	0.932907
rs11150745	G	A	322528	-0.0194267	0.00266495	3.11e-13	0.789936
rs11161044	G	C	322820	-0.01731	0.00316497	4.52e-08	0.659145
rs111610668	G	A	322989	-0.0170008	0.00255756	2.99e-11	0.852037
rs11173521	T	G	323219	0.0141272	0.00251436	1.93e-08	0.398163
rs112108364	G	T	322772	0.0173461	0.00275973	3.27e-10	0.860224
rs113211479	A	G	324189	0.0243952	0.00252038	3.7e-22	0.663738
rs113866544	C	T	324632	0.0366275	0.00493862	1.2e-13	0.926318
rs114067739	A	C	324678	-0.0365852	0.00572509	1.66e-10	0.97524
rs11679338	C	T	325114	-0.0172476	0.00261447	4.2e-11	0.715855
rs117151227	C	T	324417	-0.0617497	0.00761145	4.95e-16	0.977236
rs117176448	G	C	325114	0.0247857	0.00420212	3.67e-09	0.96266
rs11776713	C	T	325114	-0.0151073	0.00247517	1.04e-09	0.626198
rs11880870	G	A	323866	-0.0184892	0.00247551	8.09e-14	0.321086
rs11896591	G	A	322210	0.0137005	0.00248788	3.65e-08	0.63758
rs11917587	A	G	323623	0.0144102	0.00250628	8.94e-09	0.483626
rs12001634	A	T	323854	-0.0161262	0.00262333	7.88e-10	0.53115
rs12101386	T	G	322889	-0.0164091	0.00300975	4.98e-08	0.858027
rs12103006	A	G	323178	-0.0166291	0.00250629	3.25e-11	0.533347
rs12200046	T	C	324344	0.0217686	0.00374051	5.9e-09	0.93151
rs1225060	A	G	322033	0.0231597	0.00277925	7.88e-17	0.835064
rs1229984	T	C	325114	-0.0498192	0.00838642	2.84e-09	0.841454
rs12335914	C	G	323031	0.0160196	0.00248858	1.22e-10	0.616014
rs12409875	A	G	325114	-0.0143109	0.00247338	7.21e-09	0.644369
rs12435171	G	A	322855	0.01625	0.00273917	2.98e-09	0.38758
rs12459368	G	A	325114	-0.0198531	0.00279158	1.15e-12	0.694489
rs12477088	C	T	323965	-0.0203478	0.00251645	6.17e-16	0.533147
rs12632423	A	G	325114	-0.022742	0.00406112	2.14e-08	0.839856
rs12739999	A	G	323586	0.0216766	0.00330548	5.46e-11	0.615615
rs13017207	A	G	324531	-0.0196434	0.00253456	9.17e-15	0.716254
rs13062093	G	T	324896	0.0197492	0.00256919	1.51e-14	0.631589
rs13075615	T	C	323732	-0.021721	0.00347255	3.97e-10	0.930711
rs13097150	T	C	323462	0.0153514	0.00256065	2.03e-09	0.699481
rs13135092	G	A	323401	0.0325622	0.00453927	7.31e-13	0.97504
rs13192865	A	G	324560	-0.0181732	0.00280148	8.76e-11	0.813299
rs13263674	G	A	323413	0.0170555	0.00273749	4.65e-10	0.861422
rs13337177	T	G	322583	-0.0228238	0.00324515	2.02e-12	0.790935
rs13393304	A	G	325114	-0.0444705	0.00327738	6.12e-42	0.877396
rs1446585	G	A	325114	-0.0168937	0.00296443	1.21e-08	0.189896
rs145350287	A	T	325114	-0.0423632	0.00631125	1.92e-11	0.990016
rs1454687	C	G	324927	0.0230071	0.00247552	1.49e-20	0.453474
rs1474518	C	T	322216	-0.0181173	0.00293399	6.62e-10	0.761382
rs148168215	T	A	323100	-0.0532399	0.00941044	1.54e-08	0.984026
rs1559677	G	A	325042	0.0148513	0.00252783	4.22e-09	0.441494
rs1591726	T	C	323016	0.0223295	0.00265477	4.06e-17	0.589058
rs1652376	T	G	325114	-0.0208768	0.00248293	4.17e-17	0.389776
rs17239176	C	T	322836	-0.0166207	0.00299446	2.85e-08	0.896366
rs1724557	C	A	322469	0.0155766	0.00252496	6.87e-10	0.372204
rs17589357	C	T	322647	-0.0199144	0.00348165	1.07e-08	0.936901
rs1762509	A	G	322088	0.0156997	0.00262434	2.2e-09	0.77476
rs17682873	T	C	323466	0.019578	0.00353574	3.07e-08	0.924321
rs17770336	T	C	324999	0.0247234	0.00264092	7.85e-21	0.790136
rs1834144	A	C	323386	-0.0181176	0.00256778	1.72e-12	0.554912
rs1928496	C	T	325114	-0.0210599	0.00282664	9.3e-14	0.745607
rs2020942	T	C	323155	0.0151581	0.00253637	2.28e-09	0.745008
rs2102278	G	A	323517	0.015695	0.00265689	3.48e-09	0.455072
rs215628	C	T	323995	0.0157551	0.00255008	6.48e-10	0.397764
rs2172131	T	C	325114	0.0168707	0.00251151	1.85e-11	0.70647
rs217669	C	T	325114	0.0174862	0.0027831	3.32e-10	0.642372
rs2253310	C	G	323636	-0.0209342	0.00256321	3.16e-16	0.470248
rs2285640	G	A	325114	0.019966	0.00247694	7.58e-16	0.591653
rs2304608	A	C	324911	0.0298595	0.00340771	1.91e-18	0.701478
rs2307111	C	T	325114	-0.0260136	0.00253564	1.08e-24	0.384385
rs2448916	A	C	323289	-0.0140483	0.00254977	3.6e-08	0.471645
rs245775	A	G	323699	-0.0195896	0.00278906	2.16e-12	0.759385
rs2472297	T	C	325114	0.0165657	0.00279474	3.08e-09	0.934305
rs247975	T	C	322641	-0.0143864	0.00248895	7.46e-09	0.630791
rs2481665	C	T	325114	-0.0178418	0.00249035	7.82e-13	0.813498
rs2499468	C	A	323581	-0.0156286	0.00260487	1.98e-09	0.77476
rs2537621	C	G	324115	0.0146246	0.00257163	1.29e-08	0.675919
rs254024	T	G	324907	0.015587	0.00249523	4.19e-10	0.582867
rs264932	A	G	323856	0.0139456	0.00253316	3.69e-08	0.82488
rs2667761	C	T	322975	-0.0159182	0.00258408	7.27e-10	0.491813
rs2678204	G	T	323592	0.0230585	0.00261484	1.16e-18	0.744808
rs2730806	T	A	322359	0.01646	0.00248258	3.35e-11	0.438698
rs2744973	T	C	324438	0.0214084	0.00269605	2.01e-15	0.591254
rs2799465	C	T	323945	0.0213075	0.00366341	6.02e-09	0.711262
rs2804477	A	G	325114	0.0210715	0.00361382	5.52e-09	0.848642
rs2926614	T	C	322213	-0.0224053	0.0032324	4.16e-12	0.763978
rs2926864	A	G	323005	0.0174812	0.00262361	2.68e-11	0.813498
rs2962082	A	G	322814	-0.0153547	0.00248756	6.72e-10	0.613618
rs329124	G	A	323838	-0.0137819	0.00251439	4.22e-08	0.538139
rs34431565	T	G	325029	-0.0339764	0.00591315	9.14e-09	0.966653
rs34811474	A	G	325114	-0.0190888	0.00292701	6.96e-11	0.925918
rs35060985	A	G	322405	0.0233542	0.00267486	2.52e-18	0.700679
rs35697587	G	A	324734	0.0166896	0.00247727	1.62e-11	0.407348
rs35972789	A	C	325114	-0.039582	0.00648111	1.01e-09	0.989816
rs362307	T	C	322041	0.0286955	0.00478704	2.04e-09	0.972444
rs3759094	T	C	321924	-0.0152126	0.00262753	7.05e-09	0.732827
rs3774063	T	C	324850	0.0238169	0.00410638	6.63e-09	0.959465
rs3784692	C	T	324075	-0.0243854	0.00253098	5.7e-22	0.462859
rs3787075	G	C	325079	0.0177581	0.0026219	1.26e-11	0.694688
rs3791687	T	A	323613	0.0191278	0.00297285	1.24e-10	0.692492
rs3803253	A	G	323928	-0.0162878	0.00272895	2.39e-09	0.797324
rs3826408	T	C	325114	0.0143359	0.00248473	7.95e-09	0.613419
rs3843540	C	T	324190	-0.0255881	0.003487	2.17e-13	0.597644
rs3943933	A	T	324890	0.0165879	0.00247831	2.18e-11	0.426717
rs40067	A	G	322239	-0.0244571	0.00331417	1.59e-13	0.738419
rs4073582	A	G	324342	-0.0175064	0.00258197	1.2e-11	0.834265
rs4148866	T	C	325114	0.0152784	0.00251724	1.28e-09	0.603235
rs4239060	A	G	325114	-0.0255908	0.00318291	8.98e-16	0.864617
rs429358	C	T	325114	-0.0304454	0.00341229	4.57e-19	0.849441
rs4399192	G	T	323570	0.0177834	0.00295689	1.81e-09	0.725839
rs4402589	T	G	323678	-0.0262727	0.00249461	6.17e-26	0.454473
rs4419475	T	A	323444	0.0138691	0.00251974	3.71e-08	0.417931
rs4482463	C	A	323457	0.0361795	0.00471512	1.68e-14	0.777756
rs4500930	T	C	325114	0.0170804	0.00260766	5.75e-11	0.632388
rs4558773	A	G	324345	0.0172287	0.00257558	2.24e-11	0.715655
rs4562625	C	G	323590	0.0149873	0.00254264	3.76e-09	0.665535
rs4807179	G	A	322506	-0.0146089	0.00257772	1.45e-08	0.39397
rs4808762	C	T	325114	0.0288932	0.00273002	3.55e-26	0.791134
rs4809221	G	A	323696	-0.0146069	0.00263989	3.15e-08	0.651757
rs4842920	T	G	323875	-0.0154067	0.00276012	2.38e-08	0.882188
rs4872376	C	T	324164	-0.0137993	0.00248108	2.67e-08	0.551917
rs4929923	T	C	325114	-0.0179758	0.00258822	3.78e-12	0.532947
rs496072	T	C	323896	0.0139204	0.00252074	3.35e-08	0.295327
rs538656	T	G	325026	0.0453449	0.00291751	1.79e-54	0.724241
rs539515	C	A	325065	0.0379889	0.00305178	1.43e-35	0.805312
rs55726687	A	G	323945	0.0226732	0.00303593	8.12e-14	0.848442
rs55742087	T	C	323102	-0.0233181	0.0032077	3.61e-13	0.847045
rs55769038	G	A	323474	-0.0158555	0.00252467	3.38e-10	0.372404
rs55911231	T	C	324133	0.0148032	0.00252001	4.25e-09	0.558706
rs56094641	G	A	324955	0.0646932	0.00252176	3.82e-145	0.771166
rs56356382	C	T	323312	-0.0216755	0.003156	6.51e-12	0.795128
rs57241669	G	A	324556	-0.0257461	0.00468624	3.93e-08	0.811701
rs577525	T	C	323776	-0.0176683	0.00249817	1.52e-12	0.402955
rs58120873	A	G	322036	-0.0248189	0.00446251	2.67e-08	0.937899
rs59066241	G	T	322704	0.021192	0.003872	4.42e-08	0.766773
rs60377014	T	C	322953	-0.0203353	0.00346799	4.53e-09	0.881589
rs6096886	G	A	324695	-0.0283902	0.00315608	2.35e-19	0.826677
rs61537964	G	C	323948	-0.0230845	0.00400338	8.11e-09	0.856629
rs61813293	T	G	325114	0.023662	0.00352576	1.93e-11	0.952875
rs61903695	G	A	324835	0.0168312	0.00283862	3.04e-09	0.854433
rs61910767	T	C	323505	-0.022872	0.00333471	6.95e-12	0.946086
rs62024481	T	C	323761	-0.0176944	0.00309919	1.13e-08	0.845048
rs62084234	G	A	325057	0.0254674	0.0031253	3.68e-16	0.703275
rs62104473	T	C	322872	0.0192451	0.00264591	3.5e-13	0.832468
rs62183012	C	T	324358	-0.0162341	0.00273608	2.97e-09	0.879393
rs62190394	T	C	324759	0.0219354	0.0026682	2.02e-16	0.723642
rs62261725	G	A	322321	-0.021448	0.00264806	5.52e-16	0.711062
rs62262093	T	C	324915	-0.0299257	0.00247726	1.34e-33	0.364816
rs62413414	T	C	325114	0.0197668	0.00343605	8.78e-09	0.926518
rs62473743	A	G	323843	0.019795	0.00341568	6.82e-09	0.734425
rs62477685	T	A	325065	-0.0194958	0.00250877	7.78e-15	0.553714
rs6433243	T	C	324216	0.0161832	0.00259607	4.56e-10	0.649361
rs6536575	T	C	322381	-0.0140749	0.00248507	1.48e-08	0.49381
rs653958	G	A	324074	0.0186842	0.0025657	3.28e-13	0.683906
rs66679256	T	C	324288	0.0184989	0.00249737	1.29e-13	0.555911
rs669696	A	C	324321	-0.0242398	0.00251789	6.15e-22	0.714058
rs6739755	A	G	322339	0.0227141	0.00254124	3.95e-19	0.708267
rs67463976	C	G	325114	0.0162572	0.0025084	9.11e-11	0.510982
rs684214	T	C	323015	0.0179157	0.00275873	8.35e-11	0.769768
rs7021721	C	G	324024	-0.0154367	0.00273887	1.74e-08	0.722644
rs7035637	A	G	323688	0.0186694	0.00281978	3.57e-11	0.667133
rs704061	C	T	323375	0.0164519	0.00249031	3.94e-11	0.500998
rs7132908	A	G	325114	0.0255313	0.00254689	1.19e-23	0.748003
rs7156625	A	G	324807	0.0268651	0.00298041	1.99e-19	0.804712
rs7165759	A	G	324151	-0.0174963	0.00270676	1.02e-10	0.727835
rs71658797	A	T	323248	0.0347011	0.00378479	4.79e-20	0.971446
rs719802	T	C	325114	0.0173788	0.00254021	7.84e-12	0.493411
rs72663503	T	C	323372	0.020887	0.00295812	1.65e-12	0.881589
rs72892910	T	G	323472	0.0361555	0.00330421	7.24e-28	0.820288
rs72995085	C	T	324503	-0.0214788	0.00324802	3.77e-11	0.908746
rs73033486	A	G	323417	0.0206648	0.00372779	2.97e-08	0.904952
rs7308188	C	T	323422	-0.0187009	0.00285449	5.7e-11	0.553914
rs73213484	T	A	323573	-0.0210925	0.00358778	4.13e-09	0.838658
rs7324067	T	C	324537	-0.0165328	0.00290366	1.24e-08	0.775359
rs74934567	G	A	325114	-0.0219816	0.00341064	1.16e-10	0.881989
rs7498665	G	A	325114	0.0269138	0.0025282	1.83e-26	0.738618
rs754635	C	G	324543	-0.0230164	0.00389007	3.28e-09	0.765575
rs7550711	T	C	324515	0.0615326	0.00786654	5.2e-15	0.987819
rs7586854	T	C	323097	-0.0144898	0.00248609	5.6e-09	0.397564
rs76040172	A	G	323693	-0.0450907	0.00550526	2.6e-16	0.935303
rs76111507	T	C	325114	-0.0753794	0.00656793	1.72e-30	0.988818
rs76327888	T	G	323909	0.0229496	0.00328681	2.9e-12	0.710463
rs7649970	T	C	325024	0.0254853	0.00379054	1.78e-11	0.880192
rs7654647	T	A	324904	0.0155445	0.0025197	6.86e-10	0.700479
rs7724430	A	C	324842	0.0139268	0.00250337	2.65e-08	0.469649
rs7773094	C	T	325114	-0.0176529	0.00309759	1.21e-08	0.738419
rs778094	G	A	323092	0.0149753	0.00251403	2.57e-09	0.341653
rs7788950	A	G	322071	-0.0174855	0.00320739	4.99e-08	0.811102
rs7822494	C	T	324916	-0.0162368	0.0024861	6.53e-11	0.549121
rs7845090	G	A	322372	0.020056	0.00275265	3.19e-13	0.640575
rs7849553	C	A	323575	0.0141332	0.00249211	1.42e-08	0.592851
rs7864091	A	G	324607	0.0185992	0.00335337	2.92e-08	0.828474
rs78719460	A	G	324340	0.0158975	0.00267594	2.83e-09	0.863618
rs7893571	G	T	322258	-0.0178548	0.00263178	1.17e-11	0.796126
rs7942037	C	G	324418	-0.0168892	0.00257737	5.64e-11	0.711062
rs7982447	C	T	322286	0.0207539	0.00308067	1.62e-11	0.701877
rs8015400	C	A	325114	-0.0199458	0.00265013	5.22e-14	0.552516
rs8074454	C	G	324664	0.0174483	0.00263819	3.75e-11	0.70627
rs809955	A	G	323934	-0.0158426	0.00257345	7.45e-10	0.646366
rs8103728	C	G	323039	-0.0152437	0.00264275	8.02e-09	0.617612
rs879620	C	T	322283	-0.0205614	0.00255754	9.02e-16	0.34405
rs916289	T	C	321870	-0.013815	0.00249956	3.26e-08	0.713658
rs9277979	T	C	324506	0.0230719	0.00322746	8.77e-13	0.882388
rs9304665	T	A	323925	-0.0165435	0.00293298	1.7e-08	0.520767
rs9320823	T	C	324853	-0.0232048	0.0025317	4.92e-20	0.689497
rs9358912	T	G	324205	-0.0245808	0.00278912	1.22e-18	0.634385
rs9471333	C	T	324508	0.0243931	0.00248747	1.06e-22	0.547524
rs9512696	A	G	324813	-0.0143879	0.00261976	3.97e-08	0.470847
rs9522285	A	G	323786	0.0187171	0.00251368	9.61e-14	0.716254
rs9569934	T	C	322683	-0.018832	0.00320125	4.04e-09	0.773363
rs9641499	A	C	323441	-0.0177675	0.00250059	1.2e-12	0.603435
rs9832402	G	A	323791	-0.016956	0.00285839	2.99e-09	0.685304
rs9843340	C	T	324821	-0.0221447	0.00346929	1.74e-10	0.93131
rs9925945	C	A	323455	-0.0174959	0.00283786	7.04e-10	0.781949
rs9989141	C	T	322205	-0.0201011	0.00258082	6.77e-15	0.50599
SNP indicates single-nucleotide polymorphism; EA, effect allele; OA, other allele; se, standard error; eaf, effect allele frequency.

## Sheet: ESM Table 4
ESM Table 17. Univariable two-sample Mendelian randomisation estimations showing the associations between predicted VAT mass and T2D risk.
Outcomes	Inverse-variance weighted			Weighted median			MR-Egger regression			MR-PRESSO			MR-RAPS			CAUSE
	OR/β (95% CI)	p-value		OR/β (95% CI)	p-value		OR/β (95% CI)	p-value		OR/β (95% CI)	p-value		OR/β (95% CI)	p-value		OR/β (95% CI)	p-value
T2D (discovery)	2.48 (2.21, 2.79)	9.28e-54		2.54 (2.18, 2.96)	2.37e-33		2.66 (1.77, 4.00)	4.63e-06		2.51 (2.24, 2.81)	3.83e-38		2.51 (2.23, 2.83)	1.47e-52		1.95 (1.77, 2.16)	6.5e-10
T2D (replication)	1.70 (1.48, 1.95)	3.19e-14		1.54 (1.27, 1.86)	8.79e-06		1.50 (0.93, 2.42)	0.098		1.69 (1.48, 1.94)	7.97e-13		1.67 (1.45, 1.93)	5.95e-13		1.49 (1.34, 1.63)	0.00031
HbA1c	0.03 (0.02, 0.05)	1.02e-07		0.04 (0.03, 0.06)	3.9e-07		0.05 (0.01, 0.09)	0.00743		0.03 (0.02, 0.05)	1.81e-06		0.03 (0.02, 0.05)	2.66e-07		0.03 (0.02, 0.04)	0.002
FG	0.00 (-0.02, 0.02)	0.994		0.00 (-0.02, 0.02)	0.999		-0.02 (-0.07, 0.03)	0.384		0.00 (-0.01, 0.02)	0.8		0.00 (-0.02, 0.02)	0.982		0.00 (-0.01, 0.01)	1
2hGlu	0.01 (-0.06, 0.08)	0.799		-0.03(-0.15, 0.09)	0.644		-0.13 (-0.35, 0.09)	0.265		0.03 (-0.05, 0.10)	0.49		0.01 (-0.07, 0.09)	0.864		-0.05 (-0.10, 0.01)	0.25
FI	0.00 (-0.02, 0.02)	0.727		-0.02 (-0.05, 0.01)	0.159		-0.06 (-0.12, 0.01)	0.0771		0.00 (-0.02, 0.02)	0.769		0.00 (-0.02, 0.02)	0.756		0.01 (-0.01, 0.03)	0.21
MR indicates Mendelian randomisation; VAT, visceral adipose tissue; T2D, type 2 diabetes; HbA1c, glycated haemoglobin A1c; FG, fasting glucose; 2hGlu, 2h-glucose; FI, fasting insulin; PRESSO, Pleiotropy Residual Sum and Outlier; RAPS, Robust adjusted profile score; CAUSE, Causal Analysis Using Summary Effect Estimates; OR, odds ratio; CI, confidence interval.
T2D is shown as OR and glucose-related traits are shown as β with their 95% CIs.

## Sheet: ESM Table 5
ESM Table 5. Univariable two-sample Mendelian randomisation estimations showing the associations between T2D and glucose-related traits and predicted VAT mass.
Exposures	Outcomes	Inverse-variance weighted			Weighted median			MR-Egger regression			MR-PRESSO			MR-RAPS
		OR (95% CI)	p-value		OR (95% CI)	p-value		OR (95% CI)	p-value		OR (95% CI)	p-value		OR (95% CI)	p-value
T2Da	VAT	1.00 (0.98, 1.03)	0.854		1.00 (0.98, 1.03)	0.898		0.98 (0.89, 1.09)	0.756		1.00 (0.98, 1.03)	0.857		1.00 (0.98, 1.03)	0.874
T2Db	VAT	0.99 (0.97, 1.00)	0.156		0.98 (0.97, 1.00)	0.0381		0.96 (0.93, 1.00)	0.0739		0.99 (0.97, 1.00)	0.19		0.99 (0.97, 1.01)	0.197
HbA1c	VAT	1.00 (0.94, 1.06)	0.982		0.99 (0.92, 1.06)	0.755		0.93 (0.83, 1.03)	0.163		0.99 (0.93, 1.05)	0.765		0.99 (0.93, 1.06)	0.822
FG	VAT	1.00 (0.98, 1.02)	0.97		1.02 (1.00, 1.04)	0.0905		1.04 (0.86, 1.26)	0.723		1.00 (0.98, 1.02)	0.971		1.00 (0.98, 1.02)	0.96
2hGlu	VAT	1.01 (0.96, 1.05)	0.829		0.98 (0.93, 1.04)	0.549		0.97 (0.89, 1.06)	0.574		1.01 (0.96, 1.05)	0.843		1.00 (0.96, 1.05)	0.903
FI	VAT	0.94 (0.81, 1.09)	0.414		0.87 (0.76, 1.00)	0.0527		0.97 (0.54, 1.76)	0.925		0.94 (0.81, 1.09)	0.425		0.97 (0.82, 1.15)	0.743
T2D indicates type 2 diabetes; HbA1c, glycated haemoglobin A1c; FG, fasting glucose; 2hGlu, 2h-glucose; FI, fasting insulin; VAT, visceral adipose tissue.
aDiscovery analysis; bReplication analysis.

## Sheet: ESM Table 6
ESM Table 6. The estimations of heterogeneity and horizontal pleiotropy for MR results.
Exposures	Outcomes	Inverse-variance weighted			MR-Egger regression
		Q-statistic	p-value		Q-statistic	p-value	Egger intercept	p-value
VAT	T2D	303.83	7.1e-06		303.66	5.92e-06	-0.0015 (-0.0098-0.0069)		0.733
VAT	T2D	246.86	0.0171		246.5	0.0158	0.0027 (-0.0071-0.0126)	0.588
VAT	HbA1c	325.34	1.06e-07		323.72	1.14e-07	-0.0004 (-0.0012-0.0004)	0.315
VAT	FG	296.75	1.28e-05		295.48	1.3e-05	0.0005 (-0.0006-0.0016)	0.355
VAT	2hGlu	284.26	0.000347		282.04	0.000404	0.0031 (-0.0016-0.0078)	0.203
VAT	FI	359.01	2.15e-10		352.12	7.25e-10	0.0013 (0.0003-0.0026)	0.0465
T2D	VAT	34.67	0.0044		34.36	0.00303	0.0016 (-0.0071-0.0103)	0.718
T2D	VAT	24.57	0.00349		18.82	0.0159	0.0051 (-0.0013-0.0114)	0.157
HbA1c	VAT	87.54	0.000813		82.72	0.00185	0.0017 (-0.0003-0.0037)	0.0975
FG	VAT	17.6	0.0244		17.27	0.0157	-0.0047 (-0.0297-0.0203)	0.724
2hGlu	VAT	3.13	0.372		2.16	0.34	0.0030 (-0.0031-0.0091)	0.442
FI	VAT	52.11	1.98e-05		52.06	1.07e-05	-0.0006 (-0.0100-0.0088)	0.91
T2D indicates type 2 diabetes; HbA1c, glycated haemoglobin A1c; FG, fasting glucose; 2hGlu, 2h-glucose; FI, fasting insulin; VAT, visceral adipose tissue.

## Sheet: ESM Table 7
ESM Table 7. TWAS results for associations between VAT gene expressions and T2D risk using JTI.
gene	gene_name	zscore	effect_size	pvalue	var_g	r2	pval	qval	n_snps_used	n_snps_in_cov	n_snps_in_model
ENSG00000261379	AC010735.1	-13.0924	-0.524018	3.64e-39	0.0161881	0.0241493	0.000733	0.00153	4	5	5
ENSG00000169047	IRS1	-13.0171	-0.754967	9.78e-39	0.00822141	0.0806573	3.76e-10	1.64e-09	6	7	7
ENSG00000153814	JAZF1	-12.9375	-0.484553	2.76e-38	0.020084	0.0700941	5.8e-09	2.26e-08	7	8	8
ENSG00000109501	WFS1	11.6992	0.321734	1.29e-31	0.0361764	0.0655592	1.86e-08	6.91e-08	11	12	12
ENSG00000272622	AC010735.2	-11.1415	-0.846793	7.88e-29	0.00494867	0.0432204	5.63e-06	1.57e-05	6	7	7
ENSG00000260196	AC124798.1	-9.21125	-0.202528	3.22e-20	0.0567301	0.0219131	0.0013	0.0026	9	9	9
ENSG00000188211	NCR3LG1	-9.20046	-0.193117	3.56e-20	0.0625416	0.0503227	9.21e-07	2.85e-06	12	12	12
ENSG00000157823	AP3S2	9.13767	0.0678793	6.38e-20	0.488598	0.590149	1.69e-92	3.55e-90	6	6	6
ENSG00000234936	AC010883.1	-8.97122	-0.197972	2.93e-19	0.061528	0.0887159	4.6e-11	2.19e-10	19	20	20
ENSG00000273454	AC112503.2	8.82266	0.552465	1.12e-18	0.00723968	0.0120152	0.0176	0.0287	8	8	8
ENSG00000010310	GIPR	-8.61896	-0.880106	6.76e-18	0.00274626	0.0284942	0.00024	0.000538	3	3	3
ENSG00000266265	KLF14	-8.26592	-0.433505	1.39e-16	0.0107344	0.0343589	5.38e-05	0.000132	5	5	5
ENSG00000082438	COBLL1	-8.10167	-0.279694	5.42e-16	0.0232508	0.0549318	2.84e-07	9.31e-07	5	5	5
ENSG00000029534	ANK1	7.80547	0.222718	5.93e-15	0.0365053	0.0396175	1.41e-05	3.76e-05	22	24	24
ENSG00000203760	CENPW	-7.70818	-0.71096	1.28e-14	0.00339019	0.010965	0.0233	0.0371	4	4	4
ENSG00000213221	DNLZ	7.58941	0.0593852	3.21e-14	0.467917	0.528165	3.43e-78	4.32e-76	60	67	67
ENSG00000152518	ZFP36L2	7.56162	0.28837	3.98e-14	0.0201142	0.0324342	8.78e-05	0.00021	20	23	23
ENSG00000105726	ATP13A1	7.41135	0.155949	1.25e-13	0.0702599	0.0642126	2.63e-08	9.61e-08	24	26	26
ENSG00000167930	FAM234A	7.40028	0.125539	1.36e-13	0.10597	0.0725468	3.08e-09	1.23e-08	26	28	28
ENSG00000163083	INHBB	7.36948	0.301639	1.71e-13	0.0187023	0.08323	1.93e-10	8.66e-10	4	4	4
ENSG00000258725	PRC1-AS1	-7.33985	-0.176236	2.14e-13	0.056807	0.0449372	3.63e-06	1.04e-05	11	11	11
ENSG00000237541	HLA-DQA2	7.29428	0.0748534	3e-13	0.3417	0.693546	5.16e-122	5.88e-119	13	16	16
ENSG00000179218	CALR	7.20596	0.654386	5.76e-13	0.00354235	0.0270095	0.000352	0.000766	5	6	6
ENSG00000169783	LINGO1	7.16633	0.268746	7.7e-13	0.0201366	0.025623	0.000502	0.00107	15	15	15
ENSG00000119242	CCDC92	-6.94786	-0.0742418	3.71e-12	0.25182	0.294894	2.5e-37	5.62e-36	21	22	22
ENSG00000182247	UBE2E2	6.86932	0.356897	6.45e-12	0.00956807	0.0264838	0.000402	0.000869	7	8	8
ENSG00000090621	PABPC4	-6.85808	-0.154757	6.98e-12	0.054564	0.128477	1.15e-15	8.05e-15	16	18	18
ENSG00000206344	HCG27	6.75202	0.0776	1.46e-11	0.202176	0.285542	5.5e-36	1.17e-34	21	27	27
ENSG00000105607	GCDH	-6.71016	-0.107956	1.94e-11	0.107461	0.120715	9.42e-15	6.11e-14	2	2	2
ENSG00000196126	HLA-DRB1	-6.65655	-0.255765	2.8e-11	0.019804	0.233666	7.79e-29	1.19e-27	8	23	23
ENSG00000168255	POLR2J3	6.65038	0.128259	2.92e-11	0.090096	0.13623	1.39e-16	1.03e-15	51	59	59
ENSG00000280620	SCAANT1	-6.64262	-0.612481	3.08e-11	0.00383215	0.0173463	0.00428	0.00781	5	5	5
ENSG00000011523	CEP68	6.63326	0.142892	3.28e-11	0.0618139	0.27481	1.82e-34	3.64e-33	13	14	14
ENSG00000115216	NRBP1	-6.63202	-0.248452	3.31e-11	0.0200686	0.0845224	1.38e-10	6.27e-10	14	17	17
ENSG00000260233	SSSCA1-AS1	6.5206	0.153961	7e-11	0.0545845	0.0352189	4.32e-05	0.000108	7	7	7
ENSG00000175305	CCNE2	-6.4153	-0.218304	1.41e-10	0.0241127	0.100972	1.83e-12	9.85e-12	20	20	20
ENSG00000198355	PIM3	-6.3181	-0.168225	2.65e-10	0.0411177	0.0436928	4.99e-06	1.41e-05	15	16	16
ENSG00000270130	AC068790.7	-6.30072	-0.345631	2.96e-10	0.00990717	0.0130189	0.0134	0.0224	9	9	9
ENSG00000204314	PRRT1	6.29438	0.154372	3.09e-10	0.0438673	0.115969	3.37e-14	2.09e-13	21	23	23
ENSG00000145725	PPIP5K2	-6.25755	-0.126558	3.91e-10	0.061375	0.0165956	0.0052	0.00936	11	11	11
ENSG00000204287	HLA-DRA	6.20319	0.169222	5.53e-10	0.0384706	0.0423075	7.1e-06	1.96e-05	6	7	7
ENSG00000228060	PABPC4-AS1	-6.15019	-0.425236	7.74e-10	0.00566759	0.0186518	0.00304	0.0057	6	7	7
ENSG00000002726	AOC1	6.14302	0.199841	8.1e-10	0.0288175	0.0938996	1.18e-11	5.89e-11	7	9	9
ENSG00000234336	JAZF1-AS1	-6.08867	-0.138376	1.14e-09	0.0643896	0.0480569	1.64e-06	4.92e-06	2	2	2
ENSG00000140382	HMG20A	6.07565	0.121442	1.23e-09	0.0710278	0.102398	1.26e-12	6.87e-12	21	22	22
ENSG00000279873	LINC01126	-6.01468	-0.128036	1.8e-09	0.0640653	0.0867955	7.61e-11	3.55e-10	31	31	31
ENSG00000115241	PPM1G	-6.01301	-0.181431	1.82e-09	0.0317182	0.0435535	5.17e-06	1.45e-05	11	12	12
ENSG00000160799	CCDC12	6.00279	0.367257	1.94e-09	0.00739713	0.0163514	0.00555	0.00992	5	5	5
ENSG00000236154	AL450311.1	-5.99974	-0.170855	1.98e-09	0.0338481	0.0316487	0.000107	0.000254	12	13	13
ENSG00000250091	DNAH10OS	-5.97738	-0.127917	2.27e-09	0.0657964	0.156901	4.54e-19	3.93e-18	6	6	6
ENSG00000169371	SNUPN	-5.96402	-0.145212	2.46e-09	0.0467064	0.187776	6.85e-23	7.48e-22	13	17	17
ENSG00000161860	SYCE2	5.95103	0.20727	2.66e-09	0.0230016	0.0268356	0.000368	0.000799	5	5	5
ENSG00000011028	MRC2	-5.92943	-0.137182	3.04e-09	0.0492608	0.0613625	5.47e-08	1.94e-07	3	3	3
ENSG00000101421	CHMP4B	-5.92148	-0.232136	3.19e-09	0.0189962	0.0237425	0.000814	0.00168	12	13	13
ENSG00000140400	MAN2C1	-5.88282	-0.0450966	4.03e-09	0.513	0.652072	3.96e-109	2.03e-106	25	28	28
ENSG00000181555	SETD2	5.88049	0.375572	4.09e-09	0.00667087	0.0221642	0.00122	0.00245	5	5	5
ENSG00000204482	LST1	5.87595	0.165397	4.2e-09	0.0355398	0.0451382	3.45e-06	9.93e-06	29	34	34
ENSG00000177051	FBXO46	5.85573	0.436626	4.75e-09	0.00538945	0.0231649	0.000944	0.00193	6	7	7
ENSG00000198169	ZNF251	5.81411	0.190205	6.1e-09	0.0263732	0.0705199	5.19e-09	2.04e-08	7	8	8
ENSG00000161016	RPL8	-5.79269	-0.0617601	6.93e-09	0.250114	0.433482	1.33e-59	7.11e-58	14	17	17
ENSG00000227117	HORMAD2-AS1	5.76495	0.126339	8.17e-09	0.0612799	0.0195965	0.00238	0.00453	10	10	10
ENSG00000165688	PMPCA	-5.76234	-0.470104	8.3e-09	0.00466929	0.0145442	0.00894	0.0154	6	8	8
ENSG00000230587	LINC02580	5.75476	0.482029	8.68e-09	0.00407799	0.0113579	0.021	0.0337	16	19	19
ENSG00000103657	HERC1	5.73263	0.326473	9.89e-09	0.00841029	0.114531	4.96e-14	3.03e-13	9	9	9
ENSG00000051825	MPHOSPH9	-5.719	-0.155526	1.07e-08	0.0395162	0.0545377	3.14e-07	1.02e-06	10	11	11
ENSG00000114650	SCAP	-5.67012	-0.303805	1.43e-08	0.00932737	0.0357516	3.77e-05	9.5e-05	13	13	13
ENSG00000179115	FARSA	-5.66592	-0.317074	1.46e-08	0.00904469	0.0639209	2.84e-08	1.03e-07	5	6	6
ENSG00000179195	ZNF664	-5.66361	-0.0923315	1.48e-08	0.0974849	0.082901	2.1e-10	9.39e-10	18	20	20
ENSG00000162241	SLC25A45	5.66249	0.189414	1.49e-08	0.0286368	0.0353338	4.19e-05	0.000105	22	24	24
ENSG00000155875	SAXO1	-5.63333	-0.383513	1.77e-08	0.00622519	0.0193064	0.00256	0.00486	4	4	4
ENSG00000234072	AC074117.1	-5.61963	-0.259213	1.91e-08	0.0134761	0.0773165	8.96e-10	3.79e-09	5	6	6
ENSG00000147874	HAUS6	-5.60351	-0.0924845	2.1e-08	0.109434	0.158825	2.65e-19	2.33e-18	11	12	12
ENSG00000168056	LTBP3	5.58431	0.16721	2.35e-08	0.0317947	0.0776099	8.3e-10	3.53e-09	17	17	17
ENSG00000270574	AC010680.2	5.57238	0.170576	2.51e-08	0.0271233	0.0204384	0.00191	0.0037	4	4	4
ENSG00000111328	CDK2AP1	5.57087	0.0734717	2.53e-08	0.155766	0.258838	3.04e-32	5.46e-31	10	13	13
ENSG00000243708	PLA2G4B	5.56337	0.0708867	2.65e-08	0.166247	0.214958	2.26e-26	3.02e-25	15	16	16
ENSG00000154743	TSEN2	5.56105	0.136785	2.68e-08	0.0484041	0.0677392	1.06e-08	4.04e-08	26	29	29
ENSG00000183682	BMP8A	5.55168	0.120608	2.83e-08	0.0581326	0.0575683	1.45e-07	4.87e-07	16	19	19
ENSG00000160801	PTH1R	-5.54501	-0.285686	2.94e-08	0.0110941	0.0806161	3.81e-10	1.66e-09	11	12	12
ENSG00000177971	IMP3	5.52725	0.309897	3.25e-08	0.00971193	0.0259403	0.000463	0.000991	8	8	8
ENSG00000213676	ATF6B	5.51023	0.0962307	3.58e-08	0.0942172	0.146386	8.49e-18	6.79e-17	12	15	15
ENSG00000138069	RAB1A	-5.49454	-0.551427	3.92e-08	0.00308929	0.0111448	0.0222	0.0355	5	7	7
ENSG00000156170	NDUFAF6	-5.47617	-0.166642	4.35e-08	0.030725	0.0629843	3.61e-08	1.3e-07	6	9	9
ENSG00000167491	GATAD2A	5.46657	0.27291	4.59e-08	0.011152	0.0338307	6.15e-05	0.00015	6	6	6
ENSG00000214432	VPS33B-DT	-5.46066	-0.19076	4.74e-08	0.0253639	0.0384925	1.88e-05	4.91e-05	20	21	21
ENSG00000272509	AC087752.4	-5.45386	-1.4877	4.93e-08	0.00037471	0.0208738	0.00171	0.00334	4	4	4
ENSG00000179344	HLA-DQB1	-5.44435	-0.92828	5.2e-08	0.00114401	0.626447	6.49e-102	2.02e-99	5	22	22
ENSG00000260236	AC099778.1	5.41042	0.315373	6.29e-08	0.00828444	0.0157914	0.00643	0.0114	5	6	6
ENSG00000100330	MTMR3	-5.37865	-0.0951546	7.5e-08	0.0897193	0.0356166	3.9e-05	9.8e-05	12	12	12
ENSG00000245532	NEAT1	5.33895	0.0552682	9.35e-08	0.294925	0.318731	7.82e-41	2.03e-39	34	35	35
ENSG00000196378	ZNF34	5.33584	0.0675527	9.51e-08	0.179681	0.19779	3.69e-24	4.3e-23	14	16	16
ENSG00000204348	DXO	-5.32171	-0.264917	1.03e-07	0.0108661	0.0185709	0.0031	0.00581	17	17	17
ENSG00000277873	AC131159.2	5.2688	0.330292	1.37e-07	0.00748723	0.0149194	0.00809	0.0141	8	8	8
ENSG00000276261	AC009509.4	5.24469	0.287931	1.57e-07	0.00918269	0.0260689	0.000448	0.000961	11	11	11
ENSG00000172935	MRGPRF	-5.21728	-0.0927449	1.82e-07	0.0900844	0.122609	5.65e-15	3.74e-14	10	11	11
ENSG00000107679	PLEKHA1	5.18963	0.124253	2.11e-07	0.0528322	0.117152	2.46e-14	1.54e-13	14	15	15
ENSG00000171700	RGS19	-5.18615	-0.0771944	2.15e-07	0.127061	0.120562	9.82e-15	6.36e-14	7	7	7
ENSG00000227467	LINC01537	5.16284	0.117192	2.43e-07	0.0534527	0.124851	3.08e-15	2.08e-14	19	20	20
ENSG00000131470	PSMC3IP	5.15508	0.396306	2.54e-07	0.00449536	0.0174475	0.00416	0.00761	4	5	5
ENSG00000204388	HSPA1B	-5.15475	-0.479419	2.54e-07	0.00325756	0.0164801	0.00537	0.00961	7	8	8
ENSG00000204581	ACOXL-AS1	-5.13954	-0.167509	2.75e-07	0.0301221	0.0383688	1.94e-05	5.06e-05	13	13	13
ENSG00000145692	BHMT	-5.13208	-0.0828909	2.87e-07	0.108096	0.137974	8.62e-17	6.48e-16	15	18	18
ENSG00000185800	DMWD	-5.13039	-0.0819406	2.89e-07	0.111142	0.122103	6.48e-15	4.26e-14	18	18	18
ENSG00000115234	SNX17	-5.12929	-0.36198	2.91e-07	0.00578724	0.0163393	0.00557	0.00994	4	5	5
ENSG00000130921	C12orf65	5.11472	0.0902068	3.14e-07	0.0917198	0.15354	1.16e-18	9.78e-18	12	12	12
ENSG00000125510	OPRL1	-5.10855	-0.0879229	3.25e-07	0.0925147	0.067227	1.21e-08	4.58e-08	15	17	17
ENSG00000166965	RCCD1	5.08826	0.0548501	3.61e-07	0.293668	0.259838	2.21e-32	4.01e-31	38	39	39
ENSG00000274565	AC080038.1	5.06057	0.180567	4.18e-07	0.0194473	0.0145669	0.00889	0.0153	3	3	3
ENSG00000103932	RPAP1	-5.05771	-0.0532985	4.24e-07	0.248781	0.274823	1.81e-34	3.63e-33	14	14	14
ENSG00000105613	MAST1	5.0445	0.475379	4.55e-07	0.00331188	0.0308445	0.000132	0.000308	10	11	11
ENSG00000095485	CWF19L1	-5.03834	-0.0430885	4.7e-07	0.378015	0.386386	1.76e-51	6.98e-50	12	13	13
ENSG00000272335	AC093297.2	-5.03817	-0.101243	4.7e-07	0.0739177	0.0718245	3.71e-09	1.47e-08	1	1	1
ENSG00000204472	AIF1	5.03544	0.192969	4.77e-07	0.0181825	0.041949	7.78e-06	2.14e-05	10	10	10
ENSG00000225929	AC000036.1	-5.01922	-0.447883	5.19e-07	0.00382851	0.0199314	0.00218	0.00418	4	6	6
ENSG00000074755	ZZEF1	5.0157	0.16401	5.28e-07	0.0274494	0.0525733	5.18e-07	1.65e-06	16	17	17
ENSG00000086619	ERO1B	4.99978	0.112409	5.74e-07	0.0559937	0.260105	2.03e-32	3.7e-31	7	10	10
ENSG00000205238	SPDYE2	4.97339	0.409949	6.58e-07	0.00465713	0.0217926	0.00135	0.00268	5	6	6
ENSG00000185022	MAFF	4.92721	0.268488	8.34e-07	0.00947054	0.0237141	0.00082	0.00169	3	3	3
ENSG00000104313	EYA1	4.9212	0.122368	8.6e-07	0.0394752	0.0427329	6.37e-06	1.77e-05	8	8	8
ENSG00000132837	DMGDH	-4.90485	-0.104839	9.35e-07	0.0615782	0.110875	1.32e-13	7.79e-13	12	13	13
ENSG00000196735	HLA-DQA1	-4.88887	-0.151799	1.01e-06	0.0311329	0.267529	1.9e-33	3.63e-32	8	27	27
ENSG00000197815	AC122129.1	-4.88016	-0.0798459	1.06e-06	0.106596	0.1255	2.58e-15	1.76e-14	14	15	15
ENSG00000232600	TONSL-AS1	-4.85831	-0.142231	1.18e-06	0.0340104	0.0809158	3.52e-10	1.54e-09	17	19	19
ENSG00000243410	PSMD6-AS1	-4.84942	-0.333563	1.24e-06	0.00679474	0.0100801	0.0297	0.0463	5	5	5
ENSG00000278765	AC004477.3	-4.83203	-0.0999534	1.35e-06	0.0677914	0.0508277	8.1e-07	2.52e-06	8	9	9
ENSG00000177311	ZBTB38	-4.81694	-0.26516	1.46e-06	0.00926513	0.0351503	4.39e-05	0.00011	9	9	9
ENSG00000160796	NBEAL2	-4.81664	-0.107422	1.46e-06	0.055452	0.0417869	8.11e-06	2.22e-05	5	5	5
ENSG00000214530	STARD10	4.81243	0.0727699	1.49e-06	0.126184	0.245943	1.75e-30	2.89e-29	6	6	6
ENSG00000115290	GRB14	4.80938	0.271542	1.51e-06	0.0092707	0.0860584	9.22e-11	4.26e-10	8	9	9
ENSG00000242498	ARPIN	4.80689	0.119533	1.53e-06	0.0445847	0.0393022	1.53e-05	4.05e-05	12	12	12
ENSG00000125743	SNRPD2	-4.80647	-0.0815071	1.54e-06	0.108394	0.115197	4.15e-14	2.55e-13	17	20	20
ENSG00000147536	GINS4	4.80142	0.257025	1.58e-06	0.0101689	0.0214941	0.00145	0.00288	14	15	15
ENSG00000175445	LPL	-4.78589	-0.195789	1.7e-06	0.020099	0.0329686	7.67e-05	0.000185	7	7	7
ENSG00000154359	LONRF1	-4.78241	-0.225579	1.73e-06	0.0122496	0.035653	3.87e-05	9.72e-05	6	8	8
ENSG00000064655	EYA2	4.77743	0.204958	1.78e-06	0.0168167	0.0140664	0.0101	0.0173	11	12	12
ENSG00000186642	PDE2A	4.76756	0.178887	1.86e-06	0.0193979	0.0315676	0.00011	0.000259	7	8	8
ENSG00000070081	NUCB2	-4.76597	-0.0919055	1.88e-06	0.078789	0.139232	6.1e-17	4.64e-16	21	21	21
ENSG00000231852	CYP21A2	4.76397	0.0877875	1.9e-06	0.0714894	0.115422	3.91e-14	2.4e-13	18	22	22
ENSG00000115902	SLC1A4	-4.72291	-0.244473	2.32e-06	0.0105964	0.0308361	0.000132	0.000308	10	10	10
ENSG00000243789	JMJD7	4.72219	0.058493	2.33e-06	0.17443	0.192881	1.55e-23	1.76e-22	7	8	8
ENSG00000175662	TOM1L2	-4.7143	-0.10472	2.43e-06	0.0597446	0.153637	1.13e-18	9.53e-18	9	9	9
ENSG00000126581	BECN1	4.69049	0.117665	2.73e-06	0.0425103	0.0565446	1.88e-07	6.26e-07	11	11	11
ENSG00000135124	P2RX4	4.67394	0.0740116	2.95e-06	0.106412	0.185028	1.52e-22	1.63e-21	20	22	22
ENSG00000245937	LINC01184	4.66839	0.0500838	3.04e-06	0.209916	0.295831	1.83e-37	4.14e-36	19	19	19
ENSG00000272182	AC135507.1	4.65864	0.23069	3.18e-06	0.0112858	0.0338021	6.2e-05	0.000151	6	6	6
ENSG00000272223	AL136304.1	-4.65361	-0.144428	3.26e-06	0.0400235	0.0472504	2.02e-06	5.97e-06	20	20	20
ENSG00000132740	IGHMBP2	-4.65304	-0.0975006	3.27e-06	0.06581	0.579409	7.18e-90	1.32e-87	23	26	26
ENSG00000100239	PPP6R2	-4.62451	-0.0901119	3.75e-06	0.0754559	0.0576488	1.42e-07	4.78e-07	31	32	32
ENSG00000126860	EVI2A	-4.59451	-0.186346	4.34e-06	0.0170208	0.0532161	4.4e-07	1.41e-06	10	11	11
ENSG00000185722	ANKFY1	-4.58816	-0.344179	4.47e-06	0.00499364	0.0140454	0.0102	0.0174	6	6	6
ENSG00000166971	AKTIP	4.57025	0.094197	4.87e-06	0.0704528	0.0689035	7.88e-09	3.03e-08	23	25	25
ENSG00000159210	SNF8	4.56459	0.111168	5e-06	0.0461225	0.0387537	1.75e-05	4.62e-05	13	14	14
ENSG00000196072	BLOC1S2	-4.53152	-0.0977769	5.86e-06	0.0584183	0.147392	6.42e-18	5.18e-17	25	27	27
ENSG00000205106	LINC02716	4.51734	0.0830896	6.26e-06	0.0883524	0.119361	1.36e-14	8.66e-14	14	15	15
ENSG00000153774	CFDP1	-4.51359	-0.103859	6.37e-06	0.0582399	0.178401	1.02e-21	1.04e-20	3	3	3
ENSG00000172572	PDE3A	4.51102	0.392225	6.45e-06	0.00389255	0.013348	0.0123	0.0207	14	14	14
ENSG00000153989	NUS1	-4.50269	-0.174897	6.71e-06	0.0159202	0.0139851	0.0104	0.0177	7	8	8
ENSG00000095066	HOOK2	4.49953	0.293255	6.81e-06	0.00662816	0.0250041	0.000588	0.00124	12	13	13
ENSG00000272081	AC008972.2	4.49826	0.0972989	6.85e-06	0.0534552	0.0439734	4.64e-06	1.31e-05	12	13	13
ENSG00000222011	FAM185A	4.48827	0.310908	7.18e-06	0.00662501	0.0121145	0.0171	0.028	7	8	8
ENSG00000260274	AC068338.2	-4.48562	-0.0586828	7.27e-06	0.18224	0.276481	1.06e-34	2.14e-33	16	19	19
ENSG00000281920	AC007389.5	4.47857	0.185469	7.51e-06	0.0163954	0.0553984	2.52e-07	8.29e-07	4	4	4
ENSG00000167528	ZNF641	4.47818	0.0615801	7.53e-06	0.141711	0.119388	1.35e-14	8.6e-14	15	16	16
ENSG00000115138	POMC	4.4674	0.235625	7.92e-06	0.0135124	0.11985	1.19e-14	7.64e-14	17	18	18
ENSG00000161036	LRWD1	4.46484	0.11703	8.01e-06	0.0434358	0.174341	3.27e-21	3.23e-20	14	19	19
ENSG00000158186	MRAS	-4.46123	-0.150761	8.15e-06	0.0267342	0.0109589	0.0234	0.0372	9	9	9
ENSG00000128254	C22orf24	4.45736	0.32181	8.3e-06	0.00488281	0.0149727	0.00798	0.0139	8	10	10
ENSG00000229660	AC004975.2	4.45304	0.0813548	8.47e-06	0.0875091	0.0782936	6.95e-10	2.98e-09	11	13	13
ENSG00000140398	NEIL1	-4.44291	-0.0953662	8.88e-06	0.0623262	0.0516029	6.64e-07	2.09e-06	9	11	11
ENSG00000103479	RBL2	4.42576	0.0409087	9.61e-06	0.339037	0.37003	8.37e-49	2.96e-47	11	12	12
ENSG00000124783	SSR1	-4.41691	-0.12652	1e-05	0.0376975	0.0672878	1.19e-08	4.51e-08	21	21	21
ENSG00000072274	TFRC	4.40734	0.360254	1.05e-05	0.00360936	0.0217548	0.00136	0.0027	3	4	4
ENSG00000157837	SPPL3	-4.37238	-0.0955672	1.23e-05	0.059422	0.138876	6.73e-17	5.09e-16	5	5	5
ENSG00000047932	GOPC	-4.34796	-0.0854215	1.37e-05	0.0710921	0.0488154	1.35e-06	4.1e-06	13	13	13
ENSG00000198945	L3MBTL3	-4.33177	-0.0476669	1.48e-05	0.21814	0.225286	1e-27	1.43e-26	8	10	10
ENSG00000260917	AL158212.3	-4.33146	-0.19035	1.48e-05	0.015305	0.0463178	2.56e-06	7.48e-06	15	16	16
ENSG00000077063	CTTNBP2	-4.31356	-0.0938759	1.61e-05	0.0601431	0.0230542	0.000972	0.00198	27	29	29
ENSG00000123091	RNF11	-4.31125	-0.43715	1.62e-05	0.00294581	0.0138927	0.0106	0.0181	12	14	14
ENSG00000165555	NOXRED1	4.30905	0.0798311	1.64e-05	0.0826756	0.093054	1.48e-11	7.29e-11	18	19	19
ENSG00000213996	TM6SF2	4.30858	0.0813166	1.64e-05	0.0804099	0.0775533	8.43e-10	3.57e-09	12	12	12
ENSG00000103227	LMF1	4.30763	0.0658926	1.65e-05	0.128465	0.250595	4.08e-31	6.94e-30	25	28	28
ENSG00000104936	DMPK	-4.30307	-0.0987903	1.68e-05	0.0576036	0.0747731	1.73e-09	7.11e-09	8	8	8
ENSG00000163933	RFT1	-4.2931	-0.0435453	1.76e-05	0.288255	0.312706	6.17e-40	1.54e-38	19	19	19
ENSG00000260807	AC009041.2	-4.29046	-0.0802632	1.78e-05	0.104202	0.0942922	1.07e-11	5.34e-11	44	48	48
ENSG00000111325	OGFOD2	-4.28794	-0.146068	1.8e-05	0.0275957	0.0477378	1.78e-06	5.31e-06	18	19	19
ENSG00000277476	AC005332.5	4.28507	0.115215	1.83e-05	0.0432667	0.0718233	3.71e-09	1.47e-08	11	11	11
ENSG00000065060	UHRF1BP1	-4.27855	-0.0428542	1.88e-05	0.295899	0.461249	1.03e-64	7.03e-63	21	23	23
ENSG00000241852	C8orf58	4.25951	0.127137	2.05e-05	0.032618	0.0984726	3.55e-12	1.86e-11	5	6	6
ENSG00000177710	SLC35G5	-4.25732	-0.133348	2.07e-05	0.0305459	0.0480488	1.64e-06	4.93e-06	11	11	11
ENSG00000146830	GIGYF1	-4.25668	-0.0526933	2.07e-05	0.179935	0.167094	2.57e-20	2.41e-19	20	20	20
ENSG00000277214	AC009159.2	4.25527	0.293942	2.09e-05	0.00544294	0.0128831	0.0139	0.0232	3	3	3
ENSG00000163904	SENP2	4.25476	0.158144	2.09e-05	0.0197034	0.0391521	1.59e-05	4.2e-05	11	11	11
ENSG00000278112	AC145423.3	4.2447	0.107233	2.19e-05	0.0485254	0.0420353	7.61e-06	2.09e-05	16	16	16
ENSG00000187166	H1FNT	4.24256	0.109626	2.21e-05	0.0401716	0.0476669	1.81e-06	5.4e-06	4	4	4
ENSG00000104903	LYL1	4.2366	0.303282	2.27e-05	0.00584595	0.0175985	0.004	0.00734	3	3	3
ENSG00000137692	DCUN1D5	-4.23553	-0.27984	2.28e-05	0.00663637	0.0239913	0.000763	0.00158	3	3	3
ENSG00000157107	FCHO2	4.22009	0.0957101	2.44e-05	0.0511555	0.15979	2.02e-19	1.8e-18	26	33	33
ENSG00000227268	KLLN	4.21891	0.219469	2.45e-05	0.00935401	0.0153669	0.00719	0.0126	6	6	6
ENSG00000108061	SHOC2	4.21106	0.233756	2.54e-05	0.00987654	0.0417553	8.17e-06	2.24e-05	5	5	5
ENSG00000225092	AL355336.1	4.20904	0.434695	2.56e-05	0.00265205	0.0142554	0.00965	0.0166	9	9	9
ENSG00000141295	SCRN2	-4.20231	-0.0388892	2.64e-05	0.346952	0.332395	6.76e-43	1.92e-41	37	39	39
ENSG00000146477	SLC22A3	4.19999	0.0920518	2.67e-05	0.0577094	0.123851	4.04e-15	2.7e-14	20	20	20
ENSG00000183734	ASCL2	-4.17929	-0.480191	2.92e-05	0.00239027	0.0406526	1.08e-05	2.93e-05	8	8	8
ENSG00000127663	KDM4B	4.17545	0.175028	2.97e-05	0.0152901	0.0565985	1.85e-07	6.18e-07	4	4	4
ENSG00000265055	AC145343.1	4.16828	0.0846376	3.07e-05	0.0695429	0.208032	1.79e-25	2.26e-24	4	5	5
ENSG00000090975	PITPNM2	-4.16635	-0.962499	3.1e-05	0.000530934	0.0203739	0.00194	0.00376	5	6	6
ENSG00000170571	EMB	-4.15875	-1.05245	3.2e-05	0.000463344	0.094446	1.02e-11	5.14e-11	2	3	3
ENSG00000166228	PCBD1	-4.15843	-0.064655	3.2e-05	0.120867	0.102335	1.28e-12	6.97e-12	31	35	35
ENSG00000261625	AP003071.4	4.15828	0.057848	3.21e-05	0.146956	0.107995	2.84e-13	1.63e-12	12	12	12
ENSG00000086300	SNX10	-4.15268	-0.0965004	3.29e-05	0.0515135	0.128642	1.1e-15	7.71e-15	13	13	13
ENSG00000267325	LINC01415	4.15052	0.220534	3.32e-05	0.00962737	0.026249	0.000427	0.00092	7	8	8
ENSG00000172500	FIBP	4.13925	0.119983	3.48e-05	0.0339998	0.0507567	8.24e-07	2.56e-06	12	13	13
ENSG00000142459	EVI5L	4.13908	0.187462	3.49e-05	0.0136571	0.101983	1.4e-12	7.62e-12	14	16	16
ENSG00000149084	HSD17B12	-4.13162	-0.0312821	3.6e-05	0.506381	0.599458	7.87e-95	1.82e-92	25	31	31
ENSG00000204386	NEU1	4.12114	0.153672	3.77e-05	0.0204418	0.0210751	0.00162	0.00318	23	25	25
ENSG00000180537	RNF182	4.1171	0.253521	3.84e-05	0.00750636	0.0386786	1.79e-05	4.7e-05	6	6	6
ENSG00000263001	GTF2I	4.1159	0.0547039	3.86e-05	0.190508	0.242659	4.86e-30	7.84e-29	2	2	2
ENSG00000165609	NUDT5	-4.11484	-0.143665	3.87e-05	0.0208374	0.0244787	0.000673	0.00141	11	12	12
ENSG00000130783	CCDC62	-4.11248	-0.260799	3.91e-05	0.00781296	0.018865	0.00288	0.00541	5	6	6
ENSG00000184640	SEPTIN9	4.11033	0.200583	3.95e-05	0.0111618	0.053685	3.9e-07	1.26e-06	18	18	18
ENSG00000283375	AC087521.4	-4.10427	-0.0338441	4.06e-05	0.441679	0.5714	5.92e-88	9.88e-86	22	26	26
ENSG00000112130	RNF8	-4.09236	-0.0709186	4.27e-05	0.0948693	0.198665	2.85e-24	3.36e-23	17	18	18
ENSG00000100583	SAMD15	-4.07368	-0.192396	4.63e-05	0.0133325	0.0135469	0.0117	0.0197	4	4	4
ENSG00000227544	AC018647.1	-4.06768	-0.198325	4.75e-05	0.0119854	0.0167072	0.00505	0.00912	4	4	4
ENSG00000106635	BCL7B	4.0667	0.0747414	4.77e-05	0.0773695	0.0829434	2.08e-10	9.29e-10	7	7	7
ENSG00000232629	HLA-DQB2	4.06668	0.0338807	4.77e-05	0.396913	0.626235	7.41e-102	2.27e-99	9	13	13
ENSG00000110619	CARS	4.06281	0.18365	4.85e-05	0.0136604	0.0283175	0.000252	0.000562	13	14	14
ENSG00000271590	AC108463.3	-4.06153	-0.295171	4.88e-05	0.00520768	0.0722571	3.32e-09	1.33e-08	5	6	6
ENSG00000100580	TMED8	-4.05785	-0.086562	4.95e-05	0.0624435	0.0645355	2.42e-08	8.89e-08	14	16	16
ENSG00000177469	CAVIN1	-4.05607	-0.185162	4.99e-05	0.0127107	0.0150375	0.00785	0.0137	7	7	7
ENSG00000138074	SLC5A6	-4.05099	-0.22654	5.1e-05	0.00872488	0.0161531	0.00585	0.0104	5	5	5
ENSG00000130856	ZNF236	-4.05085	-0.0811136	5.1e-05	0.0694298	0.09099	2.54e-11	1.23e-10	20	20	20
ENSG00000256508	MRGPRF-AS1	-4.04945	-0.065131	5.13e-05	0.112946	0.207919	1.85e-25	2.33e-24	37	39	39
ENSG00000273456	AC064836.3	4.04083	0.0706337	5.33e-05	0.0922368	0.0681189	9.64e-09	3.67e-08	7	7	7
ENSG00000115970	THADA	4.03649	0.174354	5.43e-05	0.0183888	0.0475617	1.86e-06	5.54e-06	18	18	18
ENSG00000158941	CCAR2	4.03588	0.128075	5.44e-05	0.0287842	0.0540892	3.52e-07	1.14e-06	7	7	7
ENSG00000267009	AC007780.1	4.011	0.215531	6.05e-05	0.00911038	0.0344753	5.22e-05	0.000129	4	5	5
ENSG00000173175	ADCY5	-4.00874	-0.133495	6.1e-05	0.0284043	0.0324714	8.7e-05	0.000208	12	12	12
ENSG00000196950	SLC39A10	-4.00303	-0.0605156	6.25e-05	0.124118	0.168641	1.66e-20	1.57e-19	14	14	14
ENSG00000161395	PGAP3	4.00192	0.0711474	6.28e-05	0.100591	0.121236	8.18e-15	5.34e-14	16	17	17
ENSG00000106392	C1GALT1	3.9998	0.0427705	6.34e-05	0.241249	0.302544	1.93e-38	4.55e-37	18	21	21
ENSG00000120913	PDLIM2	-3.99931	-0.127259	6.35e-05	0.02957	0.0302154	0.000155	0.000358	28	30	30
ENSG00000230499	AC108463.2	3.98477	0.273187	6.75e-05	0.00587067	0.0742164	2e-09	8.17e-09	2	3	3
ENSG00000185290	NUPR2	3.9844	0.0837534	6.77e-05	0.0681618	0.445099	1.04e-61	6.16e-60	39	44	44
ENSG00000262712	AC012676.1	-3.98053	-0.233747	6.88e-05	0.00870471	0.0135356	0.0117	0.0197	11	12	12
ENSG00000255182	AC084125.2	-3.97235	-0.100961	7.12e-05	0.0437476	0.0958282	7.12e-12	3.62e-11	11	11	11
ENSG00000256940	PPP1R14B-AS1	3.96747	0.175239	7.26e-05	0.0136842	0.0107912	0.0245	0.0388	10	10	10
ENSG00000152804	HHEX	-3.96355	-0.162927	7.38e-05	0.015442	0.0351202	4.43e-05	0.00011	7	10	10
ENSG00000220201	ZGLP1	-3.96245	-0.0905409	7.42e-05	0.0598308	0.0652062	2.04e-08	7.53e-08	26	29	29
ENSG00000163832	ELP6	-3.96201	-0.234179	7.43e-05	0.00830901	0.0173756	0.00424	0.00775	7	8	8
ENSG00000204463	BAG6	3.96022	0.0603974	7.49e-05	0.127286	0.177034	1.52e-21	1.53e-20	13	14	14
ENSG00000002919	SNX11	3.95536	0.0510405	7.64e-05	0.181796	0.218281	8.35e-27	1.15e-25	19	20	20
ENSG00000204792	LINC01291	-3.95495	-0.0261382	7.65e-05	0.674058	0.68391	7.16e-119	6.4e-116	40	42	42
ENSG00000159199	ATP5MC1	3.95389	0.117356	7.69e-05	0.0315268	0.0226953	0.00107	0.00216	10	10	10
ENSG00000037042	TUBG2	-3.95303	-0.0520666	7.72e-05	0.156867	0.194135	1.08e-23	1.23e-22	3	4	4
ENSG00000204435	CSNK2B	-3.94293	-0.159023	8.05e-05	0.0181834	0.0472335	2.02e-06	6e-06	9	10	10
ENSG00000177731	FLII	3.93709	0.127607	8.25e-05	0.0231814	0.031601	0.000109	0.000257	10	11	11
ENSG00000109332	UBE2D3	3.93388	0.203519	8.36e-05	0.0101203	0.0280832	0.000267	0.000594	6	8	8
ENSG00000122557	HERPUD2	-3.93056	-0.120131	8.47e-05	0.0317184	0.0368815	2.83e-05	7.25e-05	6	6	6
ENSG00000170632	ARMC10	3.93024	0.0526978	8.49e-05	0.209068	0.189378	4.3e-23	4.74e-22	16	24	24
ENSG00000115221	ITGB6	-3.92824	-0.063816	8.56e-05	0.109462	0.349564	1.5e-45	4.67e-44	14	14	14
ENSG00000179361	ARID3B	-3.92758	-0.104848	8.58e-05	0.0424401	0.0609488	6.09e-08	2.14e-07	6	7	7
ENSG00000172733	PURG	3.92131	0.215875	8.81e-05	0.00941944	0.0188039	0.00292	0.00549	6	6	6
ENSG00000078237	TIGAR	-3.90875	-0.0659137	9.28e-05	0.0991749	0.0607649	6.38e-08	2.24e-07	36	41	41
ENSG00000065665	SEC61A2	-3.9066	-0.0996106	9.36e-05	0.0422227	0.0475874	1.85e-06	5.51e-06	5	6	6
ENSG00000282851	BISPR	-3.90387	-0.0958786	9.47e-05	0.0635912	0.107353	3.37e-13	1.92e-12	28	28	28
ENSG00000108306	FBXL20	-3.90226	-0.280206	9.53e-05	0.0051359	0.0227385	0.00105	0.00214	5	6	6
ENSG00000087302	RTRAF	-3.88966	-0.390369	0.000100386	0.00275537	0.024967	0.000594	0.00125	2	2	2
ENSG00000115486	GGCX	-3.88802	-0.0629004	0.000101066	0.100201	0.130496	6.65e-16	4.72e-15	8	8	8
ENSG00000269951	AC090181.2	3.88443	0.132914	0.00010257	0.0262399	0.0330128	7.58e-05	0.000183	5	5	5
ENSG00000230836	LINC01293	-3.88416	-0.0330078	0.000102683	0.408989	0.346561	4.42e-45	1.36e-43	28	29	29
ENSG00000187664	HAPLN4	3.8799	0.119741	0.000104501	0.0308834	0.101821	1.46e-12	7.94e-12	7	8	8
ENSG00000170619	COMMD5	-3.87152	-0.120025	0.000108157	0.0304716	0.0459506	2.81e-06	8.17e-06	6	7	7
ENSG00000177981	ASB8	3.86095	0.109869	0.000112949	0.0341191	0.0417532	8.18e-06	2.24e-05	12	13	13
ENSG00000138685	FGF2	-3.8544	-0.155095	0.000116016	0.0194778	0.0198485	0.00223	0.00427	17	19	19
ENSG00000228701	TNKS2-AS1	-3.85063	-0.0333895	0.000117817	0.372681	0.372474	3.36e-49	1.21e-47	15	17	17
ENSG00000151445	VIPAS39	-3.84961	-0.104534	0.000118306	0.0396995	0.046883	2.21e-06	6.52e-06	8	9	9
ENSG00000236209	AC104135.1	-3.84049	-0.0280385	0.00012279	0.555323	0.598579	1.31e-94	2.97e-92	29	31	31
ENSG00000204528	PSORS1C3	3.84016	0.0323516	0.000122952	0.386159	0.480255	2.3e-68	1.91e-66	24	34	34
ENSG00000255320	AP000759.1	3.83316	0.0571651	0.000126508	0.137481	0.207773	1.93e-25	2.43e-24	11	12	12
ENSG00000277496	AL357033.4	-3.82461	-0.353544	0.000130977	0.00331874	0.0299898	0.000164	0.000378	3	3	3
ENSG00000197363	ZNF517	-3.82417	-0.0643972	0.000131214	0.104169	0.0981633	3.85e-12	2.01e-11	11	11	11
ENSG00000269481	AC010319.4	-3.81992	-0.432702	0.000133497	0.00251412	0.0153123	0.0073	0.0128	2	2	2
ENSG00000120647	CCDC77	-3.81666	-0.214866	0.00013527	0.0100398	0.128033	1.3e-15	9.05e-15	10	16	16
ENSG00000162341	TPCN2	-3.81202	-0.0492982	0.000137835	0.170998	0.230393	2.12e-28	3.15e-27	20	21	21
ENSG00000163935	SFMBT1	3.80855	0.0932035	0.000139783	0.0478489	0.0663992	1.5e-08	5.61e-08	12	13	13
ENSG00000163794	UCN	-3.80817	-0.847169	0.00014	0.000574051	0.0118662	0.0183	0.0298	1	1	1
ENSG00000110536	PTPMT1	3.80347	0.34579	0.000142681	0.00369706	0.0177845	0.00381	0.00702	6	7	7
ENSG00000163659	TIPARP	3.8015	0.134547	0.000143825	0.0253292	0.0340795	5.77e-05	0.000141	15	16	16
ENSG00000196712	NF1	3.78217	0.126701	0.000155464	0.0251946	0.0352381	4.3e-05	0.000107	7	7	7
ENSG00000111877	MCM9	3.77899	0.106777	0.000157466	0.0344777	0.0557995	2.27e-07	7.51e-07	8	10	10
ENSG00000153214	TMEM87B	3.7785	0.10434	0.000157777	0.0382419	0.156742	4.75e-19	4.1e-18	7	8	8
ENSG00000173511	VEGFB	-3.77439	-0.125837	0.000160401	0.0232272	0.0283078	0.000252	0.000563	12	14	14
ENSG00000107651	SEC23IP	-3.76173	-0.139115	0.000168745	0.0195798	0.0655288	1.88e-08	6.96e-08	13	13	13
ENSG00000149089	APIP	-3.74887	-0.0306987	0.00017763	0.473533	0.573305	2.09e-88	3.57e-86	53	56	56
ENSG00000246560	UBE2D3-AS1	-3.74597	-0.138555	0.000179696	0.0208557	0.0321024	9.56e-05	0.000228	6	6	6
ENSG00000197774	EME2	-3.73617	-0.182809	0.000186844	0.0116624	0.0423482	7.03e-06	1.94e-05	8	9	9
ENSG00000055483	USP36	-3.73258	-0.0655399	0.000189525	0.090941	0.0163437	0.00556	0.00993	14	14	14
ENSG00000100884	CPNE6	-3.73161	-0.355665	0.000190261	0.00318584	0.0163521	0.00555	0.00991	6	6	6
ENSG00000147439	BIN3	3.73037	0.0739076	0.000191199	0.0703467	0.098913	3.16e-12	1.66e-11	6	6	6
ENSG00000269994	AL513318.2	3.72541	0.685855	0.000195001	0.00100635	0.0184519	0.0032	0.00598	4	5	5
ENSG00000105808	RASA4	3.71663	0.0767537	0.000201895	0.0803261	0.148799	4.35e-18	3.55e-17	34	44	44
ENSG00000108947	EFNB3	-3.71489	-0.0493394	0.000203293	0.175027	0.318853	7.5e-41	1.95e-39	22	25	25
ENSG00000129245	FXR2	3.71481	0.142008	0.000203355	0.0224968	0.0286037	0.000234	0.000524	19	20	20
ENSG00000145868	FBXO38	3.71273	0.132871	0.000205034	0.0232054	0.0302018	0.000155	0.000359	7	8	8
ENSG00000238290	AL034417.2	3.70558	0.116984	0.000210905	0.0297766	0.0685779	8.57e-09	3.28e-08	10	10	10
ENSG00000119537	KDSR	3.70482	0.0426145	0.000211541	0.219545	0.304255	1.09e-38	2.59e-37	20	20	20
ENSG00000169925	BRD3	-3.70464	-0.0877727	0.000211691	0.0496625	0.0829928	2.05e-10	9.18e-10	16	19	19
ENSG00000181915	ADO	3.70147	0.124594	0.00021435	0.0238848	0.0898907	3.39e-11	1.63e-10	5	5	5
ENSG00000150594	ADRA2A	-3.69901	-0.246013	0.000216444	0.00674919	0.0182363	0.00339	0.0063	4	4	4
ENSG00000071564	TCF3	-3.69741	-0.211461	0.000217811	0.00929026	0.0256706	0.000496	0.00106	24	29	29
ENSG00000226380	AC016831.1	-3.69547	-0.116315	0.000219483	0.0314424	0.0284998	0.00024	0.000538	15	15	15
ENSG00000167046	AL357033.1	-3.69487	-0.906754	0.00022	0.00048848	0.0140417	0.0102	0.0174	1	1	1
ENSG00000089094	KDM2B	-3.69276	-0.239114	0.000221833	0.00653936	0.0286836	0.000229	0.000514	6	8	8
ENSG00000196275	GTF2IRD2	3.68306	0.0977051	0.000230447	0.0453638	0.453355	3.1e-63	1.94e-61	6	15	15
ENSG00000138162	TACC2	-3.68061	-0.039827	0.00023268	0.256316	0.23131	1.6e-28	2.4e-27	39	41	41
ENSG00000100591	AHSA1	3.66706	0.120379	0.000245355	0.0267416	0.0787066	6.25e-10	2.68e-09	12	13	13
ENSG00000177045	SIX5	3.6596	0.183298	0.000252612	0.012704	0.0204763	0.00189	0.00367	6	6	6
ENSG00000274515	AC105020.5	3.65799	0.186052	0.000254199	0.0111673	0.0103418	0.0277	0.0434	7	8	8
ENSG00000141456	PELP1	3.65747	0.382869	0.000254719	0.00257363	0.0190235	0.00276	0.00521	4	4	4
ENSG00000246250	AC087521.2	-3.65607	-0.0702304	0.000256114	0.0766454	0.0948989	9.09e-12	4.58e-11	5	8	8
ENSG00000160949	TONSL	3.65382	0.0614623	0.000258365	0.0991221	0.158158	3.19e-19	2.79e-18	4	4	4
ENSG00000033627	ATP6V0A1	3.64886	0.241666	0.000263408	0.006449	0.0391663	1.58e-05	4.18e-05	6	6	6
ENSG00000259616	AC104574.2	3.64397	0.0574386	0.000268466	0.116824	0.116703	2.77e-14	1.73e-13	17	17	17
ENSG00000116954	RRAGC	3.6428	0.397682	0.00026969	0.00268073	0.0129982	0.0135	0.0225	5	5	5
ENSG00000142694	EVA1B	-3.63788	-0.0875211	0.00027489	0.0471421	0.0473062	1.99e-06	5.89e-06	6	6	6
ENSG00000010379	SLC6A13	-3.63643	-0.208884	0.000276438	0.00917301	0.0388251	1.72e-05	4.54e-05	14	15	15
ENSG00000139200	PIANP	3.63177	0.277231	0.000281482	0.00540064	0.0784517	6.68e-10	2.86e-09	7	8	8
ENSG00000174851	YIF1A	-3.63043	-0.143876	0.000282946	0.0208735	0.0200262	0.00213	0.00409	4	4	4
ENSG00000222020	HDAC4-AS1	-3.62793	-0.0524277	0.000285708	0.136512	0.1227	5.51e-15	3.65e-14	8	8	8
ENSG00000010295	IFFO1	-3.62492	-0.144728	0.000289048	0.0184418	0.0475608	1.86e-06	5.54e-06	8	9	9
ENSG00000274363	AC087742.1	3.62407	0.294275	0.00029	0.00413963	0.0116493	0.0194	0.0314	1	2	2
ENSG00000136536	2022-03-07	-3.62176	-0.287256	0.00029261	0.00460153	0.0148618	0.00822	0.0143	6	6	6
ENSG00000198060	2022-03-05	-3.62121	-0.0921359	0.000293232	0.0378833	0.0301163	0.000159	0.000367	17	17	17
ENSG00000182405	PGBD4	-3.61873	-0.177992	0.000296055	0.015606	0.013628	0.0114	0.0193	8	8	8
ENSG00000273891	AL731566.2	-3.61464	-0.0957817	0.000300762	0.0395877	0.0377665	2.26e-05	5.85e-05	10	10	10
ENSG00000146729	NIPSNAP2	3.6137	0.111567	0.000301864	0.0264898	0.0457507	2.95e-06	8.58e-06	5	6	6
ENSG00000205531	NAP1L4	3.61122	0.0725537	0.000304761	0.0687635	0.121861	6.91e-15	4.54e-14	27	28	28
ENSG00000112742	TTK	3.60871	0.183221	0.000307729	0.0112024	0.010028	0.0301	0.047	15	16	16
ENSG00000107593	PKD2L1	-3.60343	-0.184438	0.000314043	0.0128925	0.0529777	4.68e-07	1.5e-06	5	7	7
ENSG00000137331	IER3	3.60155	0.17112	0.000316322	0.0130654	0.0301536	0.000157	0.000363	9	10	10
ENSG00000120688	WBP4	3.59211	0.0784802	0.000328006	0.0678058	0.0313791	0.000115	0.000271	15	16	16
ENSG00000106636	YKT6	3.58602	0.106155	0.000335764	0.0285622	0.0503453	9.16e-07	2.84e-06	10	12	12
ENSG00000132823	OSER1	3.57975	0.0804683	0.000343928	0.0563197	0.0437207	4.95e-06	1.4e-05	19	20	20
ENSG00000125755	SYMPK	-3.57961	-0.0636005	0.00034411	0.0792677	0.0823241	2.44e-10	1.08e-09	14	15	15
ENSG00000111271	ACAD10	-3.5741	-0.26612	0.000351432	0.00582931	0.0100106	0.0303	0.0472	19	19	19
ENSG00000204929	AC007389.1	3.57258	0.167375	0.000353475	0.0124364	0.0465564	2.41e-06	7.06e-06	4	4	4
ENSG00000171791	BCL2	-3.56894	-0.143428	0.000358427	0.017808	0.0184044	0.00324	0.00604	15	16	16
ENSG00000236935	AP003774.2	-3.56439	-0.0820551	0.0003647	0.050609	0.0956266	7.51e-12	3.81e-11	15	16	16
ENSG00000137877	SPTBN5	3.56157	0.0291712	0.000368641	0.429889	0.540728	6.21e-81	8.45e-79	27	28	28
ENSG00000167702	KIFC2	-3.55976	-0.0536884	0.000371198	0.120976	0.150907	2.42e-18	2e-17	8	9	9
ENSG00000124780	KCNK17	-3.55672	-0.0749677	0.000375515	0.0656719	0.0528721	4.8e-07	1.54e-06	25	25	25
ENSG00000275491	LINC01730	3.5513	0.0334546	0.000383339	0.32251	0.421148	2.06e-57	1.02e-55	20	23	23
ENSG00000073803	MAP3K13	-3.54919	-0.124017	0.000386416	0.0255946	0.0252639	0.00055	0.00117	13	14	14
ENSG00000110958	PTGES3	-3.5463	-0.22822	0.000390675	0.00869186	0.0128799	0.0139	0.0232	5	5	5
ENSG00000167815	PRDX2	3.54434	0.130717	0.000393605	0.0236272	0.0650147	2.14e-08	7.89e-08	6	9	9
ENSG00000164597	COG5	-3.54389	-0.131423	0.000394268	0.0210733	0.0252395	0.000554	0.00117	13	13	13
ENSG00000161956	SENP3	3.53643	0.229262	0.000405579	0.0062929	0.0159565	0.00616	0.0109	8	8	8
ENSG00000144857	BOC	3.53586	0.136656	0.000406449	0.0188327	0.0453455	3.27e-06	9.44e-06	5	5	5
ENSG00000163815	CLEC3B	3.53118	0.10312	0.000413708	0.0338136	0.0483404	1.53e-06	4.6e-06	22	22	22
ENSG00000170893	TRH	-3.53016	-0.086112	0.000415313	0.0534147	0.054029	3.58e-07	1.16e-06	11	13	13
ENSG00000159640	ACE	3.52859	0.200879	0.000417785	0.00923402	0.0494973	1.14e-06	3.48e-06	10	10	10
ENSG00000103423	DNAJA3	3.5281	0.264238	0.000418557	0.00532251	0.0158577	0.00632	0.0112	2	2	2
ENSG00000198056	PRIM1	-3.52763	-0.103869	0.000419301	0.037352	0.0277023	0.000294	0.00065	2	2	2
ENSG00000105996	HOXA2	3.52291	0.184137	0.00042684	0.0108575	0.0111101	0.0224	0.0358	4	5	5
ENSG00000186765	FSCN2	3.51765	0.19524	0.000435387	0.00956822	0.0132824	0.0125	0.021	10	11	11
ENSG00000198792	TMEM184B	3.51178	0.0627828	0.000445122	0.0886256	0.0973465	4.77e-12	2.47e-11	25	26	26
ENSG00000196683	TOMM7	3.5111	0.034338	0.000446262	0.337716	0.423664	7.42e-58	3.73e-56	32	33	33
ENSG00000179818	PCBP1-AS1	-3.51081	-0.122683	0.000446746	0.0347623	0.0910759	2.48e-11	1.21e-10	3	3	3
ENSG00000184009	ACTG1	3.50387	0.170977	0.000458541	0.0124583	0.0181996	0.00342	0.00635	13	13	13
ENSG00000228436	AL139260.1	3.50156	0.0872946	0.000462547	0.0507071	0.116565	2.88e-14	1.79e-13	10	10	10
ENSG00000105576	TNPO2	3.49676	0.0725503	0.00047095	0.0701551	0.0689379	7.81e-09	3.01e-08	11	11	11
ENSG00000108669	CYTH1	3.4952	0.11753	0.000473713	0.02497	0.079593	4.96e-10	2.15e-09	17	17	17
ENSG00000104626	ERI1	-3.48424	-0.154714	0.000493546	0.0140177	0.0176066	0.00399	0.00732	16	17	17
ENSG00000144560	VGLL4	-3.46774	-0.20748	0.000524846	0.00815924	0.0169139	0.00479	0.00867	13	14	14
ENSG00000173338	KCNK7	-3.46304	-0.111196	0.000534117	0.0272419	0.0477006	1.8e-06	5.36e-06	4	5	5
ENSG00000221955	SLC12A8	-3.46199	-0.206595	0.000536196	0.00816749	0.0123487	0.0161	0.0264	20	23	23
ENSG00000244617	ASPRV1	-3.45779	-0.121047	0.000544631	0.0300845	0.043404	5.37e-06	1.51e-05	10	11	11
ENSG00000110756	HPS5	-3.45593	-0.130068	0.000548401	0.020311	0.0231316	0.000952	0.00195	12	14	14
ENSG00000163840	DTX3L	-3.45514	-0.849123	0.00055	0.000412547	0.0104016	0.0272	0.0428	1	2	2
ENSG00000006282	SPATA20	3.4548	0.0297019	0.000550704	0.390429	0.705503	4.71e-126	6.91e-123	55	59	59
ENSG00000043143	JADE2	3.45091	0.42632	0.000558696	0.0020484	0.0226157	0.00109	0.0022	2	3	3
ENSG00000189403	HMGB1	-3.44805	-0.0790885	0.000564644	0.0537929	0.11123	1.2e-13	7.11e-13	31	34	34
ENSG00000278546	AC003101.2	-3.44431	-0.449708	0.000572527	0.00156786	0.0255402	0.000513	0.00109	5	6	6
ENSG00000225329	LHFPL3-AS2	3.44347	0.142315	0.000574293	0.0161502	0.0460331	2.75e-06	8.01e-06	9	9	9
ENSG00000146731	CCT6A	3.43849	0.112941	0.000584974	0.0284357	0.0164193	0.00545	0.00975	4	4	4
ENSG00000142669	SH3BGRL3	-3.43316	-0.130607	0.000596585	0.0187415	0.0134275	0.012	0.0203	16	16	16
ENSG00000188536	HBA2	3.43228	0.273926	0.000598526	0.00590772	0.0108498	0.0241	0.0382	10	10	10
ENSG00000263412	AC004477.1	3.43207	0.102999	0.000598986	0.034097	0.0353947	4.13e-05	0.000103	4	4	4
ENSG00000272701	MESTIT1	-3.4278	-0.174684	0.000608503	0.011444	0.0335728	6.57e-05	0.00016	7	7	7
ENSG00000028310	BRD9	3.42465	0.117077	0.000615596	0.0289267	0.0530032	4.65e-07	1.49e-06	10	11	11
ENSG00000151208	DLG5	-3.42464	-0.0284065	0.000615617	0.390629	0.490061	2.67e-70	2.38e-68	26	26	26
ENSG00000104870	FCGRT	-3.41957	-0.076845	0.000627204	0.0631165	0.0741112	2.05e-09	8.38e-09	15	15	15
ENSG00000203497	PDCD4-AS1	3.41505	0.374361	0.000637709	0.00270445	0.0211859	0.00157	0.0031	3	3	3
ENSG00000167526	RPL13	-3.41404	-0.0613182	0.00064008	0.0978545	0.170809	8.96e-21	8.66e-20	4	4	4
ENSG00000175602	CCDC85B	3.41403	0.201881	0.000640107	0.00790122	0.0243369	0.000698	0.00146	8	8	8
ENSG00000135540	NHSL1	3.40541	0.133005	0.00066065	0.0180856	0.0391539	1.58e-05	4.2e-05	8	8	8
ENSG00000158315	RHBDL2	3.40126	0.117143	0.000670761	0.0270276	0.0342713	5.5e-05	0.000135	7	7	7
ENSG00000121297	TSHZ3	3.39914	0.266414	0.000675976	0.00513678	0.0176086	0.00399	0.00732	8	8	8
ENSG00000064726	BTBD1	3.39827	0.0708858	0.000678146	0.0597564	0.0816658	2.9e-10	1.28e-09	16	16	16
ENSG00000166262	FAM227B	3.3959	0.0596359	0.000684024	0.0932786	0.0459703	2.79e-06	8.14e-06	27	31	31
ENSG00000276916	AL442125.2	-3.39562	-0.130333	0.000684726	0.0214422	0.0456355	3.04e-06	8.82e-06	9	10	10
ENSG00000177103	DSCAML1	3.39224	0.0644047	0.00069323	0.0803294	0.129883	7.86e-16	5.56e-15	34	36	36
ENSG00000250132	AC004803.1	3.38608	0.210403	0.000708981	0.00740632	0.0356359	3.88e-05	9.76e-05	4	5	5
ENSG00000084463	WBP11	-3.38003	-0.169383	0.000724776	0.011563	0.0602781	7.23e-08	2.53e-07	6	8	8
ENSG00000206530	CFAP44	-3.37702	-0.0515443	0.000732767	0.124015	0.172383	5.72e-21	5.56e-20	31	33	33
ENSG00000167658	EEF2	-3.37525	-0.110192	0.000737495	0.0286192	0.0572136	1.58e-07	5.31e-07	23	25	25
ENSG00000232063	AL691447.2	3.37108	0.0567826	0.000748734	0.105826	0.334852	2.85e-43	8.28e-42	16	24	24
ENSG00000273765	AC024257.4	-3.37074	-0.238631	0.000749659	0.00564883	0.0175627	0.00404	0.0074	9	10	10
ENSG00000118402	ELOVL4	3.36912	0.0646577	0.000754084	0.0801242	0.0836237	1.74e-10	7.85e-10	10	10	10
ENSG00000111144	LTA4H	3.3686	0.090247	0.000755503	0.0406331	0.0669835	1.29e-08	4.86e-08	17	19	19
ENSG00000158517	NCF1	3.36801	0.143452	0.000757139	0.0185881	0.0276544	0.000298	0.000657	4	5	5
ENSG00000104643	MTMR9	3.36134	0.112491	0.000775662	0.0259075	0.0584513	1.15e-07	3.94e-07	4	5	5
ENSG00000188549	CCDC9B	-3.36129	-0.100813	0.000775793	0.0333775	0.0577342	1.39e-07	4.68e-07	14	15	15
ENSG00000113732	ATP6V0E1	3.36075	0.215233	0.000777306	0.00724611	0.0178629	0.00373	0.00688	2	2	2
ENSG00000149346	SLX4IP	3.36004	0.0835795	0.000779319	0.0450363	0.0476732	1.81e-06	5.4e-06	16	16	16
ENSG00000163635	ATXN7	-3.35531	-0.59584	0.000792764	0.000995255	0.0203336	0.00196	0.00379	7	9	9
ENSG00000170703	TTLL6	-3.35002	-0.0737886	0.000808061	0.0566493	0.099041	3.05e-12	1.61e-11	10	10	10
ENSG00000163257	DCAF16	-3.34829	-0.0571635	0.000813107	0.0990664	0.142809	2.28e-17	1.78e-16	7	8	8
ENSG00000152217	SETBP1	3.33769	0.355689	0.000844766	0.0022039	0.015758	0.00649	0.0114	20	22	22
ENSG00000257595	LINC02356	-3.33765	-0.0890731	0.000844898	0.0414869	0.0571157	1.62e-07	5.44e-07	7	7	7
ENSG00000269918	AF131215.6	3.33325	0.0630439	0.000858378	0.081301	0.125479	2.6e-15	1.77e-14	20	22	22
ENSG00000258376	AC004846.1	-3.33285	-0.0586554	0.000859598	0.0786916	0.0599639	7.83e-08	2.73e-07	15	17	17
ENSG00000105376	ICAM5	-3.33022	-0.0976426	0.000867769	0.0334208	0.138534	7.39e-17	5.57e-16	8	8	8
ENSG00000124562	SNRPC	3.32951	0.217736	0.00087	0.0072266	0.0957108	7.34e-12	3.73e-11	1	2	2
ENSG00000091542	ALKBH5	-3.32732	-0.0410829	0.000876853	0.17462	0.212415	4.85e-26	6.36e-25	22	22	22
ENSG00000169519	METTL15	-3.32471	-0.0742555	0.000885108	0.0561958	0.0450808	3.5e-06	1.01e-05	10	12	12
ENSG00000254855	AP001107.8	3.3237	0.0492802	0.000888303	0.133931	0.21693	1.25e-26	1.7e-25	7	7	7
ENSG00000171174	RBKS	-3.31558	-0.233343	0.000914541	0.00643119	0.0317668	0.000104	0.000247	5	5	5
ENSG00000182612	TSPAN10	-3.31477	-0.0529551	0.000917199	0.118003	0.246994	1.26e-30	2.09e-29	32	36	36
ENSG00000272293	AC083964.1	3.31419	0.0505569	0.000919101	0.120247	0.21047	8.66e-26	1.12e-24	28	35	35
ENSG00000236104	ZBTB22	-3.30926	-0.10236	0.000935424	0.0295159	0.0584928	1.14e-07	3.9e-07	16	19	19
ENSG00000245281	AC124242.1	-3.30524	-0.0926047	0.000948935	0.0429211	0.0715389	3.99e-09	1.58e-08	11	11	11
ENSG00000159111	MRPL10	3.29786	0.108884	0.000974234	0.0298023	0.114097	5.57e-14	3.39e-13	17	19	19
ENSG00000078699	CBFA2T2	-3.29761	-0.0879195	0.00097512	0.0364435	0.0672056	1.22e-08	4.6e-08	14	14	14
ENSG00000183762	KREMEN1	-3.29527	-0.0589202	0.000983284	0.0898273	0.213881	3.13e-26	4.15e-25	3	4	4
ENSG00000106484	MEST	-3.29302	-0.136139	0.000991169	0.0175375	0.116715	2.76e-14	1.72e-13	5	6	6
ENSG00000175344	CHRNA7	3.29168	0.0937533	0.000995893	0.0346397	0.101055	1.79e-12	9.65e-12	22	25	25
ENSG00000129244	ATP1B2	3.2905	0.169691	0.0010001	0.0121168	0.0267672	0.000374	0.000812	4	4	4
ENSG00000120696	KBTBD7	3.29009	0.530021	0.00100155	0.0011971	0.0204808	0.00189	0.00366	2	2	2
ENSG00000168394	TAP1	-3.28803	-0.101104	0.00100891	0.0265624	0.0291227	0.000205	0.000463	8	9	9
ENSG00000186432	KPNA4	-3.28703	-0.139772	0.00101251	0.0157802	0.0308564	0.000131	0.000307	10	10	10
ENSG00000267757	EML2-AS1	3.28522	0.0367943	0.00101904	0.221589	0.281835	1.85e-35	3.85e-34	11	13	13
ENSG00000214894	LINC00243	3.28441	0.08678	0.00102197	0.0370394	0.0655555	1.86e-08	6.91e-08	17	20	20
ENSG00000124614	RPS10	-3.28428	-0.0867153	0.00102243	0.0507218	0.119014	1.49e-14	9.47e-14	6	8	8
ENSG00000155542	SETD9	-3.28403	-0.0264961	0.00102333	0.44493	0.355369	1.84e-46	5.99e-45	14	14	14
ENSG00000166825	ANPEP	3.28338	0.0486732	0.00102571	0.143441	0.245888	1.78e-30	2.94e-29	17	18	18
ENSG00000273796	BX322562.1	-3.28315	-0.0729274	0.00102655	0.061837	0.149654	3.43e-18	2.81e-17	38	40	40
ENSG00000178038	ALS2CL	3.28073	0.0615659	0.00103537	0.0816646	0.0621832	4.43e-08	1.58e-07	9	11	11
ENSG00000158008	EXTL1	3.27808	0.169807	0.00104515	0.0107432	0.047275	2e-06	5.94e-06	7	7	7
ENSG00000166451	CENPN	3.27724	0.0693328	0.00104827	0.0624435	0.0635929	3.09e-08	1.12e-07	11	12	12
ENSG00000227354	RBM26-AS1	3.27692	0.0254427	0.00104944	0.454745	0.489924	2.84e-70	2.53e-68	12	12	12
ENSG00000087303	NID2	-3.27663	-0.218458	0.00105052	0.00659587	0.0365627	3.07e-05	7.82e-05	10	11	11
ENSG00000142173	COL6A2	-3.27656	-0.150893	0.00105081	0.0136392	0.0139917	0.0104	0.0176	31	35	35
ENSG00000279168	AC105052.4	-3.27139	-0.0980168	0.00107022	0.034188	0.0617585	4.94e-08	1.76e-07	7	12	12
ENSG00000108797	CNTNAP1	3.26932	0.0794133	0.00107805	0.0474535	0.0655378	1.87e-08	6.94e-08	6	6	6
ENSG00000173432	SAA1	-3.26799	-0.127432	0.00108312	0.019359	0.0468998	2.2e-06	6.5e-06	7	7	7
ENSG00000013523	ANGEL1	3.26592	0.0730221	0.00109107	0.0570005	0.0226149	0.00109	0.0022	15	16	16
ENSG00000269190	FBXO17	3.26448	0.043504	0.00109666	0.15484	0.261433	1.33e-32	2.44e-31	18	21	21
ENSG00000075413	MARK3	-3.26411	-0.0680834	0.00109809	0.0658904	0.0284429	0.000244	0.000545	16	17	17
ENSG00000180353	HCLS1	-3.26358	-0.0668743	0.00110016	0.0658099	0.0995665	2.66e-12	1.41e-11	11	12	12
ENSG00000145354	CISD2	3.26261	0.0827874	0.0011039	0.0442287	0.107159	3.55e-13	2.02e-12	11	12	12
ENSG00000175066	GK5	3.26153	0.113032	0.00110814	0.0232542	0.01613	0.00588	0.0105	14	15	15
ENSG00000149485	FADS1	3.25682	0.0821395	0.0011267	0.0431313	0.0413402	9.08e-06	2.48e-05	3	3	3
ENSG00000121101	TEX14	3.25665	0.0554406	0.00112737	0.0926586	0.0767791	1.03e-09	4.33e-09	11	11	11
ENSG00000141744	PNMT	3.25506	0.142442	0.0011337	0.0153461	0.0581742	1.24e-07	4.21e-07	3	3	3
ENSG00000173210	ABLIM3	3.25494	0.0950287	0.00113416	0.0368005	0.0953329	8.11e-12	4.1e-11	9	9	9
ENSG00000204305	AGER	3.25406	0.0412089	0.00113769	0.216731	0.18187	3.78e-22	3.97e-21	52	53	53
ENSG00000174684	B4GAT1	-3.2521	-0.0868633	0.00114556	0.0418873	0.0701994	5.64e-09	2.2e-08	10	12	12
ENSG00000255495	AC145124.1	3.24917	0.119125	0.00115742	0.0226007	0.288611	2e-36	4.33e-35	17	25	25
ENSG00000196693	ZNF33B	-3.24783	-0.0451986	0.00116289	0.15337	0.30872	2.4e-39	5.91e-38	22	26	26
ENSG00000197045	GMFB	3.24699	0.0747254	0.00116634	0.0584998	0.114804	4.61e-14	2.82e-13	5	5	5
ENSG00000109171	SLAIN2	3.24266	0.132248	0.00118418	0.0159639	0.0548998	2.86e-07	9.38e-07	8	9	9
ENSG00000204427	ABHD16A	3.24039	0.0934807	0.00119367	0.0320964	0.0765102	1.1e-09	4.63e-09	19	23	23
ENSG00000138095	LRPPRC	-3.24035	-0.0409318	0.00119382	0.174382	0.259927	2.15e-32	3.91e-31	28	28	28
ENSG00000235513	AL035681.1	3.23888	0.0831515	0.0012	0.0446069	0.131071	5.69e-16	4.05e-15	1	1	1
ENSG00000213390	ARHGAP19	-3.23679	-0.0596589	0.00120883	0.081096	0.0923649	1.77e-11	8.69e-11	13	13	13
ENSG00000270154	AC130352.1	3.23116	0.143148	0.00123287	0.0151916	0.0349636	4.61e-05	0.000115	11	15	15
ENSG00000009954	BAZ1B	-3.23012	-0.173846	0.00123737	0.0091134	0.0167762	0.00496	0.00897	14	17	17
ENSG00000225891	AL513365.2	-3.22174	-0.220195	0.00127417	0.00579529	0.0102801	0.0281	0.0441	9	9	9
ENSG00000125457	MIF4GD	3.22093	0.112133	0.00127777	0.02601	0.0393754	1.5e-05	3.98e-05	6	7	7
ENSG00000225484	NUTM2B-AS1	3.21617	0.0845676	0.00129916	0.0552964	0.27398	2.38e-34	4.73e-33	16	22	22
ENSG00000270823	AC007938.2	-3.21524	-0.122055	0.00130335	0.0205006	0.026227	0.00043	0.000925	3	4	4
ENSG00000118997	DNAH7	-3.21452	-0.0664674	0.00130661	0.0658929	0.129546	8.62e-16	6.07e-15	15	17	17
ENSG00000118520	ARG1	-3.21329	-0.103949	0.00131222	0.0267348	0.0402701	1.19e-05	3.21e-05	5	6	6
ENSG00000136014	USP44	3.20776	0.0897786	0.00133775	0.0386968	0.137336	1.03e-16	7.68e-16	11	14	14
ENSG00000171206	TRIM8	3.20723	0.282105	0.00134022	0.0035787	0.0275967	0.000302	0.000666	2	2	2
ENSG00000124159	MATN4	-3.20633	-0.143953	0.00134438	0.0122561	0.0383592	1.94e-05	5.07e-05	10	10	10
ENSG00000250451	HOXC-AS1	-3.20433	-0.226387	0.00135379	0.0056126	0.0445244	4.04e-06	1.15e-05	17	21	21
ENSG00000255557	AP001266.2	-3.20344	-0.0973289	0.00135794	0.0320894	0.0462527	2.6e-06	7.6e-06	7	7	7
ENSG00000255310	AF131215.5	3.20225	0.0672194	0.00136358	0.0649627	0.120322	1.05e-14	6.77e-14	13	15	15
ENSG00000157150	TIMP4	3.19838	0.0606806	0.00138201	0.0620806	0.0876411	6.1e-11	2.87e-10	26	26	26
ENSG00000168306	ACOX2	3.19307	0.0631856	0.00140769	0.0777977	0.104112	7.98e-13	4.42e-12	37	40	40
ENSG00000247796	AC008966.1	3.19017	0.0379283	0.00142187	0.199533	0.218796	7.15e-27	9.84e-26	6	6	6
ENSG00000155158	TTC39B	3.17982	0.0829222	0.00147368	0.0398509	0.0629099	3.68e-08	1.32e-07	26	28	28
ENSG00000160299	PCNT	3.17938	0.063836	0.00147592	0.0777231	0.147252	6.68e-18	5.38e-17	23	25	25
ENSG00000158623	COPG2	-3.17247	-0.0508387	0.00151147	0.113481	0.311143	1.05e-39	2.6e-38	18	21	21
ENSG00000137802	MAPKBP1	-3.16991	-0.410713	0.00152487	0.00164267	0.0312862	0.000118	0.000277	2	3	3
ENSG00000123200	ZC3H13	3.16837	0.0830206	0.00153297	0.0364537	0.0488477	1.34e-06	4.07e-06	12	14	14
ENSG00000164047	CAMP	-3.16801	-0.342153	0.00153486	0.00225042	0.0117143	0.019	0.0309	3	5	5
ENSG00000146587	RBAK	-3.1677	-0.0565685	0.00153648	0.0843286	0.0961596	6.53e-12	3.33e-11	26	32	32
ENSG00000165626	BEND7	3.1663	0.140467	0.0015439	0.0137012	0.0118182	0.0185	0.0301	12	12	12
ENSG00000253893	FAM85B	-3.16321	-0.0633624	0.0015604	0.0734907	0.0708042	4.83e-09	1.9e-08	16	19	19
ENSG00000128829	EIF2AK4	-3.1625	-0.0495853	0.00156422	0.114116	0.249132	6.46e-31	1.09e-29	26	27	27
ENSG00000267673	FDX2	-3.16235	-0.135268	0.00156504	0.0159888	0.035325	4.2e-05	0.000105	10	11	11
ENSG00000185920	PTCH1	-3.16154	-0.136126	0.00156939	0.0127677	0.0302982	0.000152	0.000351	8	8	8
ENSG00000198933	TBKBP1	-3.15608	-0.0467046	0.00159902	0.140984	0.184219	1.92e-22	2.05e-21	14	16	16
ENSG00000171307	ZDHHC16	-3.15558	-0.102087	0.0016018	0.0265755	0.0128088	0.0142	0.0236	15	17	17
ENSG00000167700	MFSD3	-3.1545	-0.104992	0.00160772	0.0241731	0.0294388	0.000189	0.00043	10	10	10
ENSG00000182993	C12orf60	-3.15425	-0.0510086	0.0016091	0.10367	0.0533721	4.23e-07	1.36e-06	11	11	11
ENSG00000266601	AC018521.6	3.15357	0.139757	0.00161287	0.0138924	0.0423159	7.08e-06	1.96e-05	5	5	5
ENSG00000172922	RNASEH2C	-3.1451	-0.0724052	0.00166027	0.0538509	0.250432	4.3e-31	7.3e-30	21	23	23
ENSG00000279636	AL132989.2	3.14497	0.11681	0.00166106	0.0195498	0.020906	0.00169	0.00331	4	4	4
ENSG00000127838	PNKD	-3.1437	-0.0711098	0.00166825	0.0569712	0.0725974	3.04e-09	1.22e-08	9	9	9
ENSG00000110025	SNX15	-3.14356	-0.0617687	0.00166906	0.0810896	0.104021	8.17e-13	4.53e-12	7	9	9
ENSG00000204120	GIGYF2	3.14261	0.194676	0.00167451	0.00672585	0.0200078	0.00214	0.0041	7	10	10
ENSG00000119862	LGALSL	-3.14184	-0.228705	0.00167891	0.0048075	0.0181538	0.00346	0.00642	8	8	8
ENSG00000112282	MED23	-3.14056	-0.229608	0.00168623	0.0054572	0.018609	0.00307	0.00576	4	4	4
ENSG00000141570	CBX8	-3.13838	-0.0399431	0.00169882	0.185913	0.357438	8.65e-47	2.85e-45	24	27	27
ENSG00000255621	AC023790.2	-3.1368	-0.0587723	0.00170804	0.0931322	0.152877	1.4e-18	1.17e-17	14	16	16
ENSG00000154065	ANKRD29	3.13275	0.126176	0.0017318	0.0229141	0.0720681	3.48e-09	1.39e-08	10	11	11
ENSG00000151893	CACUL1	-3.13207	-0.0441784	0.0017358	0.154191	0.184814	1.61e-22	1.74e-21	42	47	47
ENSG00000128298	BAIAP2L2	3.13156	0.0605599	0.00173883	0.0810052	0.0510787	7.59e-07	2.37e-06	9	9	9
ENSG00000272933	AL391121.1	3.12639	0.237901	0.00176967	0.00477613	0.0222874	0.00118	0.00238	5	6	6
ENSG00000166135	HIF1AN	3.12617	0.0723944	0.001771	0.0477075	0.0447482	3.81e-06	1.09e-05	14	18	18
ENSG00000227188	MGAT3-AS1	-3.12514	-0.129162	0.00177722	0.0175782	0.0163562	0.00554	0.00991	8	8	8
ENSG00000110090	CPT1A	-3.12187	-0.162761	0.00179704	0.0111603	0.0208824	0.0017	0.00333	6	9	9
ENSG00000235910	APOA1-AS	-3.12177	-0.159658	0.00179767	0.0112166	0.0189901	0.00278	0.00525	17	17	17
ENSG00000205363	INSYN1	3.11914	0.160249	0.00181382	0.0100893	0.0294389	0.000189	0.00043	13	14	14
ENSG00000187713	TMEM203	3.11407	0.804996	0.00184527	0.000449332	0.0141078	0.01	0.0171	5	5	5
ENSG00000197345	MRPL21	3.11324	0.209307	0.00185048	0.00625968	0.563971	3.29e-86	5.05e-84	10	11	11
ENSG00000149591	TAGLN	-3.10972	-0.277328	0.00187267	0.0040456	0.0158866	0.00627	0.0111	5	6	6
ENSG00000113621	TXNDC15	3.10854	0.0777273	0.00188017	0.0427487	0.0270055	0.000352	0.000767	3	3	3
ENSG00000280798	LINC00294	3.10505	0.0478385	0.00190244	0.124741	0.143361	1.96e-17	1.54e-16	13	15	15
ENSG00000228137	AP001469.2	3.10461	0.195937	0.0019053	0.00709619	0.0145519	0.00892	0.0154	7	7	7
ENSG00000127080	IPPK	-3.10245	-0.0979439	0.00191926	0.0274381	0.015614	0.00674	0.0119	10	10	10
ENSG00000152234	ATP5F1A	-3.1007	-0.0953936	0.00193066	0.0302205	0.0207748	0.00175	0.00342	12	12	12
ENSG00000229666	MAST4-AS1	-3.09992	-0.0368884	0.00193573	0.210099	0.20587	3.4e-25	4.23e-24	16	16	16
ENSG00000130427	EPO	3.09988	0.441843	0.00193596	0.00141358	0.0160783	0.00596	0.0106	2	2	2
ENSG00000106809	OGN	-3.09824	-0.0861509	0.00194671	0.0377118	0.0387874	1.74e-05	4.58e-05	6	6	6
ENSG00000164039	BDH2	-3.09733	-0.0254145	0.00195271	0.415828	0.448515	2.44e-62	1.49e-60	27	30	30
ENSG00000235106	BRD3OS	3.0961	0.310055	0.00196083	0.00304132	0.0286909	0.000229	0.000514	5	6	6
ENSG00000274427	AC145423.2	3.09485	0.183863	0.00196915	0.00868393	0.0205919	0.00184	0.00357	6	9	9
ENSG00000095015	MAP3K1	-3.09344	-0.194201	0.00197852	0.00755886	0.0110714	0.0227	0.0362	2	3	3
ENSG00000166669	ATF7IP2	-3.09301	-0.0577999	0.00198138	0.0901298	0.0636303	3.06e-08	1.11e-07	34	34	34
ENSG00000152219	ARL14EP	-3.09197	-0.0449263	0.00198831	0.124605	0.0373595	2.5e-05	6.46e-05	9	10	10
ENSG00000254911	SCARNA9	-3.09109	-0.276675	0.00199424	0.00372995	0.0138755	0.0107	0.0182	14	14	14
ENSG00000228789	HCG22	-3.09028	-0.0445113	0.00199966	0.125288	0.365764	4.07e-48	1.4e-46	5	5	5
ENSG00000267765	AC100793.3	3.08925	0.187756	0.00200664	0.00758133	0.0327828	8.04e-05	0.000193	3	3	3
ENSG00000271122	AC018647.2	-3.08899	-0.0343985	0.0020084	0.225705	0.288723	1.93e-36	4.18e-35	10	12	12
ENSG00000153246	PLA2R1	3.08718	0.061679	0.00202065	0.0668107	0.098106	3.91e-12	2.04e-11	32	36	36
ENSG00000136783	NIPSNAP3A	-3.08364	-0.0364467	0.00204486	0.196429	0.259908	2.16e-32	3.93e-31	30	35	35
ENSG00000281005	LINC00921	-3.08237	-0.0833401	0.00205363	0.0383941	0.0435222	5.21e-06	1.46e-05	13	15	15
ENSG00000142230	SAE1	-3.08056	-0.11336	0.00206609	0.0219003	0.0472348	2.02e-06	6e-06	11	12	12
ENSG00000266717	AC134407.1	3.07904	0.158613	0.00207668	0.010529	0.0160729	0.00597	0.0106	6	6	6
ENSG00000254419	AL139349.1	3.07338	0.05255	0.00211648	0.0925275	0.138261	7.97e-17	6e-16	25	26	26
ENSG00000213186	TRIM59	-3.07241	-0.114681	0.0021234	0.0193916	0.0306954	0.000137	0.000319	7	7	7
ENSG00000205622	AP001042.1	3.07125	0.186925	0.00213164	0.00820684	0.0175744	0.00403	0.00738	6	7	7
ENSG00000165637	VDAC2	-3.06897	-0.0514344	0.00214801	0.106471	0.150475	2.73e-18	2.25e-17	19	20	20
ENSG00000169032	MAP2K1	-3.06892	-0.106269	0.00214833	0.0233597	0.0329184	7.76e-05	0.000187	17	17	17
ENSG00000068078	FGFR3	3.06879	0.0592817	0.00214926	0.0809707	0.19288	1.55e-23	1.76e-22	19	21	21
ENSG00000178665	ZNF713	3.06768	0.0467191	0.00215727	0.11862	0.159974	1.92e-19	1.71e-18	23	26	26
ENSG00000186628	FSD2	-3.06181	-1.08372	0.0022	0.000249845	0.0225417	0.00111	0.00224	1	1	1
ENSG00000263766	AC025682.1	-3.06177	-0.265863	0.0022003	0.00386518	0.0151368	0.00764	0.0133	6	7	7
ENSG00000122386	ZNF205	3.06127	0.337309	0.00220402	0.00233508	0.0116304	0.0195	0.0316	7	8	8
ENSG00000259359	AC012409.1	3.06102	0.289183	0.00220584	0.00291855	0.0199974	0.00214	0.00412	2	2	2
ENSG00000138152	BTBD16	-3.05754	-0.0251355	0.00223165	0.414657	0.3339	3.98e-43	1.15e-41	30	32	32
ENSG00000130208	APOC1	3.05643	0.23352	0.00223987	0.00477984	0.030691	0.000137	0.000319	7	10	10
ENSG00000205832	C16orf96	-3.05224	-0.15849	0.00227143	0.0107069	0.027114	0.000342	0.000748	9	10	10
ENSG00000138778	CENPE	-3.0511	-0.111386	0.00228005	0.0183789	0.0298901	0.000168	0.000387	4	4	4
ENSG00000269720	CCDC194	-3.04772	-0.140801	0.00230586	0.0194584	0.0545431	3.13e-07	1.02e-06	18	20	20
ENSG00000103148	NPRL3	3.04555	0.0271256	0.00232258	0.375331	0.461638	8.71e-65	5.98e-63	43	49	49
ENSG00000239264	TXNDC5	3.04382	0.0570604	0.00233592	0.0897216	0.211245	6.87e-26	8.92e-25	20	21	21
ENSG00000169554	ZEB2	-3.04377	-0.234645	0.00233631	0.00494386	0.0255784	0.000508	0.00108	10	10	10
ENSG00000178386	ZNF223	-3.04125	-0.0393445	0.002356	0.207453	0.297312	1.12e-37	2.55e-36	22	23	23
ENSG00000088992	TESC	3.04072	0.138423	0.00236011	0.0139331	0.0575569	1.45e-07	4.88e-07	13	13	13
ENSG00000091140	DLD	-3.04032	-0.117067	0.00236326	0.0194598	0.0254974	0.000518	0.0011	11	11	11
ENSG00000112701	SENP6	3.04	0.0790419	0.0023658	0.0406506	0.0401907	1.22e-05	3.27e-05	9	9	9
ENSG00000138757	G3BP2	-3.03935	-0.0564321	0.0023709	0.0884557	0.112979	7.52e-14	4.52e-13	8	8	8
ENSG00000085644	ZNF213	3.03605	0.0909183	0.00239702	0.0296672	0.118845	1.56e-14	9.88e-14	12	15	15
ENSG00000183624	HMCES	3.03567	1.0142	0.0024	0.000308229	0.0187815	0.00294	0.00552	1	1	1
ENSG00000126432	PRDX5	-3.03437	-0.0746608	0.00241035	0.0436605	0.0630087	3.59e-08	1.29e-07	10	11	11
ENSG00000164171	ITGA2	3.03152	0.0610521	0.00243322	0.0681075	0.10788	2.93e-13	1.68e-12	25	27	27
ENSG00000068885	IFT80	-3.03031	-0.13468	0.002443	0.0140654	0.0386494	1.8e-05	4.73e-05	6	6	6
ENSG00000129473	BCL2L2	3.02984	0.243216	0.00244682	0.00441664	0.0133018	0.0124	0.0209	11	13	13
ENSG00000077348	EXOSC5	-3.02861	-0.104795	0.00245681	0.0229648	0.0129706	0.0136	0.0227	7	9	9
ENSG00000271751	AP003392.4	-3.0265	-0.0547413	0.00247405	0.0868599	0.132923	3.43e-16	2.49e-15	7	7	7
ENSG00000108510	MED13	3.02645	0.0945593	0.00247447	0.0287342	0.0481327	1.61e-06	4.83e-06	11	12	12
ENSG00000012983	MAP4K5	-3.02599	-0.090364	0.00247817	0.0322773	0.0688681	7.95e-09	3.06e-08	10	10	10
ENSG00000276045	ORAI1	-3.02353	-0.123704	0.00249841	0.0175139	0.0416231	8.45e-06	2.31e-05	12	15	15
ENSG00000245534	RORA-AS1	-3.02334	-0.413774	0.0025	0.00172844	0.0299153	0.000167	0.000384	1	1	1
ENSG00000232442	MHENCR	3.02214	0.273766	0.00250992	0.00359449	0.0377113	2.29e-05	5.93e-05	6	7	7
ENSG00000159788	RGS12	3.02156	0.10283	0.00251478	0.0262482	0.0538382	3.75e-07	1.21e-06	17	18	18
ENSG00000134917	ADAMTS8	-3.01785	-0.0835737	0.00254578	0.0350904	0.0754166	1.47e-09	6.06e-09	13	13	13
ENSG00000166224	SGPL1	-3.01373	-0.100568	0.00258056	0.0284056	0.0725117	3.11e-09	1.25e-08	12	12	12
ENSG00000121350	PYROXD1	-3.01309	-0.0286359	0.00258604	0.313556	0.382732	7.08e-51	2.76e-49	22	25	25
ENSG00000261061	AC092718.4	-3.01239	-0.0701994	0.00259199	0.0460245	0.0505318	8.73e-07	2.71e-06	19	21	21
ENSG00000272966	AC064836.2	3.01106	0.127019	0.00260338	0.0169307	0.020443	0.00191	0.0037	8	8	8
ENSG00000187122	SLIT1	3.01043	0.0385421	0.00260875	0.172263	0.229504	2.78e-28	4.09e-27	16	16	16
ENSG00000145723	GIN1	3.00995	0.163005	0.00261288	0.0084725	0.0181008	0.00351	0.0065	5	6	6
ENSG00000119669	IRF2BPL	3.00839	0.187728	0.00262637	0.00740005	0.0113278	0.0211	0.034	7	7	7
ENSG00000275389	AC068790.9	-3.00836	-0.109926	0.00262665	0.0214543	0.0347936	4.81e-05	0.000119	16	18	18
ENSG00000213625	LEPROT	3.00637	0.110558	0.00264387	0.0240207	0.0643762	2.53e-08	9.24e-08	10	12	12
ENSG00000122515	ZMIZ2	3.00564	0.0687902	0.00265025	0.0562249	0.107047	3.66e-13	2.08e-12	11	11	11
ENSG00000257086	AP001453.2	3.00544	0.130733	0.00265199	0.0154378	0.0293651	0.000192	0.000437	12	13	13
ENSG00000241985	WWTR1-IT1	3.00437	0.284164	0.00266133	0.00317236	0.0138418	0.0108	0.0183	5	6	6
ENSG00000154945	ANKRD40	-3.0008	-0.0548587	0.00269268	0.0857366	0.218355	8.16e-27	1.12e-25	13	14	14
ENSG00000139714	MORN3	-2.99925	-0.10986	0.0027065	0.0275001	0.0596856	8.41e-08	2.92e-07	14	16	16
ENSG00000115350	POLE4	2.99885	0.0770835	0.00270997	0.0438754	0.0446397	3.92e-06	1.12e-05	15	15	15
ENSG00000188825	LINC00910	-2.99798	-0.221158	0.00271771	0.00569577	0.0272201	0.000333	0.000729	11	11	11
ENSG00000132570	PCBD2	-2.9972	-0.153744	0.00272473	0.0103137	0.0223781	0.00116	0.00233	2	2	2
ENSG00000166171	DPCD	2.99474	0.136913	0.00274683	0.0123003	0.0281709	0.000261	0.000581	7	7	7
ENSG00000272087	AC080013.4	2.99277	0.0699446	0.00276461	0.0517816	0.109834	1.74e-13	1.02e-12	7	7	7
ENSG00000173457	PPP1R14B	2.99081	0.0572462	0.00278235	0.0704343	0.0631665	3.44e-08	1.24e-07	13	13	13
ENSG00000101417	PXMP4	-2.98803	-0.133976	0.00280787	0.0141182	0.0425569	6.66e-06	1.85e-05	14	14	14
ENSG00000236283	AC019197.1	-2.98322	-0.0797086	0.00285229	0.0396195	0.0272915	0.000327	0.000717	32	34	34
ENSG00000160401	CFAP157	2.97849	0.201016	0.00289672	0.00633558	0.0172529	0.00438	0.00798	7	7	7
ENSG00000214029	ZNF891	2.97814	0.129661	0.0029	0.0144261	0.0366374	3.01e-05	7.68e-05	1	1	1
ENSG00000164099	PRSS12	-2.97693	-0.100984	0.00291148	0.0238349	0.0586541	1.1e-07	3.75e-07	7	8	8
ENSG00000122971	ACADS	-2.97647	-0.161972	0.00291591	0.00913088	0.0274976	0.00031	0.000682	7	8	8
ENSG00000100316	RPL3	-2.97061	-0.132059	0.00297204	0.0146844	0.0469005	2.2e-06	6.5e-06	17	18	18
ENSG00000198160	MIER1	2.97006	0.0839642	0.0029774	0.0346629	0.14366	1.8e-17	1.42e-16	18	20	20
ENSG00000118640	VAMP8	-2.96927	-0.0579983	0.0029851	0.07363	0.154605	8.63e-19	7.34e-18	9	10	10
ENSG00000147650	LRP12	-2.96918	-0.0947058	0.00298599	0.0293497	0.018005	0.0036	0.00665	14	14	14
ENSG00000106628	POLD2	2.96645	0.0779744	0.00301259	0.0361162	0.0531052	4.53e-07	1.45e-06	21	23	23
ENSG00000151715	TMEM45B	2.96517	0.409359	0.00302516	0.00153532	0.0239268	0.000776	0.00161	2	3	3
ENSG00000134343	ANO3	2.96494	0.0546192	0.00302741	0.0770129	0.0696786	6.45e-09	2.5e-08	43	45	45
ENSG00000100401	RANGAP1	-2.96465	-0.184601	0.00303031	0.00683507	0.0215336	0.00144	0.00285	4	4	4
ENSG00000026297	RNASET2	-2.96215	-0.0477609	0.00305497	0.105124	0.174571	3.07e-21	3.03e-20	31	33	33
ENSG00000228049	POLR2J2	2.96059	0.0342014	0.00307047	0.228682	0.346059	5.3e-45	1.62e-43	23	28	28
ENSG00000142186	SCYL1	-2.9591	-0.168408	0.00308539	0.0100681	0.0184468	0.00321	0.00598	13	14	14
ENSG00000259251	AC104590.1	2.95543	0.0961722	0.00312229	0.0287525	0.038294	1.97e-05	5.15e-05	9	9	9
ENSG00000175110	MRPS22	2.95537	0.198122	0.0031229	0.00770634	0.0101883	0.0288	0.0451	5	5	5
ENSG00000124116	WFDC3	-2.95477	-0.0262874	0.00312907	0.357633	0.323447	1.53e-41	4.08e-40	18	21	21
ENSG00000091536	MYO15A	2.95462	0.0639817	0.00313055	0.0589094	0.0598285	8.11e-08	2.82e-07	8	8	8
ENSG00000130203	APOE	2.95336	0.355558	0.00314335	0.00197701	0.0155464	0.00686	0.0121	3	4	4
ENSG00000038945	MSR1	2.95315	0.14944	0.00314553	0.0111556	0.0631206	3.49e-08	1.26e-07	6	6	6
ENSG00000204410	MSH5	2.95282	0.105344	0.00314881	0.0189917	0.0291723	0.000202	0.000458	32	35	35
ENSG00000260302	AP005482.1	2.94749	0.0512601	0.00320362	0.0948071	0.0932975	1.39e-11	6.85e-11	20	22	22
ENSG00000261068	AL512274.1	2.94591	0.0954762	0.00322011	0.0258942	0.0267926	0.000372	0.000807	12	13	13
ENSG00000103335	PIEZO1	2.94386	0.0991426	0.00324147	0.0238247	0.0306547	0.000138	0.000322	6	6	6
ENSG00000151458	ANKRD50	2.94317	0.0671879	0.00324875	0.05401	0.0718426	3.69e-09	1.47e-08	12	14	14
ENSG00000157322	CLEC18A	-2.94089	-0.0518548	0.00327266	0.0921114	0.447393	3.93e-62	2.37e-60	6	10	10
ENSG00000182446	NPLOC4	-2.93933	-0.0363317	0.00328922	0.191149	0.208037	1.79e-25	2.26e-24	24	25	25
ENSG00000118855	MFSD1	-2.9389	-0.0476444	0.00329375	0.103853	0.102028	1.39e-12	7.54e-12	20	20	20
ENSG00000185561	TLCD2	2.93334	0.0942767	0.00335335	0.027169	0.017984	0.00362	0.00669	16	18	18
ENSG00000187024	PTRH1	2.93306	0.0516963	0.00335639	0.0879782	0.0856003	1.04e-10	4.78e-10	10	10	10
ENSG00000189067	LITAF	-2.93228	-0.0318911	0.00336487	0.230293	0.189901	3.69e-23	4.1e-22	12	13	13
ENSG00000213066	FGFR1OP	2.93209	0.0864245	0.00336688	0.0308119	0.0542931	3.34e-07	1.09e-06	15	16	16
ENSG00000237753	AC079922.2	-2.92891	-0.0743367	0.00340154	0.0423024	0.38457	3.52e-51	1.38e-49	24	26	26
ENSG00000087085	ACHE	-2.92422	-0.0626095	0.00345315	0.0565134	0.061221	5.67e-08	2e-07	15	15	15
ENSG00000131620	ANO1	2.92217	0.0635125	0.00347599	0.0567527	0.0299441	0.000166	0.000382	27	29	29
ENSG00000168071	CCDC88B	2.92167	0.0724221	0.00348157	0.0429376	0.0394751	1.46e-05	3.89e-05	9	11	11
ENSG00000160209	PDXK	-2.92005	-0.303335	0.0034998	0.00283922	0.0175756	0.00403	0.00738	6	8	8
ENSG00000182472	CAPN12	2.91945	0.147323	0.00350653	0.0114211	0.283944	9.29e-36	1.96e-34	14	16	16
ENSG00000188612	SUMO2	-2.91796	-0.151778	0.00352328	0.0106938	0.0350882	4.46e-05	0.000111	3	3	3
ENSG00000248874	C5orf17	2.91741	0.0463905	0.00352956	0.120137	0.17868	9.45e-22	9.67e-21	17	18	18
ENSG00000169507	SLC38A11	-2.91606	-0.040292	0.00354477	0.152847	0.24622	1.6e-30	2.66e-29	13	16	16
ENSG00000236782	AL391650.1	-2.91226	-0.0907063	0.00358818	0.0295673	0.0256246	0.000502	0.00107	11	11	11
ENSG00000219435	CATSPERZ	-2.91124	-0.149762	0.0036	0.00920783	0.0361812	3.38e-05	8.55e-05	1	1	1
ENSG00000248538	AC022784.1	-2.9111	-0.123262	0.00360158	0.0166067	0.0206857	0.00179	0.00349	7	8	8
ENSG00000258940	AL132639.2	-2.90549	-0.123792	0.00366674	0.0165001	0.0619778	4.67e-08	1.67e-07	16	19	19
ENSG00000131966	ACTR10	-2.90352	-0.0241251	0.00368999	0.382828	0.116541	2.89e-14	1.8e-13	23	26	26
ENSG00000272440	AC080013.6	2.90267	0.323359	0.0037	0.00228007	0.0507413	8.28e-07	2.57e-06	1	1	1
ENSG00000167037	SGSM1	2.90115	0.0593729	0.00371797	0.0621569	0.101401	1.64e-12	8.84e-12	19	23	23
ENSG00000125458	NT5C	2.89849	0.0681015	0.00374961	0.0520078	0.116724	2.76e-14	1.72e-13	7	7	7
ENSG00000168634	WFDC13	2.89829	0.107237	0.00375199	0.0208834	0.022072	0.00125	0.0025	10	11	11
ENSG00000153391	INO80C	-2.8974	-0.0718596	0.00376266	0.043633	0.0634956	3.17e-08	1.15e-07	28	30	30
ENSG00000160305	DIP2A	-2.89667	-0.0477975	0.0037714	0.104611	0.16907	1.47e-20	1.39e-19	25	27	27
ENSG00000168631	MUCL3	-2.89433	-0.132283	0.00379968	0.0118085	0.0237407	0.000814	0.00168	16	21	21
ENSG00000153237	CCDC148	-2.89429	-0.247048	0.00380012	0.00396554	0.0173011	0.00433	0.0079	15	16	16
ENSG00000241990	PRR34-AS1	2.89414	0.139178	0.003802	0.0120858	0.0227326	0.00106	0.00214	5	6	6
ENSG00000091136	LAMB1	-2.89377	-0.0413534	0.00380647	0.127564	0.122407	5.97e-15	3.94e-14	9	9	9
ENSG00000106789	CORO2A	-2.89299	-0.0881877	0.00381599	0.0308346	0.118678	1.63e-14	1.03e-13	7	8	8
ENSG00000101246	ARFRP1	2.8877	0.12136	0.00388074	0.01524	0.0189864	0.00279	0.00525	18	21	21
ENSG00000108468	CBX1	2.88651	0.0662761	0.00389538	0.0486579	0.0470674	2.11e-06	6.24e-06	21	21	21
ENSG00000198093	ZNF649	-2.88531	-0.047948	0.00391022	0.100509	0.125825	2.37e-15	1.61e-14	31	32	32
ENSG00000197653	DNAH10	-2.88408	-0.0426625	0.00392559	0.164099	0.278129	6.21e-35	1.27e-33	36	38	38
ENSG00000084710	EFR3B	2.88199	0.13921	0.00395172	0.0114978	0.0169896	0.00469	0.00851	7	8	8
ENSG00000188554	NBR1	-2.88188	-0.0738666	0.00395314	0.0409966	0.0610423	5.94e-08	2.09e-07	5	5	5
ENSG00000106070	GRB10	2.88139	0.1832	0.00395919	0.00690295	0.06036	7.08e-08	2.48e-07	2	2	2
ENSG00000101457	DNTTIP1	-2.87952	-0.0352637	0.00398279	0.200247	0.323789	1.36e-41	3.64e-40	16	17	17
ENSG00000118690	ARMC2	-2.87816	-0.0894351	0.004	0.0331779	0.0278827	0.000281	0.000622	1	2	2
ENSG00000197670	AL157838.1	-2.87547	-0.102265	0.00403432	0.0203615	0.0677141	1.07e-08	4.06e-08	12	14	14
ENSG00000131748	STARD3	2.87521	0.0863674	0.00403756	0.0294019	0.0628346	3.75e-08	1.35e-07	18	21	21
ENSG00000175906	ARL4D	2.87509	0.15896	0.00403919	0.00912129	0.013784	0.0109	0.0186	5	7	7
ENSG00000172687	ZNF738	2.87331	0.0342744	0.00406198	0.174849	0.30111	3.13e-38	7.33e-37	13	13	13
ENSG00000269473	AC012313.8	-2.87259	-0.0903323	0.00407119	0.0278412	0.0894643	3.79e-11	1.81e-10	4	8	8
ENSG00000243305	AC026347.1	-2.87182	-0.345115	0.0040812	0.0018837	0.0113013	0.0213	0.0342	7	7	7
ENSG00000130303	BST2	-2.87119	-0.136428	0.00408929	0.0182131	0.0434534	5.3e-06	1.49e-05	16	16	16
ENSG00000087269	NOP14	2.86994	0.109666	0.00410544	0.0205019	0.0237672	0.000809	0.00167	9	11	11
ENSG00000158856	DMTN	2.86933	0.0393216	0.00411343	0.140126	0.0959448	6.91e-12	3.52e-11	23	25	25
ENSG00000180398	MCFD2	-2.86919	-0.0316255	0.00411529	0.244527	0.204973	4.43e-25	5.48e-24	54	58	58
ENSG00000126001	CEP250	2.86917	0.15762	0.00411553	0.0108003	0.0581817	1.24e-07	4.2e-07	3	3	3
ENSG00000167196	FBXO22	-2.8688	-0.174341	0.00412033	0.0143843	0.0328408	7.92e-05	0.000191	8	10	10
ENSG00000237742	AL365259.1	-2.86867	-0.12082	0.00412201	0.0176593	0.170272	1.04e-20	1e-19	8	9	9
ENSG00000161048	NAPEPLD	2.8686	0.0425643	0.00412296	0.0747097	0.0792313	5.45e-10	2.35e-09	13	23	23
ENSG00000239415	AP001469.3	2.86778	0.0490635	0.00413365	0.105174	0.0582353	1.22e-07	4.15e-07	25	28	28
ENSG00000110344	UBE4A	2.86754	0.191335	0.00413675	0.00681813	0.0244688	0.000675	0.00141	4	4	4
ENSG00000256223	ZNF10	-2.86625	-0.0704583	0.00415361	0.0455517	0.0611116	5.84e-08	2.06e-07	7	9	9
ENSG00000153006	SREK1IP1	-2.86591	-0.0776197	0.00415816	0.0385561	0.0790449	5.72e-10	2.47e-09	18	18	18
ENSG00000132749	TESMIN	-2.86574	-0.102857	0.00416041	0.0228117	0.0616408	5.1e-08	1.81e-07	4	5	5
ENSG00000260097	SPDYE6	-2.86315	-0.164565	0.00419447	0.00882978	0.105092	6.15e-13	3.44e-12	10	17	17
ENSG00000100614	PPM1A	2.86194	0.0858176	0.00421053	0.034571	0.0539443	3.65e-07	1.18e-06	6	6	6
ENSG00000184574	LPAR5	-2.86115	-0.143883	0.00422111	0.012082	0.0442977	4.28e-06	1.21e-05	6	7	7
ENSG00000113273	ARSB	-2.85939	-0.0626708	0.0042446	0.0595753	0.0831775	1.95e-10	8.77e-10	30	33	33
ENSG00000258443	AC005225.1	-2.85428	-0.216246	0.00431347	0.00477348	0.0109392	0.0235	0.0374	14	20	20
ENSG00000165886	UBTD1	-2.85319	-0.116629	0.00432822	0.0175617	0.0457588	2.95e-06	8.56e-06	12	13	13
ENSG00000184347	SLIT3	2.85239	0.187022	0.00433913	0.00631649	0.0186648	0.00303	0.00568	5	5	5
ENSG00000266441	AP005205.2	2.85198	0.0349665	0.00434485	0.191138	0.189383	4.29e-23	4.74e-22	22	22	22
ENSG00000255398	HCAR3	-2.85119	-0.155997	0.00435565	0.00983604	0.0159697	0.00614	0.0109	6	7	7
ENSG00000157110	RBPMS	2.84887	0.290039	0.0043875	0.00268906	0.0216678	0.00139	0.00276	8	8	8
ENSG00000268912	AC012313.5	2.84869	0.0600401	0.00438996	0.0654085	0.152022	1.77e-18	1.48e-17	7	9	9
ENSG00000213445	SIPA1	2.84739	0.0677786	0.00440794	0.0472533	0.0172737	0.00436	0.00795	16	16	16
ENSG00000158006	PAFAH2	-2.84593	-0.0638061	0.00442824	0.0586417	0.0543935	3.26e-07	1.06e-06	24	27	27
ENSG00000233559	LINC00513	-2.84418	-0.100216	0.00445253	0.0201489	0.0159506	0.00617	0.0109	21	21	21
ENSG00000129214	SHBG	-2.84403	-0.0995772	0.0044547	0.0204475	0.0465469	2.41e-06	7.08e-06	5	5	5
ENSG00000149451	ADAM33	2.84299	0.040156	0.00446927	0.149969	0.151579	2.01e-18	1.67e-17	22	23	23
ENSG00000164983	TMEM65	-2.84208	-0.0539816	0.00448201	0.0787458	0.272229	4.2e-34	8.25e-33	21	23	23
ENSG00000274031	AC092140.2	2.83991	0.0356898	0.00451262	0.218338	0.242532	5.05e-30	8.13e-29	15	16	16
ENSG00000166436	TRIM66	2.83939	0.0243588	0.00451992	0.387452	0.579614	6.41e-90	1.19e-87	52	56	56
ENSG00000167608	TMC4	-2.83916	-0.0285623	0.00452321	0.297557	0.464304	2.72e-65	1.93e-63	14	15	15
ENSG00000162086	ZNF75A	-2.83849	-0.285484	0.00453269	0.0028864	0.0106011	0.0258	0.0407	3	4	4
ENSG00000127022	CANX	-2.83686	-0.0775429	0.00455598	0.0388671	0.146812	7.54e-18	6.05e-17	13	14	14
ENSG00000137310	TCF19	2.83652	0.07582	0.00456082	0.0393127	0.0679892	9.97e-09	3.79e-08	12	15	15
ENSG00000119318	RAD23B	2.8364	0.189049	0.00456256	0.00595461	0.0158017	0.00641	0.0113	2	3	3
ENSG00000214309	MBLAC1	2.83607	0.0426447	0.00456721	0.138729	0.115709	3.62e-14	2.23e-13	19	20	20
ENSG00000173442	EHBP1L1	2.83496	0.0988214	0.00458319	0.0248655	0.054043	3.56e-07	1.15e-06	12	12	12
ENSG00000175115	PACS1	-2.83376	-0.0866383	0.0046004	0.0340407	0.0747222	1.75e-09	7.2e-09	9	9	9
ENSG00000198830	HMGN2	-2.8332	-0.10141	0.0046084	0.0229684	0.0808266	3.6e-10	1.58e-09	16	18	18
ENSG00000267439	AD000671.3	2.83158	0.172244	0.00463183	0.00736359	0.0413479	9.06e-06	2.47e-05	7	8	8
ENSG00000175548	ALG10B	-2.83049	-0.052408	0.00464767	0.0643518	0.0701873	5.66e-09	2.21e-08	36	38	38
ENSG00000150967	ABCB9	-2.82959	-0.0772495	0.00466071	0.0424522	0.0472054	2.04e-06	6.04e-06	11	14	14
ENSG00000168490	PHYHIP	2.82898	0.110824	0.00466971	0.0174774	0.0408392	1.03e-05	2.79e-05	4	4	4
ENSG00000136485	DCAF7	-2.82741	-0.121509	0.00469258	0.0162285	0.0471207	2.08e-06	6.16e-06	7	7	7
ENSG00000140391	TSPAN3	2.82736	0.10117	0.00469333	0.0243669	0.0299329	0.000166	0.000383	17	18	18
ENSG00000272186	AP003392.5	-2.8257	-0.363636	0.0047178	0.00168258	0.0113522	0.021	0.0338	2	3	3
ENSG00000122550	KLHL7	-2.82403	-0.0461429	0.00474242	0.111915	0.156863	4.59e-19	3.97e-18	8	11	11
ENSG00000241468	ATP5MF	2.82373	0.313935	0.00474679	0.00270532	0.0233065	0.000911	0.00187	5	7	7
ENSG00000011114	BTBD7	-2.823	-0.09408	0.00475771	0.0300669	0.0203142	0.00197	0.00381	20	20	20
ENSG00000181004	BBS12	-2.82272	-0.143611	0.00476184	0.0115116	0.0286478	0.000231	0.000519	13	13	13
ENSG00000204978	ERICH4	2.822	0.0746965	0.00477256	0.0440954	0.0806964	3.73e-10	1.63e-09	12	15	15
ENSG00000064393	HIPK2	-2.82082	-0.0899393	0.00479015	0.0246313	0.0227524	0.00105	0.00213	27	28	28
ENSG00000001084	GCLC	-2.81822	-0.0664385	0.00482904	0.0504303	0.0503924	9.05e-07	2.8e-06	24	26	26
ENSG00000108379	WNT3	2.8182	0.0307742	0.00482941	0.232825	0.258561	3.32e-32	5.93e-31	9	9	9
ENSG00000186399	GOLGA8R	2.81801	0.0797319	0.00483216	0.0341147	0.0748731	1.69e-09	6.94e-09	5	6	6
ENSG00000149577	SIDT2	-2.81754	-0.0765953	0.00483934	0.0449141	0.0504698	8.87e-07	2.75e-06	14	14	14
ENSG00000234745	HLA-B	2.81654	0.0475541	0.00485445	0.083568	0.216299	1.51e-26	2.04e-25	26	41	41
ENSG00000100129	EIF3L	-2.81542	-0.0692029	0.00487135	0.0532151	0.0866543	7.89e-11	3.67e-10	10	10	10
ENSG00000132541	RIDA	2.81268	0.0663358	0.00491301	0.0500082	0.0205146	0.00187	0.00364	7	7	7
ENSG00000250282	AC002401.2	-2.81067	-0.325164	0.0049438	0.0025756	0.0178918	0.00371	0.00684	7	7	7
ENSG00000155254	MARVELD1	2.8086	0.0615036	0.00497577	0.0645937	0.0836049	1.75e-10	7.88e-10	10	11	11
ENSG00000110046	ATG2A	-2.80747	-0.211052	0.00499323	0.00577253	0.0150861	0.00775	0.0135	7	7	7
ENSG00000147679	UTP23	-2.80656	-0.162028	0.00500729	0.00932711	0.0342932	5.47e-05	0.000134	9	10	10
ENSG00000163781	TOPBP1	2.80633	0.19426	0.00501089	0.00692608	0.0222723	0.00119	0.00239	14	14	14
ENSG00000180817	PPA1	2.80575	0.0551357	0.00502	0.0704051	0.0406954	1.07e-05	2.9e-05	6	6	6
ENSG00000152127	MGAT5	-2.80561	-0.159409	0.00502207	0.0108454	0.0103644	0.0275	0.0432	28	29	29
ENSG00000204209	DAXX	2.80367	0.120345	0.00505247	0.0152753	0.0445742	3.99e-06	1.14e-05	3	4	4
ENSG00000039139	DNAH5	-2.79464	-0.0528238	0.00519571	0.0767828	0.127941	1.33e-15	9.27e-15	6	6	6
ENSG00000119402	FBXW2	2.79211	0.354301	0.00523655	0.00173454	0.0349798	4.59e-05	0.000114	5	6	6
ENSG00000137965	IFI44	-2.792	-0.142347	0.00523833	0.0136575	0.0339142	6.02e-05	0.000147	11	11	11
ENSG00000272969	AC024243.1	2.79127	0.0709499	0.00525017	0.0409759	0.0579644	1.31e-07	4.42e-07	6	6	6
ENSG00000151632	AKR1C2	-2.79022	-0.049463	0.00526725	0.0891111	0.113138	7.2e-14	4.34e-13	32	34	34
ENSG00000189046	ALKBH2	2.78658	0.0955452	0.00532669	0.0274976	0.0692806	7.15e-09	2.76e-08	7	7	7
ENSG00000144035	NAT8	-2.78635	-0.0829695	0.00533052	0.0321987	0.0302485	0.000154	0.000355	9	9	9
ENSG00000278107	AC027575.2	2.78453	0.113304	0.0053605	0.0179905	0.0866082	7.99e-11	3.71e-10	6	6	6
ENSG00000114742	WDR48	2.78341	0.0782146	0.00537911	0.0390297	0.0890447	4.22e-11	2.02e-10	7	8	8
ENSG00000198218	QRICH1	-2.78289	-0.0492258	0.00538772	0.0883628	0.0877643	5.91e-11	2.78e-10	3	3	3
ENSG00000250067	YJEFN3	2.77878	0.0386509	0.00545643	0.160547	0.137736	9.2e-17	6.9e-16	14	15	15
ENSG00000130957	FBP2	2.77875	0.196984	0.00545691	0.00571745	0.0145838	0.00885	0.0153	7	10	10
ENSG00000256269	HMBS	2.77643	0.0283748	0.00549587	0.263373	0.327676	3.52e-42	9.71e-41	27	28	28
ENSG00000236849	LINC01474	-2.7718	-0.0508985	0.0055747	0.0783361	0.112818	7.85e-14	4.71e-13	7	8	8
ENSG00000262528	AL022341.2	2.7705	0.0415497	0.00559697	0.139351	0.152663	1.48e-18	1.24e-17	24	28	28
ENSG00000127329	PTPRB	-2.76976	-0.164571	0.00560978	0.00790835	0.0208557	0.00171	0.00335	9	9	9
ENSG00000198551	ZNF627	2.76821	0.106625	0.00563645	0.0177476	0.021277	0.00154	0.00303	6	6	6
ENSG00000168487	BMP1	2.76762	0.0808658	0.00564677	0.0346215	0.0493251	1.19e-06	3.63e-06	21	23	23
ENSG00000138378	STAT4	-2.76621	-0.0530338	0.00567127	0.0770937	0.0729792	2.75e-09	1.11e-08	6	7	7
ENSG00000275902	AC139530.3	2.76535	0.0990203	0.00568619	0.0213468	0.0261447	0.000439	0.000944	26	26	26
ENSG00000088002	SULT2B1	-2.76443	-0.0624137	0.00570226	0.0663578	0.198452	3.03e-24	3.57e-23	8	8	8
ENSG00000224934	AL391684.1	2.76389	0.0736423	0.00571173	0.0366669	0.049892	1.03e-06	3.17e-06	16	16	16
ENSG00000105647	PIK3R2	2.76121	0.103991	0.00575878	0.0213435	0.0186974	0.003	0.00564	11	12	12
ENSG00000075826	SEC31B	2.75673	0.0263276	0.00583819	0.290146	0.393037	1.37e-52	5.67e-51	16	19	19
ENSG00000172164	SNTB1	2.75661	0.144291	0.0058404	0.0125721	0.0295243	0.000185	0.000421	13	13	13
ENSG00000174672	BRSK2	-2.75626	-0.13534	0.00584673	0.0118712	0.0634894	3.17e-08	1.15e-07	7	8	8
ENSG00000167716	WDR81	-2.75576	-0.083919	0.00585555	0.0304761	0.0689409	7.8e-09	3.01e-08	11	12	12
ENSG00000142347	MYO1F	-2.75565	-0.102913	0.00585761	0.0244925	0.0286141	0.000233	0.000523	8	9	9
ENSG00000181274	FRAT2	-2.75471	-0.107621	0.0058745	0.0178542	0.0198295	0.00224	0.00429	14	14	14
ENSG00000254231	AC103760.1	-2.75123	-0.186689	0.00593721	0.00624124	0.0243439	0.000697	0.00146	3	3	3
ENSG00000271820	AL109910.2	2.75057	0.0447262	0.0059492	0.108874	0.161597	1.21e-19	1.1e-18	19	20	20
ENSG00000215440	NPEPL1	2.74956	0.0505771	0.00596752	0.0873312	0.115915	3.42e-14	2.12e-13	20	20	20
ENSG00000062524	LTK	2.74806	0.076232	0.00599486	0.0377126	0.0585652	1.12e-07	3.83e-07	16	16	16
ENSG00000145996	CDKAL1	2.74794	0.140055	0.0059971	0.0115668	0.0195467	0.00241	0.00459	18	18	18
ENSG00000114302	PRKAR2A	-2.74758	-0.0585514	0.00600364	0.0577543	0.0346041	5.05e-05	0.000125	23	24	24
ENSG00000272040	AC010245.2	2.74689	0.135177	0.00601625	0.0149232	0.0133352	0.0123	0.0207	12	13	13
ENSG00000267365	KCNJ2-AS1	2.74684	0.170987	0.0060173	0.00918765	0.0186867	0.00301	0.00565	3	3	3
ENSG00000271155	AL161729.1	2.74645	0.208554	0.00602435	0.00513015	0.0364659	3.14e-05	8e-05	2	2	2
ENSG00000141582	CBX4	-2.74641	-0.184046	0.00602516	0.00667322	0.025497	0.000518	0.0011	14	15	15
ENSG00000126821	SGPP1	2.74563	0.344183	0.00603955	0.00194472	0.0100175	0.0302	0.0471	3	3	3
ENSG00000118946	PCDH17	2.74533	0.214336	0.00604498	0.00426719	0.019516	0.00243	0.00462	5	5	5
ENSG00000258366	RTEL1	2.74499	0.0503455	0.00605119	0.0813476	0.103601	9.14e-13	5.05e-12	18	20	20
ENSG00000111880	RNGTT	2.74406	0.0898178	0.00606845	0.044128	0.118261	1.82e-14	1.15e-13	3	3	3
ENSG00000205593	DENND6B	2.74387	0.0674398	0.00607189	0.04829	0.0434551	5.3e-06	1.49e-05	23	24	24
ENSG00000125319	C17orf53	2.74309	0.289268	0.00608634	0.00269266	0.0178742	0.00372	0.00686	5	5	5
ENSG00000166046	TCP11L2	2.74236	0.179219	0.0061	0.00669877	0.0233325	0.000904	0.00185	1	3	3
ENSG00000102572	STK24	-2.74152	-0.0582695	0.00611551	0.0646308	0.113466	6.6e-14	4e-13	31	33	33
ENSG00000171262	FAM98B	-2.73987	-0.319762	0.00614629	0.00223439	0.0109154	0.0237	0.0376	7	7	7
ENSG00000180773	SLC36A4	-2.73972	-0.0834971	0.00614909	0.0318357	0.0848373	1.27e-10	5.79e-10	22	23	23
ENSG00000119684	MLH3	2.7392	0.310811	0.00615883	0.0020497	0.0114656	0.0204	0.0329	10	10	10
ENSG00000087884	AAMDC	-2.73846	-0.0589579	0.00617281	0.0587561	0.0987227	3.32e-12	1.74e-11	11	11	11
ENSG00000167103	PIP5KL1	2.73616	0.0472687	0.00621606	0.109964	0.318681	7.96e-41	2.06e-39	12	12	12
ENSG00000174197	MGA	2.73592	0.115163	0.0062206	0.013732	0.0138801	0.0107	0.0181	11	12	12
ENSG00000178662	CSRNP3	2.73514	0.0870493	0.00623546	0.0275641	0.0198388	0.00223	0.00428	26	29	29
ENSG00000075975	MKRN2	-2.73161	-0.0366729	0.00630249	0.14037	0.149313	3.77e-18	3.09e-17	23	23	23
ENSG00000165731	RET	2.73142	0.0536997	0.00630624	0.0702081	0.0895594	3.69e-11	1.77e-10	10	10	10
ENSG00000147676	MAL2	-2.72987	-0.0935207	0.00633602	0.0250765	0.0893484	3.9e-11	1.87e-10	15	16	16
ENSG00000162620	LRRIQ3	2.72725	0.0337878	0.00638644	0.185088	0.0347816	4.83e-05	0.00012	6	6	6
ENSG00000073150	PANX2	2.72665	0.139518	0.00639809	0.0125247	0.0398263	1.34e-05	3.57e-05	14	16	16
ENSG00000160551	TAOK1	2.7265	0.0859581	0.00640095	0.0274446	0.0452565	3.35e-06	9.65e-06	9	9	9
ENSG00000120093	HOXB3	-2.72615	-0.19246	0.00640774	0.00564656	0.0433211	5.48e-06	1.54e-05	2	2	2
ENSG00000197128	ZNF772	-2.72558	-0.0340972	0.00641885	0.181406	0.289647	1.42e-36	3.11e-35	14	18	18
ENSG00000198863	RUNDC1	-2.72398	-0.214973	0.0064501	0.00472241	0.0134634	0.0119	0.0201	6	7	7
ENSG00000178966	RMI1	2.72213	0.0736626	0.00648619	0.0393678	0.0767295	1.04e-09	4.38e-09	28	31	31
ENSG00000188981	MSANTD1	2.72073	0.0870096	0.00651373	0.0277457	0.0220772	0.00125	0.0025	13	13	13
ENSG00000139626	ITGB7	-2.72035	-0.261229	0.00652134	0.0038526	0.0169319	0.00477	0.00863	8	8	8
ENSG00000172296	SPTLC3	2.71969	0.0706591	0.00653441	0.0402934	0.0413986	8.95e-06	2.44e-05	24	28	28
ENSG00000272288	AL451165.2	2.71643	0.144289	0.00659905	0.010932	0.0236245	0.000839	0.00173	9	9	9
ENSG00000112877	CEP72	-2.71562	-0.0528019	0.00661523	0.0683278	0.118264	1.82e-14	1.15e-13	15	16	16
ENSG00000196547	MAN2A2	-2.7154	-0.137866	0.00661965	0.0117182	0.0196843	0.00232	0.00444	6	7	7
ENSG00000262147	AC124283.2	-2.71475	-0.21209	0.00663266	0.00424313	0.0262155	0.000431	0.000927	2	2	2
ENSG00000198547	C20orf203	2.71335	0.0468098	0.00666058	0.0989111	0.0861949	8.9e-11	4.11e-10	7	7	7
ENSG00000144959	NCEH1	-2.71292	-0.243725	0.00666938	0.00352944	0.0639466	2.82e-08	1.03e-07	4	6	6
ENSG00000113597	TRAPPC13	2.71186	0.0871603	0.00669059	0.0317166	0.0425954	6.6e-06	1.83e-05	13	14	14
ENSG00000164535	DAGLB	-2.71148	-0.0202181	0.00669844	0.442054	0.403622	2.22e-54	9.69e-53	7	7	7
ENSG00000128274	A4GALT	-2.71139	-0.0375073	0.0067001	0.144577	0.189913	3.68e-23	4.08e-22	26	29	29
ENSG00000173811	CCDC13-AS1	-2.7108	-0.0316293	0.00671212	0.20577	0.211191	6.99e-26	9.06e-25	7	7	7
ENSG00000056972	TRAF3IP2	-2.71048	-0.0867339	0.00671852	0.0309795	0.0109678	0.0233	0.0371	19	23	23
ENSG00000137501	SYTL2	-2.70757	-0.109844	0.00677769	0.0184415	0.0604199	6.97e-08	2.44e-07	13	13	13
ENSG00000246366	LACTB2-AS1	-2.70705	-0.328676	0.00678848	0.00186145	0.0174164	0.0042	0.00767	7	7	7
ENSG00000271709	AC017033.1	-2.70648	-0.432437	0.0068	0.0013257	0.0221597	0.00122	0.00245	1	1	1
ENSG00000100249	C22orf31	-2.70648	-1.61031	0.0068	8.06e-05	0.0105612	0.026	0.0411	1	1	1
ENSG00000021762	OSBPL5	2.70612	0.0454078	0.00680752	0.100569	0.145378	1.12e-17	8.89e-17	44	48	48
ENSG00000273218	AC005776.2	-2.70323	-0.251539	0.00686691	0.00393939	0.0120899	0.0172	0.0282	4	4	4
ENSG00000171962	DRC3	2.70228	0.0823095	0.0068866	0.0352873	0.0340296	5.85e-05	0.000143	15	16	16
ENSG00000248905	FMN1	2.70163	0.182873	0.0069	0.00758013	0.0311275	0.000123	0.000288	1	1	1
ENSG00000137563	GGH	-2.69779	-0.0244119	0.00698004	0.352681	0.37421	1.76e-49	6.46e-48	17	18	18
ENSG00000125741	OPA3	-2.69691	-0.0844463	0.00699867	0.0310746	0.0454804	3.16e-06	9.15e-06	20	21	21
ENSG00000182208	MOB2	-2.69672	-0.0857141	0.00700253	0.0277211	0.0228184	0.00103	0.0021	13	13	13
ENSG00000180198	RCC1	-2.69582	-0.129459	0.00702159	0.0119762	0.0356325	3.89e-05	9.77e-05	7	7	7
ENSG00000182362	YBEY	-2.69544	-0.0186568	0.00702958	0.582942	0.609782	1.75e-97	4.68e-95	59	66	66
ENSG00000166823	MESP1	2.69338	0.158422	0.00707321	0.00815444	0.0120624	0.0173	0.0283	10	11	11
ENSG00000272097	AL024498.1	2.69228	0.0427044	0.00709653	0.119314	0.162235	1.01e-19	9.21e-19	16	16	16
ENSG00000179632	MAF1	2.69194	0.0756981	0.00710372	0.0311211	0.0146266	0.00875	0.0151	5	5	5
ENSG00000007384	RHBDF1	-2.69089	-0.195248	0.00712608	0.00549723	0.0191275	0.00269	0.00508	4	4	4
ENSG00000261338	AC021016.2	-2.69069	-0.0255719	0.00713045	0.316336	0.37127	5.27e-49	1.88e-47	14	15	15
ENSG00000153982	GDPD1	2.68965	0.0492385	0.00715278	0.0835424	0.072689	2.97e-09	1.19e-08	32	34	34
ENSG00000259284	LINC02349	2.68639	0.0972897	0.00722279	0.0215244	0.0715065	4.03e-09	1.6e-08	2	2	2
ENSG00000269482	Z69720.1	2.68547	0.116953	0.00724283	0.0162229	0.0289012	0.000217	0.000488	10	12	12
ENSG00000100823	APEX1	-2.6844	-0.145108	0.00726594	0.0091728	0.0366711	2.98e-05	7.62e-05	6	6	6
ENSG00000197296	FITM2	-2.68439	-0.192847	0.00726622	0.0055072	0.0205904	0.00184	0.00357	8	8	8
ENSG00000071967	CYBRD1	-2.68329	-0.022605	0.00729027	0.366967	0.441027	5.75e-61	3.3e-59	16	18	18
ENSG00000172171	TEFM	2.68087	0.137643	0.00734309	0.0106421	0.0107764	0.0246	0.039	6	6	6
ENSG00000248049	UBA6-AS1	-2.67784	-0.14315	0.00740993	0.0101276	0.0156312	0.00671	0.0118	6	6	6
ENSG00000164329	TENT2	-2.67777	-0.0974717	0.00741147	0.0253693	0.0454794	3.17e-06	9.15e-06	10	10	10
ENSG00000168309	FAM107A	-2.67646	-0.0598886	0.00744035	0.0579634	0.0876714	6.05e-11	2.85e-10	11	11	11
ENSG00000157827	FMNL2	-2.67574	-0.131657	0.00745638	0.0116149	0.0194696	0.00246	0.00467	9	9	9
ENSG00000123191	ATP7B	-2.67273	-0.0282499	0.00752363	0.240015	0.155414	6.88e-19	5.9e-18	20	22	22
ENSG00000157214	STEAP2	2.67231	0.0385237	0.00753302	0.138686	0.226657	6.62e-28	9.54e-27	11	13	13
ENSG00000183648	NDUFB1	2.67226	0.0559832	0.00753423	0.0621784	0.112202	9.26e-14	5.54e-13	16	17	17
ENSG00000091844	RGS17	-2.6716	-0.0517119	0.0075491	0.0745537	0.134571	2.19e-16	1.6e-15	10	11	11
ENSG00000030110	BAK1	2.67127	0.0266008	0.00755651	0.268433	0.285698	5.23e-36	1.11e-34	30	32	32
ENSG00000149557	FEZ1	-2.67099	-0.24216	0.00756287	0.00316904	0.0186833	0.00302	0.00565	5	5	5
ENSG00000230148	HOXB-AS1	-2.6706	-0.0485758	0.00757165	0.0834288	0.0826178	2.26e-10	1.01e-09	22	22	22
ENSG00000272489	AL132656.3	-2.66906	-0.122095	0.0076063	0.0166728	0.0457245	2.97e-06	8.63e-06	2	5	5
ENSG00000172426	RSPH9	-2.66884	-0.129961	0.00761129	0.0134429	0.0333611	6.93e-05	0.000168	20	20	20
ENSG00000156006	NAT2	-2.66827	-0.188945	0.00762436	0.0057523	0.0113703	0.0209	0.0336	5	5	5
ENSG00000120306	CYSTM1	2.66585	0.181804	0.00767931	0.00642637	0.0300666	0.000161	0.000371	9	11	11
ENSG00000112561	TFEB	-2.66577	-0.0941645	0.0076813	0.0224986	0.0530474	4.59e-07	1.47e-06	24	25	25
ENSG00000089558	KCNH4	2.6606	0.0595762	0.00780023	0.0616502	0.0741023	2.06e-09	8.4e-09	19	19	19
ENSG00000104369	JPH1	-2.65619	-0.152124	0.00790289	0.00813568	0.0150138	0.0079	0.0137	2	2	2
ENSG00000180340	FZD2	2.65561	0.199289	0.00791662	0.00473214	0.0205524	0.00186	0.0036	5	5	5
ENSG00000276293	PIP4K2B	2.65417	0.0530064	0.00795042	0.0739313	0.0984192	3.6e-12	1.88e-11	21	23	23
ENSG00000186998	EMID1	-2.65182	-0.108485	0.00800595	0.017867	0.0398329	1.33e-05	3.57e-05	8	8	8
ENSG00000157045	NTAN1	2.65089	0.077604	0.00802799	0.0349177	0.0474125	1.93e-06	5.75e-06	8	14	14
ENSG00000130305	NSUN5	-2.64956	-0.224325	0.00805965	0.00400981	0.020103	0.00208	0.00401	4	6	6
ENSG00000178209	PLEC	2.64778	0.0348125	0.00810227	0.161508	0.252652	2.14e-31	3.68e-30	14	15	15
ENSG00000139746	RBM26	2.64733	0.119003	0.00811313	0.0131765	0.0198393	0.00223	0.00428	7	9	9
ENSG00000124098	FAM210B	2.6464	0.0506752	0.00813533	0.0839372	0.148623	4.56e-18	3.72e-17	25	28	28
ENSG00000151348	EXT2	-2.64568	-0.0359669	0.00815273	0.167162	0.242293	5.44e-30	8.73e-29	43	43	43
ENSG00000182628	SKA2	-2.64341	-0.057949	0.00820751	0.0564958	0.101578	1.56e-12	8.45e-12	5	5	5
ENSG00000178732	GP5	-2.64225	-0.415424	0.00823565	0.00149995	0.036832	2.86e-05	7.34e-05	4	5	5
ENSG00000188176	SMTNL2	2.64185	0.0687314	0.0082454	0.0448375	0.012655	0.0148	0.0245	7	7	7
ENSG00000181192	DHTKD1	-2.64157	-0.0907867	0.00825217	0.0227365	0.0465363	2.42e-06	7.1e-06	10	12	12
ENSG00000263069	RNF213-AS1	2.64131	0.126078	0.00825851	0.0147967	0.031768	0.000104	0.000247	9	11	11
ENSG00000061656	SPAG4	-2.64115	-0.15291	0.00826257	0.0098466	0.0297006	0.000177	0.000404	4	5	5
ENSG00000131037	EPS8L1	-2.64035	-0.053069	0.00828194	0.0776936	0.0657703	1.76e-08	6.56e-08	27	29	29
ENSG00000204963	PCDHA7	-2.63949	-0.0856488	0.00830308	0.0261667	0.107882	2.93e-13	1.68e-12	7	10	10
ENSG00000148943	LIN7C	2.63932	0.0476317	0.00830718	0.0877575	0.0875121	6.31e-11	2.96e-10	9	11	11
ENSG00000196387	ZNF140	2.63865	0.195346	0.00832365	0.00469927	0.0291687	0.000202	0.000459	5	8	8
ENSG00000118363	SPCS2	2.63602	0.135088	0.00838842	0.0111925	0.03	0.000164	0.000377	8	10	10
ENSG00000100139	MICALL1	-2.63509	-0.142197	0.00841148	0.00945208	0.0111821	0.022	0.0352	15	17	17
ENSG00000133704	IPO8	2.63225	0.041673	0.00848226	0.108977	0.15969	2.08e-19	1.85e-18	11	13	13
ENSG00000141429	GALNT1	-2.63221	-0.0423031	0.0084831	0.10056	0.198253	3.22e-24	3.78e-23	21	22	22
ENSG00000101160	CTSZ	-2.6313	-0.0806728	0.00850594	0.0305255	0.0613134	5.54e-08	1.96e-07	14	14	14
ENSG00000162402	USP24	-2.6304	-0.0473084	0.00852839	0.0929314	0.0697035	6.41e-09	2.49e-08	24	24	24
ENSG00000187068	C3orf70	2.6285	0.0532421	0.0085762	0.0715915	0.236293	3.47e-29	5.4e-28	15	18	18
ENSG00000183779	ZNF703	-2.6284	-0.0580629	0.00857871	0.0714692	0.0724296	3.17e-09	1.27e-08	48	49	49
ENSG00000196576	PLXNB2	2.6283	0.0963427	0.00858122	0.0262847	0.0597024	8.37e-08	2.9e-07	19	21	21
ENSG00000050555	LAMC3	-2.6282	-0.0522418	0.0085838	0.0752926	0.205024	4.37e-25	5.4e-24	14	15	15
ENSG00000187961	KLHL17	-2.62745	-0.0886204	0.00860286	0.0316485	0.0842071	1.49e-10	6.78e-10	7	19	19
ENSG00000168300	PCMTD1	2.62739	0.0879662	0.00860419	0.0245819	0.0270665	0.000347	0.000756	7	8	8
ENSG00000255408	PCDHA3	-2.62702	-0.207315	0.00861367	0.00427512	0.0271416	0.00034	0.000743	6	7	7
ENSG00000272211	AC114760.2	2.62654	0.0725074	0.00862575	0.0376681	0.0467136	2.31e-06	6.8e-06	18	20	20
ENSG00000110435	PDHX	2.62603	0.0473388	0.00863878	0.0906648	0.0419229	7.83e-06	2.15e-05	9	10	10
ENSG00000113119	TMCO6	-2.62386	-0.0475751	0.00869404	0.0831701	0.135495	1.7e-16	1.25e-15	4	5	5
ENSG00000100106	TRIOBP	2.62332	0.040059	0.00870785	0.119206	0.196319	5.67e-24	6.56e-23	20	23	23
ENSG00000184956	MUC6	2.6233	0.138862	0.00870834	0.00992522	0.0318349	0.000102	0.000243	7	8	8
ENSG00000272146	ARF4-AS1	-2.62254	-0.0827156	0.00872767	0.0290652	0.0638639	2.88e-08	1.05e-07	6	6	6
ENSG00000071894	CPSF1	2.61989	0.0172576	0.00879577	0.714091	0.723151	2.52e-132	4.7e-129	41	44	44
ENSG00000076067	RBMS2	-2.61964	-0.0610284	0.00880223	0.0580508	0.0693517	7.02e-09	2.72e-08	14	15	15
ENSG00000204420	MPIG6B	2.61914	0.118371	0.00881517	0.0167191	0.0121536	0.0169	0.0277	13	14	14
ENSG00000114395	CYB561D2	-2.61866	-0.0380182	0.00882752	0.112625	0.109274	2.02e-13	1.18e-12	15	18	18
ENSG00000165406	2022-03-08	2.61679	0.054123	0.00887613	0.0857915	0.228871	3.38e-28	4.92e-27	13	16	16
ENSG00000108828	VAT1	-2.61593	-0.0829759	0.00889847	0.0282172	0.0198688	0.00222	0.00425	13	13	13
ENSG00000146674	IGFBP3	2.61547	0.159271	0.00891038	0.00775735	0.022275	0.00119	0.00239	3	3	3
ENSG00000004534	RBM6	-2.61519	-0.0231205	0.00891767	0.337093	0.500371	2.24e-72	2.24e-70	28	31	31
ENSG00000108439	PNPO	2.61518	0.0390258	0.00891811	0.1325	0.107187	3.52e-13	2.01e-12	29	30	30
ENSG00000164494	PDSS2	2.61363	0.0436998	0.00895862	0.10007	0.150568	2.66e-18	2.2e-17	12	13	13
ENSG00000049167	ERCC8	2.61186	0.0690493	0.00900509	0.0438561	0.0977513	4.29e-12	2.23e-11	13	14	14
ENSG00000164251	F2RL1	-2.611	-0.0506316	0.00902769	0.0755133	0.173817	3.8e-21	3.74e-20	12	13	13
ENSG00000261786	AC006058.1	2.60907	0.0829688	0.00907875	0.0291498	0.0428889	6.12e-06	1.71e-05	2	2	2
ENSG00000198496	NBR2	-2.60905	-0.0181964	0.00907938	0.559813	0.57853	1.17e-89	2.13e-87	11	11	11
ENSG00000106013	ANKRD7	-2.6084	-0.0822494	0.00909666	0.0286972	0.0136666	0.0113	0.0191	12	13	13
ENSG00000245573	BDNF-AS	-2.60774	-0.0623384	0.00911429	0.0488662	0.118704	1.62e-14	1.03e-13	14	14	14
ENSG00000168158	OR2C1	-2.60757	-0.0954089	0.00911867	0.0222982	0.0169094	0.00479	0.00868	9	10	10
ENSG00000172795	DCP2	-2.60519	-0.0504265	0.00918223	0.0762374	0.178778	9.19e-22	9.41e-21	13	15	15
ENSG00000107672	NSMCE4A	-2.60298	-0.0944545	0.00924162	0.0224574	0.0292036	0.0002	0.000455	22	24	24
ENSG00000166526	ZNF3	2.60276	0.0897343	0.00924775	0.0230354	0.0226322	0.00108	0.00219	10	10	10
ENSG00000173762	CD7	-2.60235	-0.254376	0.00925872	0.00286332	0.0157316	0.00653	0.0115	5	6	6
ENSG00000174840	PDE12	2.60221	0.135019	0.00926245	0.0101902	0.0100927	0.0296	0.0462	6	6	6
ENSG00000134825	TMEM258	-2.60197	-0.0546322	0.00926911	0.0538521	0.0614034	5.42e-08	1.92e-07	18	19	19
ENSG00000213809	KLRK1	2.60187	0.100535	0.00927167	0.0238421	0.0489462	1.31e-06	3.98e-06	10	10	10
ENSG00000166439	RNF169	-2.6008	-0.105146	0.00930065	0.0175333	0.0409794	9.96e-06	2.7e-05	7	9	9
ENSG00000157551	KCNJ15	-2.59799	-0.11636	0.00937702	0.0157156	0.0285369	0.000238	0.000533	8	10	10
ENSG00000141504	SAT2	-2.59658	-0.0741042	0.00941574	0.0324519	0.0925185	1.7e-11	8.36e-11	17	21	21
ENSG00000079308	TNS1	-2.59651	-0.142636	0.00941756	0.0095407	0.0391379	1.59e-05	4.21e-05	9	10	10
ENSG00000011083	SLC6A7	-2.59568	-0.09027	0.00944027	0.0270634	0.0376901	2.3e-05	5.96e-05	10	10	10
ENSG00000117906	RCN2	2.59506	0.0837068	0.00945742	0.0271197	0.0211109	0.00161	0.00315	34	38	38
ENSG00000181458	TMEM45A	-2.59446	-0.067017	0.00947389	0.057177	0.096926	5.33e-12	2.75e-11	19	20	20
ENSG00000184164	CRELD2	-2.59365	-0.0436763	0.00949629	0.102588	0.218923	6.88e-27	9.49e-26	17	18	18
ENSG00000152749	GPR180	-2.59342	-0.0250114	0.00950278	0.311392	0.289285	1.6e-36	3.5e-35	30	34	34
ENSG00000099624	ATP5F1D	-2.59291	-0.078153	0.00951664	0.0327011	0.0325472	8.54e-05	0.000204	8	8	8
ENSG00000161298	ZNF382	-2.59195	-0.154052	0.00954332	0.0079589	0.030588	0.000141	0.000327	9	10	10
ENSG00000249592	AC139887.2	2.59191	0.0905695	0.00954458	0.0236713	0.0294506	0.000188	0.000429	18	20	20
ENSG00000160229	ZNF66	2.59081	0.0823999	0.00957513	0.0267754	0.0987061	3.34e-12	1.75e-11	25	28	28
ENSG00000138750	NUP54	2.5908	0.0760796	0.00957522	0.0330543	0.237563	2.35e-29	3.68e-28	8	9	9
ENSG00000064652	SNX24	-2.5906	-0.0723992	0.00958088	0.0375821	0.0627014	3.88e-08	1.39e-07	13	14	14
ENSG00000179922	ZNF784	2.59053	0.259524	0.00958281	0.00367351	0.0103761	0.0274	0.043	5	5	5
ENSG00000170142	UBE2E1	2.58995	0.451741	0.00959898	0.000884766	0.0126163	0.0149	0.0247	6	6	6
ENSG00000141452	RMC1	-2.58868	-0.0621786	0.00963434	0.0469112	0.169131	1.44e-20	1.37e-19	7	9	9
ENSG00000145002	FAM86B2	2.58806	0.301044	0.00965188	0.00288197	0.100559	2.04e-12	1.09e-11	10	18	18
ENSG00000163687	DNASE1L3	2.58608	0.0627971	0.00970741	0.0490705	0.119817	1.2e-14	7.71e-14	13	14	14
ENSG00000176148	TCP11L1	2.58522	0.0482708	0.00973172	0.0814252	0.361179	2.2e-47	7.37e-46	14	18	18
ENSG00000267040	AC027097.1	2.58147	0.093119	0.00983801	0.0213078	0.0393576	1.5e-05	4e-05	8	10	10
ENSG00000163827	LRRC2	2.57594	0.0712757	0.00999687	0.0349126	0.0257703	0.000483	0.00103	21	23	23
ENSG00000174791	RIN1	2.57583	0.779565	0.01	0.000317053	0.0117025	0.0191	0.031	1	2	2
ENSG00000229108	LINC02587	2.57583	0.168569	0.01	0.00685958	0.118871	1.55e-14	9.82e-14	1	1	1
ENSG00000183617	MRPL54	-2.57332	-0.0257318	0.0100728	0.282657	0.350821	9.55e-46	2.99e-44	15	17	17
ENSG00000110063	DCPS	2.57186	0.0661713	0.0101153	0.0350378	0.0863517	8.54e-11	3.96e-10	8	8	8
ENSG00000168297	PXK	2.57184	0.0325114	0.010116	0.172113	0.25336	1.71e-31	2.97e-30	14	14	14
ENSG00000100320	RBFOX2	-2.57156	-0.112023	0.0101242	0.0151757	0.0132897	0.0125	0.0209	17	20	20
ENSG00000204682	MIR1915HG	-2.56983	-0.188666	0.0101748	0.00520465	0.0211589	0.00159	0.00312	4	4	4
ENSG00000090263	MRPS33	-2.56756	-0.0491083	0.0102418	0.0738287	0.119435	1.33e-14	8.5e-14	8	9	9
ENSG00000105287	PRKD2	-2.56676	-0.0385589	0.0102652	0.133259	0.0897839	3.48e-11	1.67e-10	22	23	23
ENSG00000136908	DPM2	2.5665	0.0994636	0.0102732	0.0225957	0.0552926	2.59e-07	8.51e-07	3	5	5
ENSG00000176986	SEC24C	-2.56635	-0.29047	0.0102776	0.00222147	0.0248835	0.000607	0.00128	3	6	6
ENSG00000048028	USP28	-2.56568	-0.0916296	0.0102973	0.0213827	0.0164653	0.00539	0.00965	13	13	13
ENSG00000270157	AC004918.4	2.56558	0.164178	0.0103003	0.0076427	0.213438	3.57e-26	4.72e-25	14	15	15
ENSG00000053254	FOXN3	2.56551	0.108524	0.0103024	0.0168192	0.0111469	0.0222	0.0355	6	6	6
ENSG00000272447	AL135925.1	2.56528	0.0705973	0.0103093	0.0476847	0.141802	3.01e-17	2.33e-16	7	10	10
ENSG00000272842	AL391834.1	2.56498	0.101985	0.0103183	0.0244127	0.0380434	2.1e-05	5.48e-05	3	3	3
ENSG00000254470	AP5B1	2.56461	0.0833896	0.0103292	0.0254475	0.0394005	1.49e-05	3.96e-05	15	15	15
ENSG00000204248	COL11A2	-2.56359	-0.0508719	0.0103596	0.0775477	0.0350647	4.49e-05	0.000112	35	40	40
ENSG00000101193	GID8	2.56337	0.0680992	0.010366	0.0426844	0.133896	2.63e-16	1.92e-15	11	12	12
ENSG00000011405	PIK3C2A	2.56335	0.0726172	0.0103668	0.033691	0.0383245	1.96e-05	5.11e-05	18	18	18
ENSG00000231310	TBL1XR1-AS1	2.56311	0.123791	0.010374	0.0112555	0.0270814	0.000345	0.000754	12	12	12
ENSG00000154640	BTG3	-2.56279	-0.0837817	0.0103835	0.0270178	0.0525156	5.26e-07	1.67e-06	21	23	23
ENSG00000259212	AC103739.1	2.56241	0.096713	0.0103949	0.0189877	0.0259922	0.000456	0.000979	13	14	14
ENSG00000271584	LINC02550	2.56219	0.028648	0.0104013	0.219936	0.362362	1.43e-47	4.82e-46	21	24	24
ENSG00000171984	SHLD1	-2.56123	-0.0742039	0.0104302	0.0339208	0.0531083	4.52e-07	1.45e-06	8	8	8
ENSG00000175003	SLC22A1	2.55953	0.0448797	0.0104814	0.104819	0.165027	4.62e-20	4.28e-19	9	10	10
ENSG00000272148	AC013403.2	2.55909	0.159585	0.0104946	0.00743848	0.0119344	0.018	0.0293	7	7	7
ENSG00000151948	GLT1D1	-2.55886	-0.153686	0.0105017	0.00876243	0.0255497	0.000511	0.00109	17	18	18
ENSG00000105327	BBC3	2.55883	0.104749	0.0105024	0.0165699	0.0131885	0.0128	0.0215	7	8	8
ENSG00000161202	DVL3	2.55845	0.0503944	0.0105139	0.0706061	0.0714076	4.13e-09	1.63e-08	12	12	12
ENSG00000267057	LINC01905	2.55738	0.107116	0.0105464	0.0165664	0.0546623	3.04e-07	9.94e-07	5	6	6
ENSG00000154114	TBCEL	2.55712	0.318238	0.0105543	0.00188436	0.0148249	0.0083	0.0144	9	10	10
ENSG00000175352	NRIP3	-2.55552	-0.417139	0.0106029	0.0010023	0.0201451	0.00206	0.00397	3	3	3
ENSG00000267787	AC027097.2	2.55506	0.112487	0.010617	0.0135042	0.0455834	3.08e-06	8.93e-06	9	9	9
ENSG00000111424	VDR	2.55397	0.1403	0.0106504	0.0100014	0.0162777	0.00566	0.0101	16	17	17
ENSG00000182512	GLRX5	2.55395	0.0323177	0.0106509	0.178603	0.183243	2.54e-22	2.7e-21	30	30	30
ENSG00000251247	ZNF345	-2.55283	-0.597233	0.0106852	0.00060156	0.0242577	0.000713	0.00149	5	5	5
ENSG00000076201	PTPN23	-2.55124	-0.131615	0.0107341	0.00969437	0.0216369	0.0014	0.00278	3	4	4
ENSG00000156603	MED19	2.55118	0.0359369	0.0107359	0.137486	0.161743	1.17e-19	1.05e-18	14	14	14
ENSG00000122861	PLAU	-2.54965	-0.102521	0.010783	0.017773	0.0306576	0.000138	0.000322	11	11	11
ENSG00000112799	LY86	-2.54964	-0.0578223	0.0107834	0.0517892	0.109531	1.89e-13	1.1e-12	5	5	5
ENSG00000100883	SRP54	-2.54962	-0.197396	0.0107841	0.00444587	0.0442982	4.28e-06	1.21e-05	4	5	5
ENSG00000272221	AL645933.2	-2.54933	-0.0185012	0.0107929	0.56031	0.657281	1.16e-110	6.83e-108	19	23	23
ENSG00000223522	AC093690.1	-2.54885	-0.0762612	0.010808	0.0310692	0.0241798	0.000727	0.00152	5	5	5
ENSG00000187049	TMEM216	2.54871	0.0443111	0.0108121	0.0906324	0.0753886	1.48e-09	6.1e-09	2	2	2
ENSG00000107719	PALD1	2.54769	0.0920774	0.0108437	0.0260849	0.0224382	0.00114	0.0023	28	30	30
ENSG00000170190	SLC16A5	-2.54745	-0.140139	0.0108514	0.00980341	0.0106074	0.0257	0.0406	9	11	11
ENSG00000263293	AC068234.2	2.54678	0.0853857	0.0108721	0.0256947	0.036731	2.94e-05	7.51e-05	14	15	15
ENSG00000167088	SNRPD1	2.54662	0.113748	0.010877	0.0151228	0.0186659	0.00303	0.00568	15	16	16
ENSG00000123096	SSPN	2.54654	0.0381049	0.0108798	0.125374	0.163838	6.46e-20	5.92e-19	10	11	11
ENSG00000257178	AC103702.1	-2.54653	-0.347834	0.01088	0.00171832	0.0134462	0.012	0.0202	3	3	3
ENSG00000197561	ELANE	-2.54622	-0.0843658	0.0108897	0.0306718	0.0404058	1.15e-05	3.11e-05	21	26	26
ENSG00000276790	AC068234.3	-2.54585	-0.151003	0.0109012	0.00871199	0.0152788	0.00736	0.0129	6	6	6
ENSG00000166997	CNPY4	2.54578	0.0420699	0.0109035	0.100072	0.189676	3.94e-23	4.36e-22	22	25	25
ENSG00000139971	ARMH4	-2.54493	-0.062503	0.01093	0.051073	0.208332	1.64e-25	2.08e-24	35	38	38
ENSG00000103351	CLUAP1	2.54443	0.0210589	0.0109455	0.390456	0.430613	4.33e-59	2.28e-57	55	57	57
ENSG00000082196	C1QTNF3	-2.54394	-0.31925	0.0109608	0.00174389	0.0119004	0.0181	0.0295	4	5	5
ENSG00000147872	PLIN2	-2.54348	-0.0891909	0.0109754	0.024351	0.0431445	5.74e-06	1.6e-05	14	14	14
ENSG00000134339	SAA2	-2.54292	-0.0786843	0.0109929	0.0303501	0.134109	2.48e-16	1.81e-15	16	16	16
ENSG00000144426	NBEAL1	2.54184	0.0645453	0.0110271	0.0398115	0.0864009	8.43e-11	3.91e-10	10	13	13
ENSG00000166762	CATSPER2	2.54183	0.0248495	0.0110273	0.43199	0.148931	4.19e-18	3.43e-17	9	15	15
ENSG00000258811	AL583810.2	2.54156	0.0875676	0.0110359	0.031271	0.0904538	2.92e-11	1.41e-10	13	14	14
ENSG00000100151	PICK1	-2.54146	-0.047541	0.0110391	0.0763908	0.169625	1.25e-20	1.2e-19	15	19	19
ENSG00000168116	KIAA1586	-2.54076	-0.0460062	0.0110611	0.0865993	0.125047	2.92e-15	1.98e-14	12	14	14
ENSG00000027847	B4GALT7	2.53697	0.0421514	0.0111815	0.106838	0.0973146	4.81e-12	2.49e-11	7	9	9
ENSG00000104728	ARHGEF10	2.53501	0.067111	0.0112445	0.0422386	0.0700525	5.86e-09	2.28e-08	23	25	25
ENSG00000253392	AC119403.1	-2.53445	-0.0752417	0.0112623	0.0405677	0.0510353	7.68e-07	2.39e-06	12	14	14
ENSG00000136250	AOAH	-2.5343	-0.0527721	0.0112671	0.0639516	0.142476	2.5e-17	1.94e-16	30	32	32
ENSG00000168734	PKIG	2.5333	0.260374	0.0112993	0.00272395	0.0220325	0.00126	0.00253	8	9	9
ENSG00000164334	FAM170A	-2.53329	-0.0365523	0.0112997	0.130223	0.144501	1.43e-17	1.13e-16	7	8	8
ENSG00000174599	TRAM1L1	-2.53221	-0.190104	0.0113346	0.00465898	0.0166895	0.00508	0.00915	2	3	3
ENSG00000123612	ACVR1C	2.53209	0.0589411	0.0113384	0.0602095	0.0946335	9.75e-12	4.9e-11	5	5	5
ENSG00000105341	DMAC2	2.53034	0.057583	0.0113952	0.0513082	0.0400933	1.25e-05	3.35e-05	17	19	19
ENSG00000243667	WDR92	2.52962	0.0643631	0.0114186	0.0465807	0.04539	3.24e-06	9.34e-06	6	6	6
ENSG00000150760	DOCK1	-2.52945	-0.0935465	0.011424	0.0231869	0.0348332	4.76e-05	0.000118	11	11	11
ENSG00000274248	AJ011932.1	-2.52797	-0.0612576	0.0114725	0.0487507	0.0296886	0.000177	0.000405	16	16	16
ENSG00000121068	TBX2	2.52769	0.19258	0.0114815	0.00515869	0.128007	1.31e-15	9.11e-15	6	7	7
ENSG00000260388	LINC00562	2.5255	0.0531282	0.0115532	0.0761612	0.0822719	2.47e-10	1.1e-09	15	16	16
ENSG00000112394	SLC16A10	-2.52467	-0.0956342	0.0115807	0.0215358	0.0666064	1.42e-08	5.33e-08	19	19	19
ENSG00000207650	MIR570	2.52252	0.0723192	0.0116517	0.0363634	0.209693	1.09e-25	1.4e-24	5	8	8
ENSG00000275601	AC011330.2	2.52233	0.0860409	0.0116581	0.0343392	0.0411145	9.62e-06	2.61e-05	5	5	5
ENSG00000141569	TRIM65	-2.52104	-0.049729	0.0117009	0.08071	0.0573229	1.54e-07	5.17e-07	12	13	13
ENSG00000272375	AC026979.3	-2.51931	-0.122468	0.0117584	0.0163788	0.0421372	7.41e-06	2.04e-05	2	2	2
ENSG00000144161	ZC3H8	2.51913	0.118781	0.0117644	0.0136828	0.0450863	3.5e-06	1.01e-05	13	16	16
ENSG00000272168	CASC15	-2.51707	-0.0985553	0.0118337	0.0202692	0.0399933	1.28e-05	3.43e-05	5	6	6
ENSG00000123610	TNFAIP6	-2.5165	-0.114632	0.0118526	0.0145967	0.0662008	1.58e-08	5.9e-08	8	9	9
ENSG00000148843	PDCD11	2.51473	0.0834176	0.0119124	0.024169	0.0595612	8.68e-08	3e-07	6	6	6
ENSG00000197989	SNHG12	-2.51465	-0.0981906	0.0119149	0.0183608	0.0345018	5.18e-05	0.000128	5	5	5
ENSG00000128253	RFPL2	2.51311	0.165372	0.0119672	0.00701206	0.0154165	0.0071	0.0125	5	6	6
ENSG00000168894	RNF181	-2.51107	-0.203499	0.0120364	0.00584524	0.0105911	0.0258	0.0408	12	13	13
ENSG00000101773	RBBP8	2.50796	0.0952833	0.0121429	0.0196818	0.0292396	0.000199	0.000451	11	11	11
ENSG00000122390	NAA60	2.5079	0.0383479	0.0121452	0.114019	0.160746	1.54e-19	1.39e-18	12	13	13
ENSG00000186458	DEFB132	-2.5069	-0.079853	0.0121794	0.0337303	0.0220991	0.00124	0.00249	20	21	21
ENSG00000203896	LIME1	-2.50589	-0.0776402	0.0122143	0.0290341	0.0101977	0.0288	0.045	12	14	14
ENSG00000108352	RAPGEFL1	-2.50536	-0.0415814	0.0122328	0.122671	0.155998	5.85e-19	5.03e-18	51	54	54
ENSG00000250999	AC136604.3	-2.50515	-0.0727119	0.0122399	0.0362842	0.0318232	0.000103	0.000244	16	18	18
ENSG00000198130	HIBCH	-2.50447	-0.0274034	0.0122635	0.230083	0.270117	8.29e-34	1.61e-32	16	16	16
ENSG00000181830	SLC35C1	-2.50258	-0.103402	0.0123292	0.0224883	0.0139611	0.0104	0.0178	7	7	7
ENSG00000166743	ACSM1	2.49987	0.0419304	0.0124239	0.112465	0.16222	1.02e-19	9.25e-19	27	35	35
ENSG00000130560	UBAC1	-2.49962	-0.0391425	0.0124328	0.114683	0.217773	9.73e-27	1.33e-25	20	23	23
ENSG00000180834	MAP6D1	2.49908	0.0666995	0.0124515	0.0418781	0.0581543	1.24e-07	4.23e-07	12	12	12
ENSG00000111665	CDCA3	-2.49838	-0.0646207	0.0124762	0.041312	0.138641	7.18e-17	5.42e-16	2	11	11
ENSG00000267871	ZNF460-AS1	2.49802	0.0456342	0.0124889	0.0851916	0.109955	1.69e-13	9.88e-13	24	27	27
ENSG00000176834	VSIG10	2.49771	0.0350766	0.0125	0.146798	0.174245	3.36e-21	3.32e-20	15	16	16
ENSG00000111664	GNB3	-2.49736	-0.091714	0.0125122	0.0202446	0.336708	1.48e-43	4.34e-42	5	11	11
ENSG00000122965	RBM19	-2.49582	-0.0295397	0.0125666	0.202898	0.160469	1.67e-19	1.5e-18	31	32	32
ENSG00000138085	ATRAID	2.49534	0.0314553	0.0125836	0.194704	0.201428	1.26e-24	1.52e-23	18	18	18
ENSG00000122507	BBS9	2.49464	0.645128	0.0126085	0.000421008	0.0139682	0.0104	0.0177	2	3	3
ENSG00000100154	TTC28	2.49396	0.074402	0.0126326	0.032063	0.0405019	1.12e-05	3.04e-05	14	18	18
ENSG00000254636	ARMS2	2.49344	0.0432093	0.0126512	0.0889688	0.0685241	8.69e-09	3.33e-08	9	9	9
ENSG00000254554	AC080023.1	2.49212	0.084557	0.0126984	0.0243776	0.0457502	2.95e-06	8.58e-06	12	13	13
ENSG00000114054	PCCB	2.48968	0.0479944	0.0127859	0.0739567	0.0774175	8.73e-10	3.7e-09	14	14	14
ENSG00000226321	CROCC2	-2.48964	-0.131588	0.0127871	0.0107385	0.0188227	0.00291	0.00547	12	13	13
ENSG00000109184	DCUN1D4	2.48801	0.0899435	0.012846	0.0229898	0.0233152	0.000908	0.00186	7	8	8
ENSG00000112232	KHDRBS2	2.48773	0.0829186	0.0128562	0.0226333	0.0308224	0.000133	0.000309	8	11	11
ENSG00000142731	PLK4	2.48723	0.0882921	0.0128743	0.0184062	0.0224751	0.00113	0.00228	9	12	12
ENSG00000224525	AL591686.1	-2.48634	-0.057689	0.0129066	0.0466115	0.064326	2.56e-08	9.35e-08	23	26	26
ENSG00000273729	AC007686.3	-2.48631	-0.120962	0.0129074	0.0114447	0.044309	4.26e-06	1.21e-05	7	7	7
ENSG00000237945	LINC00649	-2.48604	-0.0508683	0.0129173	0.0663403	0.127385	1.55e-15	1.07e-14	26	31	31
ENSG00000247679	AC139795.2	-2.48598	-0.0669777	0.0129194	0.0402654	0.0886185	4.72e-11	2.24e-10	12	15	15
ENSG00000184937	WT1	-2.48594	-0.110289	0.0129208	0.0137271	0.0320965	9.58e-05	0.000228	22	26	26
ENSG00000140511	HAPLN3	-2.48548	-0.0632493	0.0129379	0.0510359	0.0614302	5.38e-08	1.91e-07	13	14	14
ENSG00000204256	BRD2	2.48427	0.143109	0.0129816	0.00880064	0.023264	0.000921	0.00188	3	3	3
ENSG00000011143	MKS1	2.4839	0.126924	0.0129951	0.0100229	0.0158082	0.0064	0.0113	4	5	5
ENSG00000173391	OLR1	2.48377	0.190462	0.013	0.00478515	0.0428462	6.19e-06	1.72e-05	1	1	1
ENSG00000232411	AC009495.2	2.48371	0.0614694	0.0130022	0.04604	0.100084	2.32e-12	1.24e-11	15	18	18
ENSG00000231013	AC013275.1	2.48281	0.0941332	0.0130351	0.0200757	0.0446862	3.87e-06	1.11e-05	11	13	13
ENSG00000164048	ZNF589	-2.4818	-0.019779	0.013072	0.428822	0.441396	4.92e-61	2.83e-59	11	11	11
ENSG00000160325	CACFD1	-2.48164	-0.047666	0.0130781	0.0649444	0.107906	2.91e-13	1.67e-12	10	12	12
ENSG00000268362	AC092279.1	2.48117	0.0222411	0.0130953	0.344635	0.516051	1.29e-75	1.5e-73	6	7	7
ENSG00000120662	MTRF1	2.47913	0.103011	0.0131703	0.017542	0.0303629	0.000149	0.000345	11	11	11
ENSG00000224614	TNK2-AS1	2.47875	0.155405	0.0131844	0.00749883	0.0166938	0.00507	0.00914	9	10	10
ENSG00000100889	PCK2	2.4787	0.061851	0.0131862	0.0446944	0.0476573	1.82e-06	5.42e-06	11	12	12
ENSG00000183765	CHEK2	2.47855	0.0965641	0.0131919	0.0149867	0.0590866	9.81e-08	3.37e-07	9	9	9
ENSG00000165131	LLCFC1	2.47791	0.129505	0.0132154	0.0124005	0.0218115	0.00134	0.00266	9	9	9
ENSG00000142676	RPL11	2.47671	0.14645	0.0132601	0.00782823	0.034604	5.05e-05	0.000125	16	20	20
ENSG00000094880	CDC23	-2.4759	-0.284513	0.01329	0.00219357	0.0217612	0.00136	0.0027	3	3	3
ENSG00000148120	AOPEP	2.47562	0.0802257	0.0133005	0.0345146	0.038578	1.84e-05	4.81e-05	5	5	5
ENSG00000253671	AC027117.1	-2.47496	-0.0301775	0.013325	0.214067	0.139264	6.05e-17	4.6e-16	22	23	23
ENSG00000100284	TOM1	2.47369	0.103425	0.0133727	0.017042	0.0276181	0.000301	0.000663	15	16	16
ENSG00000111605	CPSF6	-2.47289	-0.198777	0.0134025	0.00541195	0.0100177	0.0302	0.0471	5	6	6
ENSG00000271781	AC026740.1	-2.47252	-0.0819236	0.0134164	0.0257711	0.0700314	5.89e-09	2.29e-08	8	11	11
ENSG00000198040	ZNF84	2.47203	0.244246	0.013435	0.00265117	0.0895713	3.68e-11	1.77e-10	4	14	14
ENSG00000122687	MRM2	2.47078	0.035259	0.013482	0.142565	0.190423	3.17e-23	3.54e-22	31	34	34
ENSG00000214274	ANG	2.46955	0.0978319	0.0135282	0.0186173	0.052205	5.7e-07	1.8e-06	16	17	17
ENSG00000136828	RALGPS1	2.4695	0.0894367	0.0135303	0.0202418	0.0426551	6.5e-06	1.81e-05	7	8	8
ENSG00000178057	NDUFAF3	2.46895	0.100419	0.0135508	0.0164664	0.0197015	0.00231	0.00442	6	6	6
ENSG00000173917	HOXB2	-2.46893	-0.0458003	0.0135519	0.0797506	0.202846	8.32e-25	1.02e-23	8	8	8
ENSG00000176170	SPHK1	-2.46779	-0.214908	0.0135949	0.00421015	0.0114176	0.0206	0.0332	6	7	7
ENSG00000156162	DPY19L4	2.46748	0.0705122	0.0136066	0.0371966	0.0829517	2.07e-10	9.28e-10	23	23	23
ENSG00000264954	PRR29-AS1	2.46656	0.115841	0.0136418	0.0182409	0.0326276	8.36e-05	0.0002	9	12	12
ENSG00000100281	HMGXB4	-2.46525	-0.13681	0.0136919	0.0100754	0.0278201	0.000286	0.000631	2	3	3
ENSG00000227345	PARG	2.46184	0.0942657	0.0138225	0.0184536	0.0116893	0.0192	0.0311	8	9	9
ENSG00000254685	FPGT	2.46153	0.0314481	0.0138347	0.165848	0.232689	1.05e-28	1.59e-27	11	11	11
ENSG00000166664	CHRFAM7A	2.46125	0.0779533	0.0138453	0.0266762	0.295516	2.03e-37	4.59e-36	9	16	16
ENSG00000197442	MAP3K5	-2.46121	-0.0768594	0.013847	0.0300952	0.0601194	7.53e-08	2.63e-07	7	7	7
ENSG00000108848	LUC7L3	-2.46077	-0.191357	0.013864	0.0045271	0.0202353	0.00201	0.00388	6	6	6
ENSG00000243156	MICAL3	-2.45878	-0.079805	0.0139411	0.0263158	0.0385622	1.84e-05	4.83e-05	11	13	13
ENSG00000254461	AP001107.4	2.45858	0.0482687	0.013949	0.0764765	0.153456	1.19e-18	1e-17	17	18	18
ENSG00000214087	ARL16	-2.45854	-0.0168908	0.0139505	0.597883	0.628576	1.71e-102	5.74e-100	27	31	31
ENSG00000251330	AC114939.1	2.45726	0.181232	0.014	0.00536993	0.0237754	0.000807	0.00167	1	1	1
ENSG00000168904	LRRC28	2.45634	0.0756264	0.0140359	0.0308359	0.0501125	9.72e-07	3e-06	11	14	14
ENSG00000176428	VPS37D	-2.45557	-0.0725092	0.014066	0.0300262	0.0631478	3.46e-08	1.25e-07	19	20	20
ENSG00000106125	MINDY4	-2.4555	-0.0391015	0.0140687	0.122907	0.174439	3.18e-21	3.14e-20	36	37	37
ENSG00000114735	HEMK1	-2.45524	-0.0717932	0.0140792	0.0370932	0.0436036	5.1e-06	1.44e-05	23	26	26
ENSG00000150551	LYPD1	-2.45323	-0.127146	0.0141579	0.0103203	0.0149796	0.00797	0.0139	6	7	7
ENSG00000275342	PRAG1	-2.45281	-0.135958	0.0141745	0.00910986	0.0132905	0.0125	0.0209	9	9	9
ENSG00000105136	ZNF419	2.45034	0.0514767	0.0142721	0.0636038	0.27371	2.6e-34	5.15e-33	18	23	23
ENSG00000108830	RND2	-2.44813	-0.0748702	0.0143602	0.0283788	0.0191296	0.00268	0.00507	4	4	4
ENSG00000141576	RNF157	-2.448	-0.0411599	0.0143653	0.123673	0.17768	1.26e-21	1.28e-20	7	8	8
ENSG00000161551	ZNF577	-2.44731	-0.0484045	0.0143928	0.0882616	0.102366	1.27e-12	6.92e-12	20	20	20
ENSG00000266289	AC012213.3	-2.446	-0.093114	0.014445	0.0195811	0.0144124	0.00926	0.0159	8	8	8
ENSG00000126218	F10	2.44529	0.0560005	0.0144734	0.0643575	0.0737318	2.27e-09	9.22e-09	19	21	21
ENSG00000174871	CNIH2	2.44454	0.239243	0.0145039	0.00339662	0.0166372	0.00515	0.00927	5	5	5
ENSG00000142534	RPS11	-2.44429	-0.0563041	0.0145138	0.068537	0.130103	7.41e-16	5.24e-15	8	8	8
ENSG00000187796	CARD9	-2.4416	-0.0959723	0.0146225	0.0147345	0.0369131	2.8e-05	7.19e-05	8	9	9
ENSG00000100485	SOS2	-2.4414	-0.0607897	0.0146306	0.0499646	0.0455297	3.12e-06	9.04e-06	7	8	8
ENSG00000185344	ATP6V0A2	2.441	0.046052	0.0146465	0.0780504	0.100652	1.99e-12	1.07e-11	20	20	20
ENSG00000167543	TP53I13	-2.43915	-0.143053	0.0147217	0.00842875	0.121154	8.37e-15	5.45e-14	2	4	4
ENSG00000167740	CYB5D2	2.43871	0.0386527	0.0147396	0.108765	0.098514	3.51e-12	1.84e-11	16	16	16
ENSG00000204301	NOTCH4	-2.43549	-0.0228203	0.0148717	0.315004	0.493611	5.21e-71	4.77e-69	55	55	55
ENSG00000258983	AL162171.2	2.43523	0.0215812	0.0148824	0.341754	0.271903	4.66e-34	9.14e-33	13	19	19
ENSG00000131148	EMC8	2.43409	0.116843	0.0149295	0.0190871	0.0191967	0.00264	0.00499	6	6	6
ENSG00000144214	LYG1	-2.43371	-0.0338205	0.014945	0.146472	0.169824	1.19e-20	1.13e-19	13	17	17
ENSG00000228649	SNHG26	-2.43137	-0.057765	0.0150418	0.053861	0.353891	3.14e-46	1.01e-44	36	42	42
ENSG00000186026	ZNF284	2.42993	0.0731781	0.0151019	0.034033	0.0599685	7.82e-08	2.72e-07	8	8	8
ENSG00000100300	TSPO	-2.42943	-0.0245429	0.0151227	0.281752	0.396	4.36e-53	1.82e-51	21	23	23
ENSG00000152894	PTPRK	-2.42685	-0.131623	0.0152304	0.0112083	0.0115696	0.0198	0.032	26	26	26
ENSG00000089916	GPATCH2L	2.42512	0.0970838	0.0153033	0.0239827	0.0269204	0.00036	0.000783	16	17	17
ENSG00000187013	C17orf82	-2.42477	-0.302877	0.0153182	0.00196526	0.0253954	0.000532	0.00113	4	4	4
ENSG00000111530	CAND1	-2.42466	-0.0497199	0.0153226	0.0651342	0.144192	1.56e-17	1.22e-16	6	6	6
ENSG00000135148	TRAFD1	2.42217	0.248983	0.0154281	0.00277088	0.0311031	0.000123	0.000289	5	5	5
ENSG00000204653	ASPDH	2.4215	0.042831	0.0154566	0.088827	0.0809057	3.53e-10	1.55e-09	28	30	30
ENSG00000101115	SALL4	2.41985	0.0693597	0.0155267	0.0357754	0.0950263	8.79e-12	4.43e-11	14	15	15
ENSG00000114698	PLSCR4	-2.41977	-0.0360483	0.0155305	0.115192	0.156843	4.61e-19	3.99e-18	17	19	19
ENSG00000196968	FUT11	2.41901	0.0450865	0.015563	0.0801371	0.100901	1.87e-12	1e-11	9	10	10
ENSG00000188779	SKOR1	2.4176	0.0544798	0.0156233	0.0536911	0.124839	3.09e-15	2.09e-14	17	18	18
ENSG00000084444	FAM234B	2.41618	0.050821	0.0156841	0.0674735	0.120791	9.23e-15	5.99e-14	8	8	8
ENSG00000136448	NMT1	2.41503	0.0333686	0.015734	0.144991	0.17976	6.93e-22	7.15e-21	9	9	9
ENSG00000273674	AC021752.1	-2.41385	-0.0594541	0.015785	0.046959	0.0849406	1.23e-10	5.65e-10	12	13	13
ENSG00000224848	AL589843.1	2.41294	0.0311174	0.0158243	0.173838	0.183598	2.29e-22	2.44e-21	9	9	9
ENSG00000174738	NR1D2	2.41288	0.882839	0.0158272	0.000378979	0.0101578	0.0291	0.0455	3	3	3
ENSG00000127837	AAMP	-2.41281	-0.198745	0.0158299	0.00405288	0.046106	2.7e-06	7.87e-06	10	11	11
ENSG00000119688	ABCD4	-2.4126	-0.0612478	0.0158392	0.0444097	0.0585104	1.14e-07	3.88e-07	15	16	16
ENSG00000170892	TSEN34	-2.41121	-0.0654927	0.0158996	0.0431386	0.0813134	3.17e-10	1.4e-09	11	17	17
ENSG00000165905	LARGE2	-2.41096	-0.141293	0.0159107	0.00889141	0.0627481	3.84e-08	1.38e-07	12	14	14
ENSG00000164543	STK17A	-2.41065	-0.0609253	0.0159241	0.0453165	0.127134	1.66e-15	1.15e-14	8	9	9
ENSG00000175773	ZBTB44-DT	-2.40892	-0.0980131	0.016	0.0169876	0.027184	0.000336	0.000736	1	1	1
ENSG00000167554	ZNF610	-2.40892	-6.75662	0.016	3.45e-06	0.019193	0.00264	0.005	1	1	1
ENSG00000110811	P3H3	2.40892	4.10761	0.016	1e-05	0.084399	1.42e-10	6.46e-10	1	5	5
ENSG00000101460	MAP1LC3A	2.40876	0.0313839	0.0160069	0.169405	0.305835	6.36e-39	1.54e-37	8	8	8
ENSG00000188026	RILPL1	-2.40828	-0.0891603	0.0160278	0.0231887	0.0420067	7.66e-06	2.11e-05	18	23	23
ENSG00000138172	CALHM2	-2.40683	-0.0539372	0.0160919	0.0580113	0.139094	6.34e-17	4.81e-16	41	45	45
ENSG00000277494	GPIHBP1	-2.40671	-0.0326741	0.016097	0.14634	0.192129	1.93e-23	2.18e-22	35	39	39
ENSG00000167601	AXL	-2.40612	-0.0889002	0.0161231	0.0214013	0.0189088	0.00284	0.00535	11	13	13
ENSG00000254458	AP001107.3	2.40611	0.0548809	0.0161234	0.0571982	0.0734668	2.43e-09	9.85e-09	19	20	20
ENSG00000101224	CDC25B	-2.40544	-0.0365724	0.0161529	0.126869	0.341167	3.04e-44	9.06e-43	23	27	27
ENSG00000198642	KLHL9	2.40431	0.127973	0.0162032	0.0104946	0.0204069	0.00193	0.00373	5	5	5
ENSG00000163689	C3orf67	-2.4037	-0.0877401	0.01623	0.0218368	0.0172948	0.00433	0.00791	10	10	10
ENSG00000187550	SBK2	2.40273	0.0582803	0.0162734	0.0525534	0.0662718	1.55e-08	5.8e-08	6	7	7
ENSG00000136197	C7orf25	-2.40256	-0.0542376	0.0162808	0.0565054	0.0691722	7.35e-09	2.84e-08	15	15	15
ENSG00000095951	HIVEP1	2.40232	0.599144	0.0162914	0.000503576	0.02906	0.000208	0.00047	4	5	5
ENSG00000141458	NPC1	-2.40154	-0.0259174	0.0163264	0.247574	0.248186	8.68e-31	1.46e-29	12	15	15
ENSG00000162885	B3GALNT2	-2.4015	-0.0323866	0.0163279	0.146237	0.206246	3.04e-25	3.79e-24	14	16	16
ENSG00000021826	CPS1	-2.40073	-0.0557602	0.0163625	0.0536748	0.0871204	6.99e-11	3.26e-10	21	23	23
ENSG00000133835	HSD17B4	-2.40046	-0.0920477	0.0163743	0.0189095	0.0213509	0.00151	0.00298	8	9	9
ENSG00000100461	RBM23	2.40026	0.0595447	0.0163833	0.0552105	0.0982356	3.78e-12	1.97e-11	26	28	28
ENSG00000265943	AC090912.1	-2.40019	-0.115307	0.0163867	0.0126003	0.0123276	0.0161	0.0266	5	6	6
ENSG00000104998	IL27RA	2.39979	0.0517739	0.0164045	0.0719355	0.172699	5.23e-21	5.1e-20	6	7	7
ENSG00000219665	ZNF433-AS1	-2.39875	-0.0414479	0.0164512	0.126565	0.095369	8.04e-12	4.06e-11	19	20	20
ENSG00000214193	SH3D21	-2.39852	-0.0689968	0.0164616	0.0330859	0.0628644	3.72e-08	1.34e-07	7	7	7
ENSG00000076662	ICAM3	2.39726	0.311402	0.0165184	0.00157598	0.0226813	0.00107	0.00217	3	4	4
ENSG00000088727	KIF9	-2.3968	-0.261658	0.0165389	0.00217949	0.0115485	0.0199	0.0322	7	8	8
ENSG00000197223	C1D	-2.39659	-0.0902153	0.0165484	0.0220654	0.0592275	9.46e-08	3.25e-07	10	11	11
ENSG00000260992	DOCK9-DT	-2.3961	-0.033442	0.0165704	0.143783	0.105829	5.06e-13	2.84e-12	11	12	12
ENSG00000150401	DCUN1D2	-2.39583	-0.0885862	0.0165827	0.0217725	0.0572715	1.56e-07	5.23e-07	16	18	18
ENSG00000231826	LINC01819	-2.39444	-0.152068	0.0166456	0.00699743	0.0256881	0.000493	0.00105	19	23	23
ENSG00000158079	PTPDC1	-2.39381	-0.131061	0.0166743	0.0116661	0.0193832	0.00251	0.00477	10	11	11
ENSG00000170522	ELOVL6	2.39367	0.120346	0.0166805	0.0118291	0.0199288	0.00218	0.00419	8	9	9
ENSG00000163596	ICA1L	-2.39328	-0.0630782	0.0166984	0.0353368	0.0285288	0.000238	0.000534	4	4	4
ENSG00000262049	AC139530.1	2.39298	0.107142	0.0167121	0.0143123	0.0336585	6.43e-05	0.000157	9	10	10
ENSG00000146733	PSPH	2.39241	0.0663482	0.0167381	0.0415778	0.304474	1.01e-38	2.42e-37	25	27	27
ENSG00000186575	NF2	2.39212	0.145979	0.0167512	0.00756593	0.0149928	0.00794	0.0138	9	11	11
ENSG00000204315	FKBPL	2.39189	0.100265	0.0167618	0.0179554	0.0276466	0.000299	0.000658	9	10	10
ENSG00000267321	SNHG30	-2.39167	-0.179803	0.0167719	0.00508725	0.0166878	0.00508	0.00916	13	16	16
ENSG00000112486	CCR6	2.38887	0.152221	0.0169005	0.00613519	0.0304552	0.000146	0.000338	11	14	14
ENSG00000176024	ZNF613	2.38705	0.0556966	0.0169843	0.0512446	0.101226	1.71e-12	9.24e-12	15	15	15
ENSG00000283267	FAM237B	2.38681	0.0400585	0.0169953	0.110391	0.175154	2.59e-21	2.59e-20	14	14	14
ENSG00000074201	CLNS1A	2.38651	0.0610596	0.017009	0.0425518	0.029431	0.000189	0.000431	15	16	16
ENSG00000166441	RPL27A	-2.38355	-0.0549696	0.0171466	0.057005	0.0597949	8.18e-08	2.84e-07	3	3	3
ENSG00000131409	LRRC4B	2.38205	0.0880713	0.0172167	0.0215484	0.0632129	3.4e-08	1.23e-07	29	30	30
ENSG00000167693	NXN	2.38126	0.212919	0.0172537	0.0036933	0.0164661	0.00539	0.00964	4	4	4
ENSG00000117676	RPS6KA1	-2.38011	-0.259948	0.0173075	0.00232796	0.0439312	4.7e-06	1.33e-05	4	4	4
ENSG00000188488	SERPINA5	2.37974	0.133941	0.0173249	0.0087613	0.020072	0.0021	0.00404	7	9	9
ENSG00000223658	C1GALT1C1L	2.37808	0.213993	0.0174031	0.00358535	0.034856	4.74e-05	0.000118	11	12	12
ENSG00000100731	PCNX1	2.37756	0.0284454	0.0174274	0.197774	0.14519	1.18e-17	9.35e-17	13	15	15
ENSG00000239961	LILRA4	2.37732	0.0535803	0.0174388	0.0643578	0.1574	3.95e-19	3.44e-18	9	9	9
ENSG00000168883	USP39	2.3773	0.0922727	0.0174398	0.01831	0.0214222	0.00148	0.00293	9	12	12
ENSG00000254682	AP002387.2	-2.37711	-0.0238992	0.0174491	0.354036	0.327226	4.12e-42	1.13e-40	32	32	32
ENSG00000254251	AC103770.1	2.37634	0.158609	0.0174852	0.00993408	0.0169995	0.00468	0.00849	13	14	14
ENSG00000235033	AL590999.1	2.37602	0.0453426	0.0175004	0.0837742	0.0909812	2.54e-11	1.24e-10	27	27	27
ENSG00000156931	VPS8	2.37591	0.0256064	0.0175057	0.253091	0.377282	5.55e-50	2.08e-48	13	13	13
ENSG00000226751	AF127936.1	2.3758	0.13605	0.017511	0.00832184	0.0152865	0.00735	0.0129	11	11	11
ENSG00000197980	LEKR1	-2.37564	-0.0703949	0.0175186	0.0301778	0.0536065	3.98e-07	1.28e-06	6	7	7
ENSG00000236780	LINC01829	-2.37119	-0.0911358	0.0177309	0.0182133	0.047921	1.7e-06	5.08e-06	16	17	17
ENSG00000271795	AC011337.1	-2.37106	-0.0832072	0.0177372	0.0225223	0.0549969	2.79e-07	9.16e-07	12	13	13
ENSG00000239213	NCK1-DT	2.3708	0.0860605	0.0177495	0.0181957	0.0495764	1.11e-06	3.42e-06	9	10	10
ENSG00000198839	ZNF277	2.36973	0.0817399	0.017801	0.0254766	0.0163779	0.00551	0.00986	38	41	41
ENSG00000100804	PSMB5	2.36967	0.03409	0.017804	0.130952	0.136798	1.19e-16	8.86e-16	22	24	24
ENSG00000136531	SCN2A	2.36719	0.0776027	0.0179238	0.0267635	0.10118	1.73e-12	9.35e-12	5	5	5
ENSG00000169220	RGS14	-2.36637	-0.0278752	0.0179635	0.203907	0.17266	5.29e-21	5.16e-20	11	12	12
ENSG00000259704	AC124248.1	-2.36538	-0.118563	0.0180115	0.0162919	0.0186297	0.00306	0.00573	8	8	8
ENSG00000103415	HMOX2	2.36524	0.0504768	0.0180183	0.0654385	0.0742372	1.99e-09	8.13e-09	16	16	16
ENSG00000140262	TCF12	2.36354	0.219821	0.0181012	0.00378422	0.016823	0.0049	0.00887	4	4	4
ENSG00000011243	AKAP8L	-2.36154	-0.119085	0.0181993	0.010212	0.021537	0.00144	0.00285	3	3	3
ENSG00000228434	AC004951.1	2.36068	0.780057	0.0182413	0.000265319	0.0222335	0.0012	0.00241	4	7	7
ENSG00000153406	NMRAL1	2.36055	0.0220808	0.018248	0.346685	0.393324	1.23e-52	5.09e-51	26	28	28
ENSG00000112149	CD83	-2.35975	-0.0559	0.0182873	0.046387	0.0550716	2.74e-07	8.99e-07	17	17	17
ENSG00000226334	AL359182.1	-2.35831	-0.0215632	0.0183586	0.336727	0.432765	1.78e-59	9.52e-58	15	16	16
ENSG00000135312	HTR1B	-2.35821	-0.0933966	0.0183634	0.0181631	0.0172062	0.00443	0.00807	13	13	13
ENSG00000172638	EFEMP2	-2.35561	-0.0898269	0.0184922	0.0192868	0.0622537	4.35e-08	1.56e-07	5	5	5
ENSG00000164587	RPS14	-2.35531	-0.0231404	0.0185075	0.319998	0.179519	7.43e-22	7.64e-21	55	62	62
ENSG00000103326	CAPN15	2.3546	0.146892	0.0185426	0.00757062	0.173471	4.2e-21	4.12e-20	13	16	16
ENSG00000188130	MAPK12	-2.35459	-0.0254909	0.018543	0.245173	0.373173	2.59e-49	9.4e-48	55	60	60
ENSG00000276317	AL357033.3	-2.3542	-0.15293	0.0185628	0.00693657	0.0157464	0.00651	0.0115	7	7	7
ENSG00000277851	LINC02391	2.3526	0.0584095	0.0186425	0.0399938	0.0684685	8.81e-09	3.37e-08	9	9	9
ENSG00000108528	SLC25A11	-2.35089	-0.11186	0.0187285	0.0123493	0.0139035	0.0106	0.018	7	8	8
ENSG00000125447	GGA3	-2.34993	-0.0567763	0.0187772	0.0569861	0.169421	1.33e-20	1.27e-19	18	22	22
ENSG00000125166	GOT2	2.34974	0.0373049	0.0187863	0.106669	0.120183	1.09e-14	7.01e-14	10	11	11
ENSG00000145022	TCTA	2.3493	0.0945769	0.0188088	0.017644	0.0106291	0.0256	0.0404	12	13	13
ENSG00000204540	PSORS1C1	2.34909	0.0182505	0.0188196	0.472862	0.4991	4.06e-72	4.03e-70	22	27	27
ENSG00000130724	CHMP2A	-2.34851	-0.143047	0.0188489	0.00793488	0.0274868	0.000311	0.000684	7	7	7
ENSG00000177150	FAM210A	-2.34754	-0.0887761	0.0188981	0.0198055	0.0229289	0.001	0.00204	24	25	25
ENSG00000197599	CCDC154	2.34698	0.0249381	0.0189262	0.249339	0.298867	6.63e-38	1.54e-36	21	22	22
ENSG00000215246	AC116351.1	-2.34588	-0.0384322	0.0189821	0.090463	0.12459	3.31e-15	2.22e-14	39	41	41
ENSG00000164754	RAD21	-2.34574	-0.0657109	0.0189892	0.0356327	0.0326849	8.24e-05	0.000198	6	6	6
ENSG00000132522	GPS2	-2.34568	-0.0862695	0.0189924	0.0218341	0.0330887	7.43e-05	0.00018	8	8	8
ENSG00000250790	AC127070.2	2.34451	0.0406686	0.0190519	0.0757903	0.0574277	1.5e-07	5.04e-07	20	30	30
ENSG00000272899	ATP6V1FNB	2.3443	0.0413032	0.0190627	0.0909144	0.133219	3.17e-16	2.3e-15	11	12	12
ENSG00000205791	LOH12CR2	-2.34397	-0.0921121	0.0190799	0.0174333	0.0197338	0.00229	0.00439	30	31	31
ENSG00000274414	AL121772.1	2.3438	0.0665245	0.0190885	0.0362254	0.0454664	3.18e-06	9.18e-06	17	22	22
ENSG00000145248	SLC10A4	2.34374	0.767384	0.0190913	0.000275469	0.0207025	0.00178	0.00348	3	4	4
ENSG00000260121	AC138028.4	2.34333	0.0563831	0.0191124	0.0456327	0.0875692	6.21e-11	2.92e-10	3	3	3
ENSG00000103642	LACTB	-2.34323	-0.108289	0.0191175	0.0124459	0.253027	1.9e-31	3.28e-30	9	10	10
ENSG00000188428	BLOC1S5	-2.34309	-0.103471	0.0191245	0.0151406	0.0367624	2.91e-05	7.46e-05	2	4	4
ENSG00000268205	AC005261.1	-2.34303	-0.0571162	0.0191278	0.0463332	0.0660468	1.64e-08	6.13e-08	7	8	8
ENSG00000121067	SPOP	-2.34292	-0.0576833	0.0191333	0.0455314	0.0639613	2.81e-08	1.02e-07	15	16	16
ENSG00000136877	FPGS	-2.34287	-0.217084	0.0191359	0.00324006	0.043106	5.79e-06	1.62e-05	4	5	5
ENSG00000260886	TAT-AS1	2.34282	0.0532759	0.0191385	0.0570305	0.0756716	1.37e-09	5.7e-09	5	5	5
ENSG00000126883	NUP214	2.34208	0.0977451	0.0191768	0.0189114	0.018595	0.00309	0.00578	17	18	18
ENSG00000185245	GP1BA	2.34121	0.0725897	0.0192211	0.0305955	0.0425865	6.61e-06	1.84e-05	12	13	13
ENSG00000138641	HERC3	-2.34074	-0.0928001	0.0192457	0.0173647	0.0189319	0.00283	0.00532	5	5	5
ENSG00000214184	GCC2-AS1	2.34067	0.122558	0.0192489	0.0104449	0.0462105	2.63e-06	7.68e-06	17	21	21
ENSG00000145388	METTL14	-2.33954	-0.09631	0.0193074	0.015096	0.0638835	2.87e-08	1.04e-07	7	8	8
ENSG00000125520	SLC2A4RG	2.33907	0.175257	0.0193319	0.00496794	0.0106484	0.0254	0.0402	6	6	6
ENSG00000118004	COLEC11	-2.33821	-0.0364179	0.0193766	0.120442	0.124733	3.18e-15	2.14e-14	37	42	42
ENSG00000015676	NUDCD3	-2.33807	-0.0317937	0.0193834	0.16215	0.207113	2.35e-25	2.94e-24	23	24	24
ENSG00000167280	ENGASE	2.33727	0.0224287	0.019425	0.41336	0.538013	2.47e-80	3.27e-78	50	51	51
ENSG00000243176	AC092944.1	-2.3362	-0.0962921	0.0194809	0.0174761	0.0488575	1.34e-06	4.06e-06	6	6	6
ENSG00000130520	LSM4	-2.33555	-0.0900905	0.0195147	0.0200002	0.204203	5.57e-25	6.85e-24	15	19	19
ENSG00000141252	VPS53	-2.33549	-0.0258079	0.0195176	0.249988	0.467371	7.1e-66	5.17e-64	20	20	20
ENSG00000167653	PSCA	2.33499	0.036926	0.0195438	0.111404	0.091639	2.14e-11	1.05e-10	15	17	17
ENSG00000154957	ZNF18	2.33365	0.175886	0.0196139	0.00597219	0.0297965	0.000172	0.000395	4	4	4
ENSG00000140284	SLC27A2	2.33356	0.0871533	0.0196189	0.027612	0.0364341	3.17e-05	8.06e-05	10	10	10
ENSG00000255529	POLR2M	-2.33342	-0.0470684	0.019626	0.0739135	0.0879327	5.65e-11	2.67e-10	16	17	17
ENSG00000007255	TRAPPC6A	2.33254	0.0648894	0.0196725	0.037651	0.0826371	2.25e-10	1e-09	10	10	10
ENSG00000111785	RIC8B	-2.33237	-0.1957	0.0196811	0.00406484	0.011109	0.0224	0.0358	9	9	9
ENSG00000111364	DDX55	-2.33192	-0.0285149	0.0197049	0.192712	0.216893	1.27e-26	1.72e-25	5	5	5
ENSG00000225498	AC002064.1	2.33023	0.034249	0.0197941	0.138823	0.126649	1.89e-15	1.3e-14	12	13	13
ENSG00000169189	NSMCE1	-2.32992	-0.0890984	0.0198104	0.0182359	0.0259477	0.000462	0.00099	18	19	19
ENSG00000213722	DDAH2	-2.32919	-0.163126	0.0198491	0.00519365	0.0677012	1.07e-08	4.07e-08	6	8	8
ENSG00000108774	RAB5C	2.32904	0.052113	0.0198567	0.0588356	0.0626654	3.92e-08	1.41e-07	4	4	4
ENSG00000214413	BBIP1	2.32764	0.117604	0.0199312	0.0124774	0.049778	1.06e-06	3.26e-06	9	10	10
ENSG00000079974	RABL2B	2.32356	0.155716	0.0201489	0.00695542	0.255607	8.44e-32	1.48e-30	17	28	28
ENSG00000259345	AC013652.1	-2.32248	-0.518846	0.0202073	0.000509445	0.0122231	0.0166	0.0272	2	2	2
ENSG00000246067	RAB30-DT	-2.32107	-0.02373	0.0202828	0.288187	0.363033	1.11e-47	3.78e-46	35	36	36
ENSG00000179133	C10orf67	-2.32058	-0.069918	0.0203097	0.0307072	0.0143649	0.00938	0.0161	4	5	5
ENSG00000100711	ZFYVE21	2.31992	0.056524	0.0203454	0.0448091	0.0612881	5.58e-08	1.97e-07	10	10	10
ENSG00000102575	ACP5	2.3186	0.0443665	0.0204169	0.0770842	0.136003	1.48e-16	1.1e-15	10	10	10
ENSG00000117877	CD3EAP	-2.31808	-0.0503165	0.0204448	0.0630565	0.0781497	7.22e-10	3.09e-09	14	15	15
ENSG00000276248	AL442125.1	-2.31747	-0.0345621	0.0204781	0.140255	0.109286	2.02e-13	1.17e-12	18	20	20
ENSG00000140682	TGFB1I1	2.31737	0.0512662	0.0204838	0.0587392	0.0627048	3.88e-08	1.39e-07	11	11	11
ENSG00000197863	ZNF790	-2.31706	-0.105861	0.0205005	0.0138285	0.0304857	0.000144	0.000336	7	7	7
ENSG00000106733	NMRK1	2.31646	0.0161904	0.0205332	0.559049	0.662006	4.53e-112	3e-109	32	33	33
ENSG00000257285	AL132780.1	-2.31497	-0.104815	0.0206146	0.0166157	0.0390899	1.61e-05	4.26e-05	9	11	11
ENSG00000134086	VHL	2.31375	0.181165	0.0206814	0.00483161	0.0176825	0.00392	0.00719	8	9	9
ENSG00000125249	RAP2A	2.31282	0.138314	0.0207323	0.0080899	0.0105775	0.0259	0.0409	6	6	6
ENSG00000100578	KIAA0586	2.31235	0.194513	0.0207582	0.00402742	0.0256895	0.000493	0.00105	6	6	6
ENSG00000267205	AC005954.2	-2.31234	-0.205927	0.0207588	0.00359415	0.0119539	0.0179	0.0291	2	2	2
ENSG00000205808	PLPP6	2.312	0.0777398	0.0207778	0.0254695	0.0520971	5.86e-07	1.85e-06	32	34	34
ENSG00000249849	AC138819.1	2.31139	0.0443392	0.0208114	0.0765277	0.0939664	1.16e-11	5.79e-11	8	15	15
ENSG00000204396	VWA7	-2.30984	-0.156413	0.0208968	0.00496894	0.0324256	8.8e-05	0.00021	12	14	14
ENSG00000119820	YIPF4	-2.30972	-0.118351	0.0209038	0.0104284	0.025251	0.000552	0.00117	6	6	6
ENSG00000128512	DOCK4	2.30963	0.102478	0.0209085	0.0166068	0.0165297	0.0053	0.00951	20	21	21
ENSG00000169814	BTD	2.30933	0.872585	0.0209254	0.000206241	0.0279134	0.000279	0.000618	3	4	4
ENSG00000165516	KLHDC2	-2.30909	-0.138567	0.0209383	0.00751773	0.019922	0.00218	0.00419	4	4	4
ENSG00000130943	PKDREJ	-2.30859	-0.0260917	0.0209666	0.196862	0.211899	5.66e-26	7.38e-25	19	19	19
ENSG00000197070	ARRDC1	-2.3081	-0.0543337	0.0209936	0.0611291	0.075206	1.55e-09	6.39e-09	21	27	27
ENSG00000011465	DCN	2.30798	0.241885	0.021	0.00361478	0.0126563	0.0148	0.0245	1	1	1
ENSG00000111676	ATN1	2.30798	189.569	0.021	6.25e-09	0.298474	7.56e-38	1.75e-36	1	23	23
ENSG00000167881	SRP68	2.30753	0.11716	0.0210252	0.0109435	0.0552595	2.61e-07	8.58e-07	3	4	4
ENSG00000005379	TSPOAP1	2.30678	0.0431711	0.0210671	0.0787181	0.0547522	2.97e-07	9.73e-07	22	22	22
ENSG00000244607	CCDC13	-2.30609	-0.031612	0.0211057	0.151664	0.185568	1.3e-22	1.4e-21	12	12	12
ENSG00000233223	AC016876.1	-2.30586	-0.0718687	0.0211187	0.0264517	0.0882372	5.22e-11	2.47e-10	12	13	13
ENSG00000036549	AC118549.1	-2.30566	-0.179075	0.0211294	0.00431764	0.0110999	0.0225	0.0359	8	9	9
ENSG00000106477	CEP41	2.30523	0.128745	0.0211538	0.00906698	0.0256684	0.000496	0.00106	4	4	4
ENSG00000145020	AMT	2.30415	0.0260865	0.0212144	0.225334	0.439165	1.25e-60	7.04e-59	14	17	17
ENSG00000128645	HOXD1	2.30378	0.0997812	0.0212352	0.0139805	0.0304529	0.000146	0.000338	8	8	8
ENSG00000134709	HOOK1	-2.30281	-0.116773	0.0212898	0.0104163	0.0360915	3.46e-05	8.74e-05	17	18	18
ENSG00000179256	SMCO3	-2.30267	-0.0784185	0.0212973	0.0250572	0.0697389	6.35e-09	2.47e-08	15	19	19
ENSG00000101191	DIDO1	2.30237	0.0474103	0.0213145	0.0729381	0.0534291	4.17e-07	1.34e-06	18	21	21
ENSG00000097021	ACOT7	2.30213	0.0595714	0.0213279	0.047469	0.148643	4.54e-18	3.7e-17	8	8	8
ENSG00000267395	DM1-AS	2.30193	0.0732372	0.0213394	0.031988	0.0462591	2.59e-06	7.59e-06	5	6	6
ENSG00000175832	ETV4	2.30142	0.0725667	0.021368	0.0299554	0.0222853	0.00118	0.00238	11	11	11
ENSG00000198937	CCDC167	-2.2997	-0.0507634	0.0214652	0.0603626	0.109962	1.68e-13	9.86e-13	13	15	15
ENSG00000162618	ADGRL4	2.2977	0.0617609	0.0215791	0.0397255	0.0362274	3.34e-05	8.46e-05	8	8	8
ENSG00000179588	ZFPM1	-2.29582	-0.130872	0.021686	0.00968552	0.0165297	0.0053	0.00951	17	17	17
ENSG00000110696	C11orf58	2.29442	0.14188	0.0217664	0.00648905	0.0185028	0.00316	0.0059	10	10	10
ENSG00000265752	AC010754.1	2.29403	0.0937477	0.0217887	0.0166962	0.0177681	0.00383	0.00705	6	6	6
ENSG00000067113	PLPP1	-2.29353	-0.14579	0.0218176	0.00628144	0.0110985	0.0225	0.0359	6	6	6
ENSG00000115339	GALNT3	2.29346	0.0344239	0.0218218	0.116913	0.207538	2.07e-25	2.6e-24	36	40	40
ENSG00000137812	KNL1	2.29343	0.255122	0.0218231	0.00221625	0.0108355	0.0242	0.0384	2	3	3
ENSG00000242741	LINC02005	2.29325	0.0517253	0.0218334	0.0586284	0.182644	3.02e-22	3.19e-21	4	5	5
ENSG00000100325	ASCC2	2.29295	0.0677681	0.0218506	0.0343481	0.0300077	0.000163	0.000376	10	11	11
ENSG00000205181	LINC00654	2.29247	0.0364765	0.0218786	0.116725	0.172679	5.26e-21	5.13e-20	30	33	33
ENSG00000138640	FAM13A	2.29245	0.07661	0.0218798	0.0229886	0.036746	2.93e-05	7.49e-05	28	30	30
ENSG00000182858	ALG12	-2.29181	-0.0452131	0.0219167	0.073837	0.107445	3.29e-13	1.88e-12	11	12	12
ENSG00000273007	AC021205.3	-2.29151	-0.113469	0.0219337	0.0126379	0.0359884	3.55e-05	8.97e-05	6	7	7
ENSG00000133789	SWAP70	2.29131	0.148652	0.0219454	0.0093396	0.0548679	2.89e-07	9.46e-07	13	16	16
ENSG00000122378	PRXL2A	-2.29125	-0.0700158	0.0219489	0.0289348	0.042236	7.23e-06	1.99e-05	2	3	3
ENSG00000277938	AL035252.3	-2.29108	-0.0788264	0.0219586	0.0235076	0.0465175	2.43e-06	7.13e-06	9	10	10
ENSG00000123352	SPATS2	2.29098	0.188829	0.0219648	0.00681206	0.013787	0.0109	0.0186	15	16	16
ENSG00000170445	HARS	2.29037	0.225006	0.022	0.0028675	0.0215004	0.00145	0.00287	1	1	1
ENSG00000100644	HIF1A	2.28918	0.266482	0.0220689	0.00224481	0.0144571	0.00915	0.0157	6	7	7
ENSG00000160746	ANO10	-2.28884	-0.160122	0.0220886	0.00601661	0.0116259	0.0195	0.0316	12	12	12
ENSG00000051128	HOMER3	-2.28737	-0.19549	0.0221744	0.00515447	0.0359783	3.56e-05	8.99e-05	2	2	2
ENSG00000071462	BUD23	-2.2871	-0.0548722	0.0221898	0.0458656	0.049195	1.23e-06	3.75e-06	15	16	16
ENSG00000264745	TTC39C-AS1	2.2871	0.062795	0.0221902	0.0416778	0.0701585	5.7e-09	2.22e-08	11	12	12
ENSG00000166508	MCM7	2.28669	0.0542044	0.0222141	0.0542255	0.0371701	2.63e-05	6.76e-05	14	15	15
ENSG00000256628	ZBTB11-AS1	-2.28648	-0.0451121	0.0222261	0.0707725	0.142761	2.31e-17	1.8e-16	10	15	15
ENSG00000111728	ST8SIA1	-2.28605	-0.0642755	0.0222515	0.0362948	0.0773382	8.91e-10	3.77e-09	22	24	24
ENSG00000119411	BSPRY	-2.28534	-0.0838548	0.022293	0.0203966	0.0226304	0.00108	0.00219	9	11	11
ENSG00000139890	REM2	-2.28311	-0.110954	0.0224241	0.0118958	0.0471746	2.05e-06	6.08e-06	10	12	12
ENSG00000138092	CENPO	-2.2827	-0.0643352	0.0224482	0.0381626	0.0983901	3.63e-12	1.89e-11	15	18	18
ENSG00000263207	AC109462.2	-2.28154	-0.0858684	0.0225165	0.019577	0.0450956	3.49e-06	1e-05	7	8	8
ENSG00000239389	PCDHA13	2.28083	0.0601252	0.0225584	0.0407679	0.0372718	2.56e-05	6.6e-05	7	9	9
ENSG00000178809	TRIM73	-2.28024	-0.128959	0.0225936	0.00972099	0.160296	1.75e-19	1.57e-18	4	13	13
ENSG00000169689	CENPX	-2.28013	-0.0236144	0.0225998	0.262014	0.368587	1.43e-48	5.02e-47	13	13	13
ENSG00000259828	AL355596.1	2.27863	0.104872	0.0226893	0.0117025	0.0105675	0.026	0.041	5	6	6
ENSG00000111247	RAD51AP1	2.27824	0.123441	0.0227124	0.0100171	0.0213973	0.00149	0.00294	14	15	15
ENSG00000215041	NEURL4	2.27761	0.094832	0.0227501	0.0181605	0.0396119	1.41e-05	3.76e-05	9	9	9
ENSG00000173915	ATP5MD	2.27756	0.0883102	0.0227526	0.0166393	0.04643	2.48e-06	7.28e-06	8	9	9
ENSG00000128534	LSM8	2.27701	0.0965996	0.0227859	0.0154743	0.0302093	0.000155	0.000359	6	6	6
ENSG00000265190	ANXA8	-2.27615	-0.30004	0.0228368	0.00216826	0.13053	6.6e-16	4.68e-15	12	23	23
ENSG00000140545	MFGE8	2.27606	0.0738559	0.0228423	0.0298019	0.0805434	3.88e-10	1.69e-09	14	14	14
ENSG00000006194	ZNF263	2.27568	0.0472604	0.0228655	0.0639668	0.0615502	5.22e-08	1.85e-07	6	7	7
ENSG00000104447	TRPS1	-2.2755	-0.163512	0.022876	0.00541013	0.010582	0.0259	0.0409	4	4	4
ENSG00000278053	DDX52	2.27465	0.0611042	0.0229272	0.041592	0.0663587	1.52e-08	5.67e-08	2	2	2
ENSG00000179409	GEMIN4	2.27461	0.0472379	0.0229292	0.0693942	0.0788741	5.98e-10	2.57e-09	13	14	14
ENSG00000265992	ESRG	-2.27218	-0.0539995	0.0230756	0.0485019	0.0749717	1.64e-09	6.77e-09	10	11	11
ENSG00000118849	RARRES1	2.2716	0.0433904	0.0231106	0.0738544	0.0734186	2.46e-09	9.97e-09	18	18	18
ENSG00000240583	AQP1	-2.27055	-0.0730774	0.0231744	0.033685	0.019804	0.00225	0.00431	24	24	24
ENSG00000125977	EIF2S2	2.27023	0.14261	0.0231938	0.00707136	0.0184819	0.00318	0.00593	8	8	8
ENSG00000138794	CASP6	2.27015	0.112489	0.0231986	0.0112639	0.0118816	0.0182	0.0296	17	18	18
ENSG00000141736	ERBB2	2.27012	0.156362	0.0232005	0.00630988	0.0101939	0.0288	0.0451	12	13	13
ENSG00000163682	RPL9	-2.2695	-0.0158665	0.0232379	0.579646	0.724084	1.14e-132	2.35e-129	29	33	33
ENSG00000143797	MBOAT2	-2.26896	-0.0744625	0.0232708	0.0270502	0.0667734	1.36e-08	5.12e-08	4	4	4
ENSG00000163754	GYG1	-2.26618	-0.0559783	0.0234403	0.0477931	0.0704011	5.36e-09	2.1e-08	18	18	18
ENSG00000278730	AC005332.6	2.26584	0.0323338	0.023461	0.164802	0.0958218	7.13e-12	3.62e-11	30	33	33
ENSG00000090238	YPEL3	2.26558	0.021138	0.023477	0.32096	0.285761	5.12e-36	1.09e-34	11	13	13
ENSG00000270820	AC016727.1	2.26461	0.0411614	0.0235369	0.0809521	0.0344411	5.27e-05	0.00013	34	34	34
ENSG00000052749	RRP12	-2.26312	-0.0445483	0.0236281	0.073097	0.0455074	3.14e-06	9.09e-06	14	17	17
ENSG00000263072	ZNF213-AS1	2.26288	0.0198452	0.0236429	0.330059	0.350996	8.96e-46	2.82e-44	47	50	50
ENSG00000144152	FBLN7	2.26255	0.0372328	0.0236633	0.11864	0.182789	2.9e-22	3.06e-21	25	27	27
ENSG00000177732	SOX12	2.26197	0.192948	0.0236994	0.00514386	0.0151828	0.00755	0.0132	3	4	4
ENSG00000081913	PHLPP1	-2.26188	-0.115334	0.023705	0.00985403	0.0303652	0.000149	0.000345	10	10	10
ENSG00000161981	SNRNP25	2.26155	0.0231773	0.0237252	0.291707	0.371173	5.47e-49	1.95e-47	16	18	18
ENSG00000173226	IQCB1	2.26102	0.0190479	0.0237579	0.395115	0.423847	6.88e-58	3.48e-56	18	20	20
ENSG00000178149	DALRD3	2.26021	0.0557089	0.0238083	0.0480675	0.0570857	1.64e-07	5.48e-07	5	5	5
ENSG00000105088	OLFM2	-2.25913	-0.041647	0.0238752	0.0861437	0.161441	1.27e-19	1.15e-18	17	17	17
ENSG00000175564	UCP3	2.25769	0.162285	0.0239649	0.0052842	0.0108632	0.024	0.0381	5	5	5
ENSG00000033050	ABCF2	2.25767	0.0496764	0.0239662	0.0540386	0.0401363	1.23e-05	3.31e-05	13	16	16
ENSG00000198286	CARD11	2.25755	0.197291	0.0239735	0.00394015	0.010072	0.0298	0.0464	2	2	2
ENSG00000244731	C4A	-2.25727	-0.0217649	0.0239913	0.250878	0.253028	1.9e-31	3.28e-30	23	29	29
ENSG00000166501	PRKCB	2.25695	0.0770057	0.024011	0.0210082	0.0300939	0.00016	0.000369	17	18	18
ENSG00000101181	MTG2	-2.25672	-0.0297551	0.0240258	0.163583	0.229839	2.51e-28	3.72e-27	34	36	36
ENSG00000123545	NDUFAF4	2.25469	0.0304932	0.0241527	0.138798	0.131928	4.51e-16	3.24e-15	14	14	14
ENSG00000012223	LTF	2.25383	0.0868304	0.024207	0.0182444	0.0293693	0.000192	0.000437	6	7	7
ENSG00000128313	APOL5	-2.25346	-0.0512445	0.0242299	0.0569043	0.0673334	1.18e-08	4.46e-08	9	10	10
ENSG00000088854	C20orf194	2.25283	0.0764849	0.0242698	0.023358	0.0440052	4.61e-06	1.3e-05	14	15	15
ENSG00000121210	TMEM131L	2.25177	0.116229	0.0243369	0.0102073	0.0343339	5.41e-05	0.000133	8	8	8
ENSG00000172716	SLFN11	2.25111	0.0451626	0.0243787	0.0695893	0.0688732	7.94e-09	3.06e-08	23	26	26
ENSG00000072121	ZFYVE26	2.24852	0.133085	0.0245431	0.0074772	0.0106971	0.0251	0.0397	7	7	7
ENSG00000138496	PARP9	-2.24818	-0.0829619	0.0245646	0.0189608	0.0175106	0.0041	0.00749	4	4	4
ENSG00000197763	TXNRD3	2.24796	0.0431491	0.024579	0.102807	0.0996827	2.58e-12	1.37e-11	24	24	24
ENSG00000131127	ZNF141	-2.24764	-0.172099	0.024599	0.00630257	0.0147509	0.00846	0.0146	9	9	9
ENSG00000258441	LINC00641	-2.24658	-0.0906823	0.0246667	0.0177586	0.0243296	0.0007	0.00146	16	19	19
ENSG00000160948	VPS28	2.24621	0.0207682	0.0246904	0.297632	0.341706	2.51e-44	7.49e-43	7	8	8
ENSG00000183291	SELENOF	-2.24617	-0.154428	0.0246933	0.00602586	0.0186014	0.00308	0.00577	11	13	13
ENSG00000166037	CEP57	-2.24611	-0.0337769	0.0246973	0.139363	0.14382	1.72e-17	1.36e-16	12	13	13
ENSG00000169592	INO80E	-2.24582	-0.0254079	0.0247154	0.217343	0.29309	4.55e-37	1.01e-35	10	12	12
ENSG00000035681	NSMAF	2.24553	0.244554	0.0247341	0.00304495	0.0150694	0.00778	0.0136	2	4	4
ENSG00000254858	MPV17L2	-2.2441	-0.0570479	0.0248261	0.0428514	0.0638336	2.9e-08	1.05e-07	26	29	29
ENSG00000139508	SLC46A3	2.24342	0.072527	0.0248699	0.0266832	0.0164727	0.00538	0.00963	2	2	2
ENSG00000001167	NFYA	-2.2414	-0.0445801	0.025	0.0654241	0.113487	6.56e-14	3.97e-13	1	1	1
ENSG00000164841	TMEM74	2.2414	0.905454	0.025	0.000158084	0.0120828	0.0172	0.0282	1	1	1
ENSG00000100564	PIGH	2.24137	0.0472075	0.0250023	0.0625613	0.0613246	5.53e-08	1.96e-07	9	9	9
ENSG00000177225	GATD1	2.2397	0.0716468	0.0251104	0.0295724	0.0324196	8.82e-05	0.000211	7	7	7
ENSG00000164933	SLC25A32	-2.23939	-0.0855154	0.0251308	0.0204827	0.021117	0.0016	0.00315	9	10	10
ENSG00000234722	LINC01287	-2.23934	-0.0450991	0.0251338	0.0708114	0.0742472	1.98e-09	8.11e-09	19	24	24
ENSG00000167281	RBFOX3	2.23746	0.665439	0.0252561	0.000325911	0.0144908	0.00907	0.0156	2	2	2
ENSG00000096696	DSP	2.23734	0.0489458	0.0252642	0.0588552	0.0489055	1.32e-06	4.02e-06	5	5	5
ENSG00000010539	ZNF200	2.23719	0.0536926	0.025274	0.0476594	0.149787	3.3e-18	2.71e-17	14	15	15
ENSG00000182670	TTC3	2.23677	0.019754	0.0253011	0.380644	0.405875	9.16e-55	4.09e-53	49	52	52
ENSG00000259994	AL353796.1	-2.23666	-0.0570157	0.0253083	0.0476274	0.0305379	0.000143	0.000331	13	16	16
ENSG00000119711	ALDH6A1	-2.23641	-0.0792591	0.0253247	0.0231082	0.054318	3.32e-07	1.08e-06	14	15	15
ENSG00000172057	ORMDL3	-2.23602	-0.087178	0.0253507	0.0175106	0.0252558	0.000551	0.00117	4	4	4
ENSG00000112406	HECA	2.23506	0.119552	0.0254137	0.00935775	0.0229472	0.000999	0.00203	14	16	16
ENSG00000100056	ESS2	2.23472	0.0311411	0.0254355	0.169023	0.279727	3.69e-35	7.58e-34	17	17	17
ENSG00000197540	GZMM	2.23464	0.18803	0.0254409	0.0047006	0.035732	3.79e-05	9.54e-05	7	9	9
ENSG00000196557	CACNA1H	2.23393	0.113526	0.0254874	0.0115998	0.0759015	1.29e-09	5.39e-09	5	6	6
ENSG00000165868	HSPA12A	2.2335	0.031384	0.0255157	0.146261	0.156589	4.95e-19	4.28e-18	19	20	20
ENSG00000152620	NADK2	2.23273	0.0584641	0.0255669	0.0494794	0.0288732	0.000218	0.000492	20	22	22
ENSG00000152763	WDR78	-2.23169	-0.0530149	0.0256352	0.0484227	0.0309001	0.00013	0.000304	17	17	17
ENSG00000277687	AL139407.1	-2.23148	-0.0695995	0.0256492	0.0292577	0.0406611	1.08e-05	2.92e-05	5	5	5
ENSG00000149100	EIF3M	-2.2313	-0.0977702	0.0256613	0.0138156	0.039758	1.36e-05	3.63e-05	11	11	11
ENSG00000126803	HSPA2	-2.2311	-0.0973933	0.0256745	0.0153006	0.0231463	0.000949	0.00194	6	7	7
ENSG00000164045	CDC25A	-2.23049	-0.025598	0.0257146	0.198879	0.219042	6.64e-27	9.16e-26	15	18	18
ENSG00000012061	ERCC1	-2.2296	-0.045211	0.0257741	0.0763636	0.161199	1.36e-19	1.22e-18	9	9	9
ENSG00000273284	AP001033.2	2.22955	0.0494588	0.0257776	0.0623213	0.0260457	0.00045	0.000966	26	29	29
ENSG00000259775	AL138976.2	-2.22914	-0.0678835	0.0258044	0.0328923	0.192771	1.6e-23	1.81e-22	7	8	8
ENSG00000124370	MCEE	-2.22873	-0.0701902	0.025832	0.0284224	0.0437185	4.96e-06	1.4e-05	12	12	12
ENSG00000111711	GOLT1B	2.22786	0.0583197	0.0258898	0.0400516	0.0902183	3.11e-11	1.5e-10	5	5	5
ENSG00000268516	AC020915.2	2.22745	0.05443	0.025917	0.0491426	0.178773	9.2e-22	9.42e-21	12	15	15
ENSG00000126822	PLEKHG3	2.22711	0.11706	0.0259399	0.0133097	0.0137906	0.0109	0.0185	8	9	9
ENSG00000091138	SLC26A3	2.2262	0.0713146	0.0260007	0.0297314	0.0194811	0.00245	0.00466	17	17	17
ENSG00000241644	INMT	2.22369	0.0968363	0.0261695	0.0151131	0.0374685	2.43e-05	6.29e-05	8	8	8
ENSG00000198720	ANKRD13B	2.22299	0.0351079	0.0262164	0.110756	0.133441	2.98e-16	2.17e-15	16	16	16
ENSG00000136271	DDX56	-2.22268	-0.125532	0.0262377	0.0084428	0.0331022	7.41e-05	0.000179	4	5	5
ENSG00000234608	MAPKAPK5-AS1	-2.22203	-0.102254	0.0262813	0.0126857	0.0179209	0.00368	0.00679	9	10	10
ENSG00000259656	AC013452.2	-2.2217	-0.0865884	0.0263036	0.0228641	0.0176241	0.00398	0.00729	7	7	7
ENSG00000099957	P2RX6	2.22065	0.037911	0.0263748	0.101682	0.13007	7.48e-16	5.28e-15	23	27	27
ENSG00000257878	AC007298.2	-2.22034	-0.0316767	0.0263959	0.164877	0.197998	3.47e-24	4.06e-23	36	39	39
ENSG00000197548	ATG7	2.22028	0.0360315	0.0263996	0.112175	0.144915	1.27e-17	1.01e-16	15	17	17
ENSG00000274765	AC018926.1	-2.22009	-0.125924	0.0264125	0.00914753	0.0157944	0.00643	0.0113	13	14	14
ENSG00000145781	COMMD10	-2.22008	-0.0474777	0.0264133	0.0710318	0.0812133	3.26e-10	1.43e-09	25	26	26
ENSG00000103540	CCP110	-2.21902	-0.196391	0.026485	0.00405729	0.0138049	0.0109	0.0185	7	8	8
ENSG00000131849	ZNF132	2.21884	0.0229556	0.0264973	0.262682	0.31529	2.55e-40	6.47e-39	29	35	35
ENSG00000188186	LAMTOR4	2.21863	0.107948	0.0265116	0.0119858	0.021343	0.00151	0.00298	4	4	4
ENSG00000168899	VAMP5	2.21845	0.060335	0.0265245	0.0370747	0.0272593	0.00033	0.000722	11	11	11
ENSG00000095139	ARCN1	-2.21825	-0.126901	0.0265377	0.00864065	0.0355131	4.01e-05	0.000101	8	8	8
ENSG00000124177	CHD6	-2.21755	-0.07141	0.0265856	0.0279331	0.0630839	3.52e-08	1.27e-07	32	36	36
ENSG00000205307	SAP25	-2.21668	-0.0268176	0.0266449	0.24466	0.206422	2.89e-25	3.6e-24	21	24	24
ENSG00000128833	MYO5C	-2.21579	-0.142909	0.026706	0.00757677	0.0172388	0.0044	0.00801	14	15	15
ENSG00000144485	HES6	-2.21565	-0.094005	0.0267153	0.0160273	0.0200587	0.00211	0.00405	11	12	12
ENSG00000235026	DPP10-AS1	2.21523	0.0979688	0.0267444	0.0161501	0.0367259	2.94e-05	7.52e-05	12	14	14
ENSG00000267508	ZNF285	2.21508	0.0338395	0.0267548	0.162905	0.17463	3.01e-21	2.98e-20	22	25	25
ENSG00000140995	DEF8	-2.21506	-0.0331867	0.0267559	0.128896	0.187793	6.81e-23	7.44e-22	59	64	64
ENSG00000106336	FBXO24	2.21493	0.196536	0.0267651	0.00389509	0.0140344	0.0102	0.0175	11	12	12
ENSG00000140563	MCTP2	2.21395	0.136811	0.0268325	0.00711959	0.0129887	0.0135	0.0226	8	9	9
ENSG00000132141	CCT6B	-2.21386	-0.027189	0.0268384	0.175734	0.269043	1.17e-33	2.26e-32	14	14	14
ENSG00000165271	NOL6	-2.2128	-0.0233295	0.0269111	0.263843	0.232919	9.79e-29	1.49e-27	28	31	31
ENSG00000241233	KRTAP5-8	-2.21234	-1.15603	0.0269433	0.000140891	0.0206715	0.0018	0.0035	2	3	3
ENSG00000198133	TMEM229B	-2.21167	-0.121113	0.0269892	0.0097583	0.0233241	0.000906	0.00186	4	5	5
ENSG00000174013	FBXO45	-2.2112	-0.13219	0.0270218	0.00752068	0.0114523	0.0204	0.033	15	15	15
ENSG00000242689	CNTF	2.21059	0.0462032	0.027064	0.0681763	0.0858921	9.63e-11	4.44e-10	7	7	7
ENSG00000267374	MIR924HG	2.21046	0.0804782	0.027073	0.0215428	0.0283236	0.000251	0.000561	9	9	9
ENSG00000149262	INTS4	2.20968	0.03475	0.0271276	0.113249	0.137686	9.33e-17	6.99e-16	17	18	18
ENSG00000265179	AP000894.2	-2.20939	-0.0587008	0.0271478	0.0403211	0.205305	4.02e-25	4.98e-24	10	15	15
ENSG00000204138	PHACTR4	-2.20931	-0.0368408	0.0271528	0.115846	0.272795	3.5e-34	6.9e-33	15	16	16
ENSG00000128510	CPA4	-2.20919	-0.0745701	0.0271614	0.0235584	0.0363484	3.24e-05	8.23e-05	13	13	13
ENSG00000274897	PANO1	2.20913	0.0636794	0.0271655	0.0341668	0.0546794	3.03e-07	9.9e-07	12	13	13
ENSG00000104888	SLC17A7	-2.20889	-0.117945	0.0271824	0.0101732	0.0111887	0.022	0.0351	3	3	3
ENSG00000269947	AC135178.6	2.20856	0.145593	0.0272052	0.00724908	0.0132778	0.0125	0.021	5	5	5
ENSG00000162600	OMA1	2.20841	0.0470047	0.0272161	0.0720196	0.0827247	2.2e-10	9.82e-10	13	15	15
ENSG00000182325	FBXL6	-2.208	-0.0206585	0.0272446	0.357782	0.37951	2.4e-50	9.15e-49	31	32	32
ENSG00000069431	ABCC9	-2.20764	-0.443036	0.0272691	0.000740713	0.0241754	0.000728	0.00152	4	4	4
ENSG00000206075	SERPINB5	2.20754	0.202646	0.0272762	0.00369268	0.0179135	0.00369	0.0068	8	8	8
ENSG00000110880	CORO1C	-2.20687	-0.488647	0.0273232	0.000502405	0.0646557	2.35e-08	8.63e-08	5	7	7
ENSG00000084073	ZMPSTE24	2.20663	0.0969015	0.0273401	0.0148726	0.0230769	0.000966	0.00197	9	10	10
ENSG00000133661	SFTPD	2.20617	0.019959	0.027372	0.342022	0.454199	2.16e-63	1.37e-61	17	20	20
ENSG00000164930	FZD6	2.20613	0.069668	0.0273751	0.0275896	0.0729776	2.75e-09	1.11e-08	13	13	13
ENSG00000211456	SACM1L	2.20583	0.105487	0.0273958	0.0118992	0.024012	0.000759	0.00158	10	11	11
ENSG00000121440	PDZRN3	2.20513	0.0592739	0.0274447	0.0386481	0.0823259	2.44e-10	1.08e-09	30	31	31
ENSG00000213888	LINC01521	-2.20505	-0.0422007	0.0274507	0.0744084	0.0487741	1.37e-06	4.15e-06	17	19	19
ENSG00000224812	TMEM72-AS1	2.20505	0.0528189	0.0274508	0.0492003	0.0750653	1.61e-09	6.62e-09	8	8	8
ENSG00000184014	DENND5A	-2.20499	-0.0420839	0.027455	0.0772941	0.0991094	3e-12	1.58e-11	46	47	47
ENSG00000124767	GLO1	2.20427	0.0406149	0.0275057	0.0814097	0.117216	2.41e-14	1.51e-13	6	6	6
ENSG00000134779	TPGS2	2.20365	0.0253618	0.027549	0.21775	0.256425	6.52e-32	1.15e-30	16	17	17
ENSG00000100116	GCAT	-2.20289	-0.0666196	0.0276022	0.0307614	0.115742	3.59e-14	2.21e-13	8	9	9
ENSG00000165322	ARHGAP12	2.20265	0.560181	0.0276197	0.000448456	0.0164799	0.00537	0.00961	3	3	3
ENSG00000272914	AL359532.1	-2.20164	-0.0603015	0.0276907	0.0380315	0.026004	0.000455	0.000976	16	16	16
ENSG00000136932	TRMO	-2.20127	-0.0254875	0.0277169	0.20226	0.126434	2.01e-15	1.38e-14	20	20	20
ENSG00000260063	AL512408.1	-2.20125	-0.136893	0.0277181	0.00717988	0.0304923	0.000144	0.000335	5	6	6
ENSG00000240207	AC080013.1	-2.20027	-0.0300583	0.027788	0.167384	0.254507	1.19e-31	2.08e-30	11	11	11
ENSG00000272391	POM121C	-2.19708	-0.0662105	0.0280145	0.0332319	0.12493	3.02e-15	2.04e-14	6	12	12
ENSG00000136824	SMC2	-2.19676	-0.0464524	0.0280375	0.0617171	0.0560471	2.13e-07	7.06e-07	10	11	11
ENSG00000151327	FAM177A1	-2.19539	-0.0351124	0.0281354	0.105655	0.101233	1.71e-12	9.22e-12	16	18	18
ENSG00000108244	KRT23	2.19523	0.13304	0.0281472	0.0089796	0.033035	7.54e-05	0.000182	17	17	17
ENSG00000132840	BHMT2	-2.19519	-0.0309005	0.02815	0.146354	0.247432	1.1e-30	1.84e-29	12	13	13
ENSG00000232259	AL158166.2	2.19518	0.14848	0.028151	0.00584049	0.0208655	0.00171	0.00334	11	11	11
ENSG00000073605	GSDMB	-2.19461	-0.0639429	0.0281918	0.0322303	0.0303913	0.000148	0.000343	12	13	13
ENSG00000106443	PHF14	2.19319	0.0795015	0.0282937	0.0227776	0.0556028	2.39e-07	7.88e-07	11	13	13
ENSG00000165934	CPSF2	2.19318	0.0220782	0.0282943	0.287835	0.359731	3.74e-47	1.25e-45	9	10	10
ENSG00000272140	AC022400.4	2.19259	0.198672	0.028337	0.00366999	0.0134021	0.0121	0.0204	5	5	5
ENSG00000165118	C9orf64	-2.19258	-0.0852891	0.028338	0.0174307	0.0124273	0.0157	0.0259	3	4	4
ENSG00000137869	CYP19A1	-2.19206	-0.153237	0.028375	0.0059963	0.0208945	0.0017	0.00332	9	11	11
ENSG00000156398	SFXN2	2.19147	0.036256	0.0284181	0.112319	0.206003	3.27e-25	4.07e-24	18	19	19
ENSG00000067182	TNFRSF1A	-2.19137	-0.19275	0.0284248	0.00371853	0.0366023	3.04e-05	7.75e-05	8	8	8
ENSG00000008083	JARID2	-2.19112	-0.121655	0.028443	0.00905001	0.0165101	0.00532	0.00955	11	11	11
ENSG00000151623	NR3C2	2.19106	0.174999	0.0284476	0.00521804	0.0168765	0.00484	0.00875	6	6	6
ENSG00000137809	ITGA11	2.19076	0.161839	0.0284694	0.00502822	0.0184892	0.00317	0.00592	5	5	5
ENSG00000136816	TOR1B	2.19072	0.0301278	0.0284721	0.147803	0.138965	6.57e-17	4.98e-16	35	37	37
ENSG00000146090	RASGEF1C	2.1906	0.077762	0.0284806	0.0217879	0.037907	2.18e-05	5.66e-05	17	17	17
ENSG00000137700	SLC37A4	2.19034	0.0393484	0.0284997	0.0893947	0.108848	2.26e-13	1.31e-12	16	17	17
ENSG00000145284	SCD5	-2.19017	-0.0724588	0.0285122	0.0244813	0.0378918	2.19e-05	5.68e-05	11	11	11
ENSG00000184313	MROH7	2.18818	0.0345554	0.0286566	0.115491	0.127338	1.57e-15	1.09e-14	37	39	39
ENSG00000204538	PSORS1C2	2.18811	0.0231805	0.0286616	0.252907	0.422503	1.19e-57	5.92e-56	25	28	28
ENSG00000177239	MAN1B1	2.18788	0.031811	0.028678	0.146134	0.131551	4.99e-16	3.57e-15	45	52	52
ENSG00000175806	MSRA	-2.1867	-0.222153	0.0287646	0.0027047	0.0201553	0.00206	0.00396	3	3	3
ENSG00000233073	AC005009.2	-2.18654	-0.153642	0.0287763	0.00607269	0.0149931	0.00794	0.0138	10	12	12
ENSG00000110660	SLC35F2	-2.18564	-0.0492273	0.0288422	0.0556242	0.0758943	1.3e-09	5.39e-09	8	8	8
ENSG00000069122	ADGRF5	2.18484	0.0802205	0.0289009	0.0235362	0.0325469	8.54e-05	0.000204	23	24	24
ENSG00000151552	QDPR	-2.18472	-0.0379138	0.0289092	0.0879957	0.147919	5.55e-18	4.5e-17	9	9	9
ENSG00000148655	LRMDA	-2.18462	-0.0257997	0.0289164	0.213069	0.391769	2.23e-52	9.18e-51	19	19	19
ENSG00000138650	PCDH10	-2.18349	-0.336549	0.029	0.00115832	0.0168486	0.00487	0.00881	1	1	1
ENSG00000104320	NBN	-2.18302	-0.0597156	0.0290344	0.0376075	0.0818924	2.73e-10	1.21e-09	5	5	5
ENSG00000160606	TLCD1	-2.18282	-0.122648	0.0290492	0.00927532	0.0486649	1.41e-06	4.26e-06	6	6	6
ENSG00000228801	AC064807.1	2.18173	0.200197	0.0291294	0.00386119	0.0120343	0.0175	0.0285	10	12	12
ENSG00000188676	IDO2	2.18124	0.0781465	0.0291657	0.0221285	0.0352964	4.23e-05	0.000106	13	14	14
ENSG00000136573	BLK	-2.18096	-0.211378	0.0291864	0.00306495	0.0129559	0.0136	0.0227	5	5	5
ENSG00000116044	NFE2L2	2.18048	0.124995	0.0292219	0.00816953	0.034516	5.17e-05	0.000127	4	4	4
ENSG00000104897	SF3A2	2.17948	0.198259	0.0292957	0.00362692	0.0260607	0.000448	0.000963	4	6	6
ENSG00000104671	DCTN6	2.1794	0.178728	0.0293022	0.0053327	0.0167305	0.00502	0.00906	9	13	13
ENSG00000249846	LINC02021	-2.17911	-0.0245503	0.0293232	0.230745	0.218854	7.03e-27	9.67e-26	8	10	10
ENSG00000162391	FAM151A	2.17889	0.0611877	0.0293399	0.0345052	0.028508	0.00024	0.000537	26	28	28
ENSG00000050730	TNIP3	-2.17853	-0.130052	0.0293665	0.00791242	0.0134917	0.0118	0.0199	6	9	9
ENSG00000178404	CEP295NL	-2.17823	-0.131666	0.029389	0.00976635	0.0404611	1.14e-05	3.06e-05	17	18	18
ENSG00000198453	ZNF568	-2.17733	-0.0561653	0.0294557	0.0451904	0.0291167	0.000205	0.000464	12	12	12
ENSG00000133641	C12orf29	-2.17698	-0.216126	0.0294824	0.0029627	0.0187576	0.00296	0.00555	11	11	11
ENSG00000184182	UBE2F	-2.17688	-0.0686681	0.0294894	0.0274675	0.0777141	8.08e-10	3.44e-09	9	10	10
ENSG00000143036	SLC44A3	2.17642	0.0350962	0.0295242	0.103937	0.244496	2.74e-30	4.49e-29	21	21	21
ENSG00000100429	HDAC10	-2.17626	-0.0369659	0.0295356	0.0930751	0.262119	1.07e-32	1.97e-31	32	38	38
ENSG00000072110	ACTN1	2.17531	0.210051	0.0296068	0.00301462	0.0105415	0.0262	0.0413	14	15	15
ENSG00000168229	PTGDR	-2.1749	-0.0545918	0.0296378	0.0452669	0.0759759	1.27e-09	5.28e-09	9	9	9
ENSG00000053747	LAMA3	-2.17478	-0.181623	0.0296464	0.0046039	0.0268299	0.000368	0.0008	5	5	5
ENSG00000134909	ARHGAP32	2.1732	0.0541492	0.029765	0.0417289	0.0486796	1.4e-06	4.24e-06	14	14	14
ENSG00000166912	MTMR10	2.17303	0.0424789	0.0297779	0.0776084	0.0935677	1.29e-11	6.4e-11	17	18	18
ENSG00000149927	DOC2A	-2.17245	-0.0676677	0.0298219	0.0296682	0.0450902	3.49e-06	1e-05	4	4	4
ENSG00000120322	PCDHB8	2.17229	0.023001	0.0298336	0.234341	0.333535	4.53e-43	1.3e-41	18	19	19
ENSG00000138031	ADCY3	-2.17106	-0.0472147	0.0299268	0.0613369	0.112946	7.59e-14	4.56e-13	5	6	6
ENSG00000160298	C21orf58	2.17074	0.0893963	0.0299511	0.0178243	0.018203	0.00342	0.00635	12	13	13
ENSG00000188897	AC099489.1	-2.17072	-0.0379917	0.0299521	0.0941037	0.148437	4.81e-18	3.91e-17	32	32	32
ENSG00000204387	SNHG32	2.17061	0.0303224	0.0299607	0.159086	0.066035	1.65e-08	6.14e-08	24	28	28
ENSG00000158604	TMED4	-2.17003	-0.0576794	0.0300046	0.0467652	0.033816	6.18e-05	0.000151	12	12	12
ENSG00000272153	AL365330.1	-2.16955	-0.0875642	0.0300407	0.0280462	0.0386967	1.78e-05	4.68e-05	3	3	3
ENSG00000253873	PCDHGA11	-2.16886	-0.104406	0.0300936	0.0128804	0.0176099	0.00399	0.00732	8	9	9
ENSG00000172244	C5orf34	-2.16871	-0.0934197	0.030105	0.0163252	0.0241201	0.000738	0.00154	9	13	13
ENSG00000144339	TMEFF2	2.16833	0.0397271	0.0301337	0.0917601	0.0601788	7.41e-08	2.59e-07	9	9	9
ENSG00000149541	B3GAT3	-2.16819	-0.181597	0.0301443	0.00406165	0.0211193	0.0016	0.00314	6	9	9
ENSG00000180992	MRPL14	-2.1668	-0.0403791	0.0302504	0.0830061	0.102388	1.26e-12	6.88e-12	6	6	6
ENSG00000122008	POLK	-2.16615	-0.0646439	0.0302996	0.0321252	0.0428706	6.15e-06	1.71e-05	9	10	10
ENSG00000118579	MED28	-2.16525	-0.0308575	0.0303682	0.139966	0.236435	3.32e-29	5.18e-28	11	13	13
ENSG00000181722	ZBTB20	2.16462	0.0610824	0.0304169	0.0358189	0.0315756	0.000109	0.000258	26	28	28
ENSG00000198604	BAZ1A	-2.16418	-0.115705	0.0304502	0.00881018	0.0151611	0.00759	0.0133	6	6	6
ENSG00000161677	JOSD2	-2.16387	-0.0797712	0.0304745	0.0193014	0.0228004	0.00104	0.00211	7	7	7
ENSG00000129226	CD68	2.16303	0.335451	0.0305387	0.0014575	0.0152021	0.00751	0.0131	4	4	4
ENSG00000169442	CD52	-2.1628	-0.0409817	0.0305564	0.0820295	0.100663	1.99e-12	1.07e-11	17	19	19
ENSG00000145506	NKD2	-2.16249	-0.0753669	0.0305802	0.0258873	0.0999799	2.38e-12	1.27e-11	22	23	23
ENSG00000214376	VSTM5	2.16244	0.0681132	0.030584	0.0391052	0.0245751	0.000657	0.00138	24	24	24
ENSG00000153786	ZDHHC7	-2.16144	-0.0356166	0.0306612	0.112807	0.128602	1.11e-15	7.79e-15	46	51	51
ENSG00000125895	TMEM74B	-2.16101	-0.0517762	0.0306946	0.0555551	0.145223	1.17e-17	9.28e-17	34	36	36
ENSG00000126934	MAP2K2	2.16037	0.059167	0.0307437	0.0457427	0.0778995	7.7e-10	3.28e-09	25	26	26
ENSG00000136478	TEX2	-2.1596	-0.098449	0.030804	0.0140942	0.0152444	0.00743	0.013	8	8	8
ENSG00000174953	DHX36	-2.15893	-0.056426	0.0308559	0.0330133	0.0809098	3.53e-10	1.55e-09	10	11	11
ENSG00000196504	PRPF40A	-2.15772	-0.0780697	0.0309496	0.0194263	0.0330908	7.43e-05	0.00018	12	14	14
ENSG00000177303	CASKIN2	-2.15737	-0.352823	0.0309771	0.0011286	0.022422	0.00114	0.0023	8	9	9
ENSG00000223572	CKMT1A	2.15705	0.0724875	0.031002	0.0430388	0.027854	0.000283	0.000626	12	16	16
ENSG00000266967	AARSD1	2.15697	0.121869	0.0310083	0.00985313	0.016651	0.00513	0.00924	5	5	5
ENSG00000248508	SRP14-AS1	-2.15637	-0.0243184	0.0310544	0.281066	0.344064	1.08e-44	3.28e-43	49	52	52
ENSG00000197020	ZNF100	-2.15527	-0.0149517	0.031141	0.566101	0.597519	2.43e-94	5.37e-92	17	20	20
ENSG00000170917	NUDT6	-2.15522	-0.0499236	0.0311444	0.0519756	0.0541004	3.51e-07	1.14e-06	10	11	11
ENSG00000246477	AF131216.1	2.15522	0.170436	0.0311448	0.00627863	0.0231512	0.000948	0.00194	2	2	2
ENSG00000184635	ZNF93	2.15476	0.0485869	0.0311804	0.0661105	0.0612996	5.56e-08	1.97e-07	15	16	16
ENSG00000183066	WBP2NL	2.15449	0.0557506	0.031202	0.0457185	0.128145	1.26e-15	8.79e-15	2	3	3
ENSG00000104381	GDAP1	2.15445	0.0494344	0.0312047	0.0590487	0.0480604	1.64e-06	4.92e-06	19	20	20
ENSG00000263257	AC040173.1	2.15439	0.0621942	0.0312095	0.0364769	0.0510672	7.62e-07	2.38e-06	20	22	22
ENSG00000060138	YBX3	-2.15419	-0.054996	0.0312257	0.0412915	0.0258954	0.000468	0.001	12	12	12
ENSG00000188312	CENPP	-2.15324	-0.0252011	0.0313	0.228457	0.343521	1.31e-44	3.97e-43	15	17	17
ENSG00000197586	ENTPD6	2.15278	0.0316423	0.0313362	0.131139	0.172816	5.06e-21	4.95e-20	22	24	24
ENSG00000249631	AC005699.1	2.1521	0.0905652	0.0313897	0.0165804	0.0257382	0.000487	0.00104	12	14	14
ENSG00000108578	BLMH	2.15096	0.123926	0.0314795	0.0089289	0.0227036	0.00106	0.00216	6	6	6
ENSG00000145495	2022-03-06	2.15062	0.0732187	0.0315064	0.0277998	0.0651722	2.06e-08	7.6e-08	9	10	10
ENSG00000087253	LPCAT2	2.1502	0.100516	0.0315397	0.0143425	0.0254116	0.00053	0.00112	3	3	3
ENSG00000139133	ALG10	2.14999	0.0670581	0.0315563	0.0291277	0.0620841	4.55e-08	1.62e-07	9	9	9
ENSG00000248896	AC105001.1	2.14851	0.0788406	0.031673	0.0210787	0.059877	8.01e-08	2.78e-07	21	22	22
ENSG00000257225	AC079601.1	-2.14683	-0.0328807	0.0318066	0.129396	0.15507	7.58e-19	6.47e-18	18	19	19
ENSG00000214102	WEE2	2.14622	0.108678	0.0318555	0.0122807	0.0121679	0.0169	0.0276	23	26	26
ENSG00000277791	PSMB3	2.1461	0.0382723	0.0318653	0.0942361	0.096416	6.1e-12	3.12e-11	24	25	25
ENSG00000164898	FMC1	2.14567	0.111528	0.0318997	0.0116486	0.0159202	0.00622	0.011	6	6	6
ENSG00000196810	CTBP1-DT	2.14562	0.0230559	0.0319031	0.216764	0.324164	1.2e-41	3.2e-40	11	12	12
ENSG00000101311	FERMT1	2.14522	0.0613212	0.0319352	0.034518	0.0556355	2.37e-07	7.82e-07	23	24	24
ENSG00000170500	LONRF2	-2.1448	-0.106401	0.0319687	0.011257	0.0291699	0.000202	0.000458	10	10	10
ENSG00000168061	SAC3D1	-2.14389	-0.154087	0.0320417	0.00617499	0.0648825	2.22e-08	8.16e-08	2	2	2
ENSG00000125384	PTGER2	-2.14356	-0.167804	0.0320679	0.00460645	0.0295134	0.000185	0.000422	8	11	11
ENSG00000136490	LIMD2	-2.14308	-0.116214	0.0321064	0.00992298	0.035978	3.56e-05	8.99e-05	7	8	8
ENSG00000255449	AP002812.5	-2.14269	-0.051963	0.0321383	0.0454796	0.0250742	0.000578	0.00122	13	15	15
ENSG00000188375	H3F3C	-2.14264	-0.0791851	0.0321421	0.0238471	0.057756	1.38e-07	4.65e-07	5	5	5
ENSG00000166035	LIPC	-2.14232	-0.0515439	0.032168	0.0534871	0.117203	2.42e-14	1.52e-13	34	35	35
ENSG00000234880	LINC00163	-2.14215	-0.0569467	0.0321812	0.0429988	0.0647839	2.27e-08	8.36e-08	33	36	36
ENSG00000196263	ZNF471	2.14149	0.0365735	0.0322343	0.0894485	0.161101	1.4e-19	1.26e-18	16	18	18
ENSG00000226571	AL592429.2	-2.14099	-0.076471	0.0322752	0.0203035	0.0287331	0.000226	0.000509	15	16	16
ENSG00000224389	C4B	-2.14074	-0.0504952	0.0322951	0.045655	0.0853023	1.12e-10	5.15e-10	26	32	32
ENSG00000140254	DUOXA1	2.14073	0.0860504	0.0322961	0.0173624	0.0358952	3.63e-05	9.17e-05	18	18	18
ENSG00000182871	COL18A1	-2.14005	-0.0385564	0.0323504	0.0865322	0.114104	5.56e-14	3.38e-13	23	25	25
ENSG00000245025	AC107959.1	-2.13935	-0.0536975	0.0324075	0.0480074	0.079637	4.91e-10	2.13e-09	4	4	4
ENSG00000183571	PGPEP1L	2.1384	0.0367985	0.0324846	0.106714	0.0755944	1.4e-09	5.81e-09	31	34	34
ENSG00000221946	FXYD7	-2.13731	-0.144913	0.0325728	0.00663949	0.0545043	3.17e-07	1.03e-06	2	2	2
ENSG00000267014	LINC01532	-2.13725	-0.153777	0.0325774	0.00609597	0.0100944	0.0296	0.0462	9	9	9
ENSG00000259488	AC023355.1	2.13595	0.721863	0.0326835	0.000283547	0.0166833	0.00509	0.00917	2	4	4
ENSG00000005812	FBXL3	-2.13576	-0.220583	0.0326992	0.0031211	0.0379922	2.13e-05	5.55e-05	9	11	11
ENSG00000236013	AL357146.1	2.13459	0.0830018	0.0327947	0.0230629	0.0353804	4.14e-05	0.000104	20	23	23
ENSG00000225096	AL445250.1	-2.13458	-0.531943	0.0327953	0.000538245	0.0181968	0.00342	0.00635	3	6	6
ENSG00000248098	BCKDHA	2.13417	0.0410403	0.0328288	0.0793487	0.11169	1.06e-13	6.31e-13	9	11	11
ENSG00000255837	TAS2R20	2.13357	0.028351	0.0328783	0.159718	0.232362	1.16e-28	1.75e-27	11	12	12
ENSG00000235641	LINC00484	2.13348	0.0283538	0.0328852	0.153198	0.251394	3.18e-31	5.45e-30	16	17	17
ENSG00000081320	STK17B	2.13316	0.0805497	0.0329117	0.0204094	0.045682	3.01e-06	8.72e-06	9	12	12
ENSG00000225521	AC005237.1	2.13282	0.0662205	0.0329391	0.0282383	0.0608568	6.23e-08	2.19e-07	7	8	8
ENSG00000186395	KRT10	2.13261	0.21909	0.0329569	0.00314709	0.0111895	0.022	0.0351	11	12	12
ENSG00000018408	WWTR1	2.13223	0.120192	0.0329882	0.00972966	0.0509376	7.87e-07	2.45e-06	12	13	13
ENSG00000170561	IRX2	2.13208	0.169599	0.033	0.00399732	0.0298191	0.000171	0.000393	1	1	1
ENSG00000024048	UBR2	2.13125	0.0725444	0.0330682	0.0229971	0.0346431	5e-05	0.000124	9	9	9
ENSG00000273448	AC006480.2	2.13066	0.0352626	0.033117	0.10155	0.217428	1.08e-26	1.47e-25	10	13	13
ENSG00000160307	S100B	-2.13016	-0.0197529	0.0331581	0.324829	0.383312	5.68e-51	2.22e-49	16	16	16
ENSG00000241399	CD302	2.12918	0.0384027	0.0332396	0.0793414	0.0678693	1.03e-08	3.91e-08	12	12	12
ENSG00000106113	CRHR2	2.12781	0.0190854	0.0333524	0.356179	0.439311	1.18e-60	6.65e-59	19	19	19
ENSG00000107968	MAP3K8	-2.12654	-0.101375	0.0334579	0.0114585	0.0242478	0.000715	0.00149	6	6	6
ENSG00000115665	SLC5A7	2.12611	0.113574	0.0334939	0.0116914	0.0422971	7.12e-06	1.97e-05	5	8	8
ENSG00000088888	MAVS	-2.12604	-0.0574816	0.0334998	0.0427441	0.104165	7.87e-13	4.37e-12	16	19	19
ENSG00000187260	WDR86	2.12561	0.0400822	0.0335357	0.0864759	0.15147	2.07e-18	1.72e-17	40	42	42
ENSG00000238058	AL355574.1	-2.12561	-0.0391519	0.0335359	0.0829859	0.109273	2.02e-13	1.18e-12	10	12	12
ENSG00000188152	NUTM2G	2.12533	0.17564	0.0335588	0.00460124	0.0388927	1.69e-05	4.47e-05	5	6	6
ENSG00000187240	DYNC2H1	2.12514	0.0647439	0.0335752	0.0309355	0.0431839	5.68e-06	1.59e-05	34	37	37
ENSG00000176624	MEX3C	2.12463	0.102617	0.0336173	0.011431	0.0416939	8.3e-06	2.27e-05	6	8	8
ENSG00000212127	TAS2R14	2.12419	0.0214218	0.0336545	0.278018	0.308266	2.79e-39	6.86e-38	13	13	13
ENSG00000113763	UNC5A	2.12389	0.205375	0.033679	0.00315573	0.0273047	0.000326	0.000715	13	14	14
ENSG00000172878	METAP1D	-2.12378	-0.0644351	0.0336889	0.028756	0.0398401	1.33e-05	3.56e-05	10	11	11
ENSG00000033178	UBA6	-2.12335	-0.0405611	0.0337244	0.0711407	0.225994	8.1e-28	1.16e-26	7	7	7
ENSG00000241316	SUCLG2-AS1	-2.12332	-0.0432627	0.0337269	0.0720272	0.259578	2.4e-32	4.34e-31	9	10	10
ENSG00000008324	SS18L2	2.12251	0.0839158	0.0337952	0.0193592	0.101922	1.43e-12	7.74e-12	12	12	12
ENSG00000104356	POP1	2.12243	0.196341	0.0338017	0.00329434	0.0126247	0.0149	0.0247	3	3	3
ENSG00000283148	AC137936.1	2.12153	0.0401908	0.0338769	0.076176	0.154242	9.55e-19	8.08e-18	8	8	8
ENSG00000226819	MEIS1-AS3	2.12105	0.035106	0.0339177	0.107628	0.0137702	0.011	0.0186	8	8	8
ENSG00000273064	AC017083.1	-2.12043	-0.145006	0.0339699	0.00685288	0.0122748	0.0164	0.0269	12	15	15
ENSG00000217930	PAM16	-2.12007	-0.046662	0.034	0.079415	0.119855	1.19e-14	7.63e-14	1	1	1
ENSG00000053770	AP5M1	2.11748	0.388702	0.0342194	0.000970698	0.0152422	0.00743	0.013	2	2	2
ENSG00000214548	MEG3	2.11738	0.159565	0.0342273	0.00580128	0.0194722	0.00246	0.00467	8	8	8
ENSG00000177917	ARL6IP6	2.11699	0.122574	0.0342603	0.00900009	0.0246242	0.000649	0.00136	5	5	5
ENSG00000180383	DEFB124	-2.11584	-0.071826	0.0343581	0.0218973	0.0763309	1.16e-09	4.84e-09	9	10	10
ENSG00000254333	NDST1-AS1	2.11538	0.0232926	0.0343975	0.221327	0.236944	2.84e-29	4.44e-28	8	8	8
ENSG00000178074	C2orf69	2.11446	0.088217	0.0344758	0.0152337	0.0113162	0.0212	0.0341	8	8	8
ENSG00000092758	COL9A3	-2.11436	-0.060071	0.0344844	0.0387201	0.0823432	2.43e-10	1.08e-09	44	49	49
ENSG00000196277	GRM7	-2.11434	-0.0958835	0.0344861	0.0143066	0.0516497	6.56e-07	2.06e-06	15	19	19
ENSG00000278740	AC005332.7	2.11423	0.0248921	0.0344955	0.228475	0.265437	3.72e-33	6.97e-32	17	18	18
ENSG00000138101	DTNB	2.11417	0.105916	0.0345006	0.0110962	0.0354011	4.12e-05	0.000103	14	14	14
ENSG00000079337	RAPGEF3	2.11321	0.0290833	0.0345827	0.148649	0.241192	7.65e-30	1.22e-28	19	20	20
ENSG00000101132	PFDN4	2.11317	0.134886	0.0345859	0.00707381	0.0121281	0.017	0.0279	4	4	4
ENSG00000273192	AL671710.1	-2.11317	-0.227785	0.0345861	0.00252414	0.017338	0.00428	0.00782	4	4	4
ENSG00000141433	ADCYAP1	-2.11072	-0.0616491	0.034796	0.033646	0.193336	1.36e-23	1.54e-22	7	13	13
ENSG00000006704	GTF2IRD1	-2.1107	-0.154678	0.0347982	0.00514009	0.0287286	0.000226	0.000509	5	6	6
ENSG00000273341	AC004921.1	-2.11026	-0.068232	0.0348359	0.0255598	0.0764642	1.12e-09	4.68e-09	16	16	16
ENSG00000130748	TMEM160	-2.11001	-0.252804	0.0348574	0.00195634	0.0110933	0.0225	0.036	2	2	2
ENSG00000254691	AP002812.3	-2.10998	-0.0796247	0.0348605	0.0191584	0.0201145	0.00208	0.004	6	6	6
ENSG00000258099	ATXN2-AS	2.10922	0.0726811	0.0349255	0.0230114	0.0148512	0.00824	0.0143	5	5	5
ENSG00000124019	FAM124B	-2.10885	-0.0542919	0.0349578	0.0431935	0.0552935	2.59e-07	8.51e-07	16	17	17
ENSG00000128271	ADORA2A	-2.10845	-0.1742	0.0349924	0.00425225	0.0215275	0.00144	0.00285	6	6	6
ENSG00000145715	RASA1	2.10836	0.308366	0.035	0.00176618	0.0247073	0.000635	0.00133	1	1	1
ENSG00000140279	DUOX2	2.10836	0.582524	0.035	0.000367967	0.0129533	0.0137	0.0228	1	1	1
ENSG00000141101	NOB1	-2.10834	-0.127285	0.0350012	0.00861845	0.0103626	0.0275	0.0432	2	2	2
ENSG00000260613	Z98885.2	2.10816	0.0525859	0.0350176	0.0473287	0.087205	6.83e-11	3.2e-10	18	21	21
ENSG00000198208	RPS6KL1	2.1074	0.0335893	0.0350831	0.107664	0.177817	1.21e-21	1.23e-20	23	24	24
ENSG00000105404	RABAC1	-2.10668	-0.0561063	0.0351454	0.0379398	0.0718125	3.72e-09	1.48e-08	7	7	7
ENSG00000187778	MCRS1	2.10578	0.1011	0.0352239	0.0161004	0.0117214	0.019	0.0308	6	6	6
ENSG00000169908	TM4SF1	-2.10532	-0.109569	0.0352638	0.012468	0.0181708	0.00345	0.00639	13	13	13
ENSG00000267302	RNFT1-DT	-2.10523	-0.0434144	0.0352709	0.0719024	0.0987902	3.26e-12	1.71e-11	7	8	8
ENSG00000101134	DOK5	2.10494	0.137632	0.0352966	0.00669843	0.1271	1.67e-15	1.16e-14	3	3	3
ENSG00000174808	BTC	-2.10391	-0.0513707	0.0353859	0.0474289	0.0596591	8.47e-08	2.93e-07	11	11	11
ENSG00000089127	OAS1	2.10223	0.105924	0.0355332	0.0118006	0.01016	0.0291	0.0454	11	12	12
ENSG00000119953	SMNDC1	2.10123	0.103882	0.0356205	0.0109941	0.0149535	0.00802	0.0139	13	13	13
ENSG00000120820	GLT8D2	-2.10005	-0.117189	0.0357242	0.00877399	0.0116946	0.0192	0.031	6	8	8
ENSG00000258789	AL162171.1	-2.09993	-0.0901021	0.0357346	0.0162113	0.0217521	0.00136	0.0027	5	7	7
ENSG00000110799	VWF	-2.09935	-0.0773086	0.0357857	0.0262354	0.0858873	9.64e-11	4.44e-10	17	20	20
ENSG00000118276	B4GALT6	-2.09878	-0.0767478	0.0358367	0.0250489	0.0272151	0.000334	0.00073	7	7	7
ENSG00000151617	EDNRA	2.09869	0.176893	0.0358441	0.00437426	0.0205838	0.00184	0.00357	6	6	6
ENSG00000281358	RASSF1-AS1	2.09852	0.119124	0.0358594	0.00719768	0.0232397	0.000926	0.0019	7	8	8
ENSG00000183336	BOLA2	-2.09818	-0.156961	0.0358896	0.00797273	0.253986	1.41e-31	2.44e-30	8	12	12
ENSG00000111875	ASF1A	2.09796	0.10974	0.0359083	0.0102109	0.0263785	0.000413	0.000891	5	5	5
ENSG00000172738	TMEM217	2.09765	0.0702991	0.0359362	0.0265911	0.0555097	2.45e-07	8.07e-07	4	5	5
ENSG00000165006	UBAP1	-2.09689	-0.0562178	0.0360029	0.0390764	0.0794107	5.2e-10	2.25e-09	2	2	2
ENSG00000254093	PINX1	-2.09643	-0.104025	0.0360437	0.0115782	0.0179855	0.00362	0.00668	6	6	6
ENSG00000158106	RHPN1	2.09568	0.0412905	0.0361103	0.0698529	0.0579569	1.31e-07	4.43e-07	8	8	8
ENSG00000121318	TAS2R10	2.09523	0.0958564	0.0361503	0.0141579	0.0372525	2.57e-05	6.63e-05	3	3	3
ENSG00000138336	TET1	2.09384	0.130151	0.0362745	0.00786922	0.0133678	0.0122	0.0205	11	13	13
ENSG00000224307	AL161785.1	-2.09363	-0.0944455	0.036293	0.0148231	0.0621856	4.43e-08	1.58e-07	3	3	3
ENSG00000176928	GCNT4	2.09221	0.0540765	0.03642	0.0595716	0.0471726	2.06e-06	6.08e-06	7	7	7
ENSG00000126785	RHOJ	-2.09141	-0.0944479	0.0364912	0.0151889	0.0214523	0.00147	0.0029	6	6	6
ENSG00000127863	TNFRSF19	-2.09072	-0.272936	0.0365534	0.00175043	0.0203334	0.00196	0.00379	5	5	5
ENSG00000256633	AP005019.1	2.08993	0.0974439	0.0366237	0.0123035	0.0392261	1.56e-05	4.12e-05	21	24	24
ENSG00000135926	TMBIM1	-2.08903	-0.0365495	0.0367053	0.0932116	0.0773947	8.78e-10	3.72e-09	10	11	11
ENSG00000235903	CPB2-AS1	-2.08877	-0.0443087	0.0367285	0.0655485	0.0946313	9.76e-12	4.9e-11	13	13	13
ENSG00000244482	LILRA6	2.08847	0.0338153	0.0367554	0.119494	0.216615	1.38e-26	1.86e-25	36	43	43
ENSG00000255121	CCDC84-DT	2.08846	0.0594958	0.0367564	0.0361954	0.057675	1.41e-07	4.75e-07	8	9	9
ENSG00000105662	CRTC1	2.08834	0.076051	0.0367669	0.0205949	0.0314295	0.000114	0.000268	14	16	16
ENSG00000175356	SCUBE2	-2.0883	-0.0340679	0.0367711	0.0956615	0.170207	1.06e-20	1.02e-19	31	31	31
ENSG00000134291	TMEM106C	2.08795	0.100786	0.0368021	0.0121381	0.0481082	1.62e-06	4.86e-06	8	8	8
ENSG00000170802	FOXN2	2.08608	0.022306	0.036971	0.242023	0.184315	1.87e-22	2e-21	6	6	6
ENSG00000273226	AL391834.2	2.08603	0.0369502	0.0369755	0.1333	0.172233	5.97e-21	5.8e-20	25	28	28
ENSG00000249931	GOLGA8K	2.08552	0.189005	0.0370223	0.00352944	0.0998528	2.46e-12	1.31e-11	4	7	7
ENSG00000229246	LINC00377	-2.08502	-0.0696603	0.0370673	0.0417398	0.0757958	1.33e-09	5.53e-09	5	6	6
ENSG00000170734	POLH	-2.08495	-0.241942	0.037074	0.00198388	0.0121257	0.0171	0.0279	3	4	4
ENSG00000246022	ALDH1L1-AS2	-2.08405	-0.103871	0.037156	0.0123893	0.034248	5.53e-05	0.000136	3	3	3
ENSG00000174233	ADCY6	2.08404	0.0882689	0.0371569	0.01501	0.0205605	0.00185	0.00359	7	7	7
ENSG00000130528	HRC	2.08383	0.149637	0.0371752	0.00536903	0.0284308	0.000244	0.000546	7	7	7
ENSG00000262209	PCDHGB3	2.08315	0.11323	0.0372376	0.0105163	0.0258226	0.000477	0.00102	15	16	16
ENSG00000108509	CAMTA2	2.08309	0.0534277	0.0372433	0.0427035	0.0656647	1.81e-08	6.73e-08	20	22	22
ENSG00000105583	WDR83OS	-2.08302	-0.0650355	0.0372496	0.0262495	0.038462	1.89e-05	4.95e-05	10	11	11
ENSG00000165684	SNAPC4	-2.08287	-0.0261589	0.0372631	0.179898	0.211183	7e-26	9.07e-25	44	48	48
ENSG00000164626	KCNK5	2.08277	0.0481538	0.0372719	0.0514074	0.0185429	0.00313	0.00585	13	13	13
ENSG00000119333	WDR34	-2.08203	-0.0859539	0.0373397	0.0149837	0.0145696	0.00888	0.0153	21	23	23
ENSG00000114988	LMAN2L	2.08193	0.0575051	0.0373491	0.0374406	0.077646	8.23e-10	3.5e-09	6	7	7
ENSG00000164548	TRA2A	-2.08187	-0.0629148	0.037354	0.031725	0.0348669	4.72e-05	0.000117	18	21	21
ENSG00000111215	PRR4	2.08182	0.022606	0.0373591	0.246049	0.440958	5.91e-61	3.37e-59	11	11	11
ENSG00000079332	SAR1A	2.08005	0.0220267	0.0375211	0.237463	0.279843	3.55e-35	7.31e-34	17	17	17
ENSG00000107290	SETX	2.07868	0.0503373	0.0376471	0.0519333	0.0280945	0.000266	0.000592	12	12	12
ENSG00000147485	PXDNL	2.07742	0.0856127	0.0377627	0.0193013	0.0238036	0.000801	0.00166	8	9	9
ENSG00000100997	ABHD12	-2.0748	-0.042124	0.0380054	0.06643	0.132859	3.49e-16	2.53e-15	8	10	10
ENSG00000119655	NPC2	2.0739	0.0358618	0.0380888	0.0927601	0.065236	2.02e-08	7.48e-08	28	30	30
ENSG00000167553	TUBA1C	2.07334	0.0446817	0.0381406	0.0512331	0.0605193	6.79e-08	2.38e-07	30	31	31
ENSG00000131668	BARX1	-2.07298	-0.109221	0.0381738	0.00972721	0.0705964	5.09e-09	2e-08	3	5	5
ENSG00000108639	SYNGR2	2.07276	0.0407778	0.0381946	0.0816968	0.0711992	4.36e-09	1.72e-08	17	17	17
ENSG00000261098	AP000766.1	-2.07269	-0.0275258	0.038201	0.162649	0.257118	5.24e-32	9.3e-31	12	12	12
ENSG00000275055	AC011468.5	-2.07232	-0.039214	0.0382358	0.0874046	0.135448	1.72e-16	1.27e-15	9	9	9
ENSG00000259081	AF111169.3	-2.07186	-0.0484112	0.0382785	0.0489158	0.0395414	1.44e-05	3.83e-05	30	32	32
ENSG00000069943	PIGB	-2.0718	-0.0252905	0.0382837	0.181776	0.337956	9.5e-44	2.8e-42	26	29	29
ENSG00000185811	IKZF1	-2.07083	-0.167417	0.0383747	0.0043099	0.0241809	0.000727	0.00151	8	8	8
ENSG00000170638	TRABD	2.07041	0.0366434	0.0384141	0.0846696	0.144983	1.25e-17	9.88e-17	31	34	34
ENSG00000089486	CDIP1	-2.07022	-0.0473312	0.0384319	0.0573147	0.0850331	1.2e-10	5.52e-10	7	7	7
ENSG00000121552	CSTA	-2.07006	-0.0738098	0.0384464	0.0213765	0.0141256	0.00999	0.0171	14	16	16
ENSG00000077454	LRCH4	-2.06984	-0.0391919	0.0384676	0.0979956	0.0816319	2.92e-10	1.29e-09	12	15	15
ENSG00000165119	HNRNPK	2.06974	0.379001	0.0384767	0.000919726	0.0106272	0.0256	0.0404	3	4	4
ENSG00000106638	TBL2	-2.06959	-0.0327975	0.0384906	0.106597	0.085592	1.04e-10	4.79e-10	14	15	15
ENSG00000140463	BBS4	2.06801	0.0494321	0.0386394	0.0472312	0.0543783	3.27e-07	1.06e-06	10	10	10
ENSG00000121769	FABP3	2.06707	0.100046	0.0387272	0.0117574	0.0166801	0.00509	0.00917	11	12	12
ENSG00000113068	PFDN1	2.06627	0.0527041	0.0388031	0.047933	0.233415	8.41e-29	1.28e-27	8	9	9
ENSG00000085760	MTIF2	-2.0655	-0.0732015	0.038876	0.0243805	0.0871731	6.89e-11	3.22e-10	14	17	17
ENSG00000177669	MBOAT4	-2.06459	-0.0694248	0.038962	0.0306609	0.0587598	1.07e-07	3.65e-07	15	15	15
ENSG00000139116	KIF21A	2.06434	0.108137	0.0389852	0.0123569	0.0199963	0.00214	0.00412	8	9	9
ENSG00000136689	IL1RN	2.06432	0.22072	0.0389876	0.00242782	0.0324089	8.84e-05	0.000211	5	6	6
ENSG00000064601	CTSA	-2.06419	-0.126036	0.039	0.00782335	0.0133149	0.0124	0.0208	1	1	1
ENSG00000154310	TNIK	2.06387	0.230968	0.0390299	0.00218749	0.0104568	0.0268	0.0422	13	13	13
ENSG00000203778	FAM229B	-2.06354	-0.0337583	0.0390609	0.106527	0.101914	1.43e-12	7.76e-12	8	9	9
ENSG00000111671	SPSB2	2.06275	0.0255995	0.0391366	0.208865	0.378338	3.73e-50	1.41e-48	11	27	27
ENSG00000151917	BEND6	-2.06266	-0.0216846	0.039145	0.240785	0.28162	1.99e-35	4.12e-34	5	6	6
ENSG00000144136	SLC20A1	2.06117	0.12222	0.0392866	0.00944929	0.0384048	1.92e-05	5.02e-05	8	9	9
ENSG00000087086	FTL	2.06084	0.147792	0.0393183	0.00586684	0.0193162	0.00256	0.00485	7	7	7
ENSG00000267583	AC007998.3	-2.05995	-0.064685	0.0394036	0.0268058	0.0474857	1.9e-06	5.65e-06	3	3	3
ENSG00000232956	SNHG15	2.05942	0.0608145	0.0394538	0.0570351	0.0467368	2.3e-06	6.76e-06	26	26	26
ENSG00000263639	MSMB	-2.05917	-0.100577	0.0394782	0.011785	0.0162183	0.00575	0.0102	7	8	8
ENSG00000103111	MON1B	-2.05875	-0.0372315	0.0395185	0.0849821	0.0669189	1.31e-08	4.94e-08	11	12	12
ENSG00000095906	NUBP2	2.05865	0.0748313	0.0395276	0.0205925	0.0300918	0.00016	0.000369	11	11	11
ENSG00000119718	EIF2B2	2.05855	0.02503	0.0395378	0.190721	0.300329	4.06e-38	9.48e-37	8	8	8
ENSG00000105397	TYK2	2.05841	0.101882	0.0395508	0.0114433	0.049117	1.25e-06	3.82e-06	5	5	5
ENSG00000267390	AC036176.1	2.05829	0.0381163	0.0395619	0.0779502	0.090729	2.72e-11	1.32e-10	4	4	4
ENSG00000269892	AC125494.2	-2.05746	-0.0431524	0.0396416	0.0684744	0.14619	8.96e-18	7.15e-17	15	18	18
ENSG00000123607	TTC21B	-2.0574	-0.0544537	0.0396478	0.0379989	0.0542789	3.35e-07	1.09e-06	14	14	14
ENSG00000123297	TSFM	2.05634	0.0268492	0.0397496	0.155697	0.206065	3.21e-25	4e-24	12	12	12
ENSG00000260997	AC004847.1	2.05605	0.0449209	0.0397774	0.0548435	0.0579992	1.3e-07	4.39e-07	14	14	14
ENSG00000224034	LINC02561	2.05549	0.0521555	0.0398314	0.0436992	0.0440237	4.59e-06	1.3e-05	12	13	13
ENSG00000100612	DHRS7	2.05539	0.0799783	0.0398416	0.0209185	0.0356574	3.86e-05	9.71e-05	5	5	5
ENSG00000167549	CORO6	2.05529	0.145908	0.0398506	0.00604824	0.0168711	0.00484	0.00876	3	3	3
ENSG00000074603	DPP8	-2.05476	-0.0895501	0.0399022	0.0150286	0.0314131	0.000114	0.000269	6	7	7
ENSG00000160917	CPSF4	2.05454	0.310235	0.0399233	0.0010198	0.064202	2.64e-08	9.64e-08	2	4	4
ENSG00000273428	AC004832.6	-2.05291	-0.198794	0.0400813	0.00292879	0.0260829	0.000446	0.000958	6	6	6
ENSG00000197181	PIWIL2	2.05248	0.0274816	0.0401229	0.158415	0.231485	1.52e-28	2.28e-27	5	5	5
ENSG00000148541	FAM13C	-2.05235	-0.0955772	0.0401361	0.0133491	0.0181721	0.00345	0.00639	7	7	7
ENSG00000124784	RIOK1	2.05193	0.0446957	0.0401767	0.0615943	0.0857194	1.01e-10	4.64e-10	4	5	5
ENSG00000283646	LINC02009	2.05167	0.0616184	0.0402019	0.033655	0.0639606	2.81e-08	1.02e-07	19	20	20
ENSG00000005421	PON1	2.05154	0.0568257	0.0402141	0.0351662	0.07774	8.03e-10	3.42e-09	10	10	10
ENSG00000167397	VKORC1	-2.05127	-0.0507952	0.0402403	0.0439465	0.0965597	5.87e-12	3.01e-11	13	14	14
ENSG00000268810	AC007193.1	2.05066	0.0523271	0.0403004	0.0449863	0.0561236	2.09e-07	6.93e-07	15	16	16
ENSG00000133243	BTBD2	-2.04986	-0.0283293	0.0403781	0.155168	0.164094	6.01e-20	5.52e-19	47	52	52
ENSG00000184702	SEPTIN5	2.04942	0.041973	0.0404211	0.0810953	0.151184	2.24e-18	1.86e-17	14	14	14
ENSG00000274070	CASTOR2	-2.04808	-0.277092	0.0405522	0.00223406	0.163011	8.16e-20	7.45e-19	2	9	9
ENSG00000188352	FOCAD	-2.04772	-0.0815117	0.0405874	0.0142876	0.0227302	0.00106	0.00214	21	23	23
ENSG00000183688	RFLNB	-2.04709	-0.0827627	0.0406491	0.0177674	0.0167336	0.00502	0.00906	28	32	32
ENSG00000103313	MEFV	-2.04682	-0.111803	0.0406762	0.0100394	0.026723	0.000378	0.000821	5	5	5
ENSG00000256537	SMIM10L1	2.04651	0.0701725	0.0407062	0.0253116	0.0141296	0.00998	0.0171	5	5	5
ENSG00000104442	ARMC1	-2.04616	-0.0569747	0.0407403	0.0355406	0.104454	7.29e-13	4.06e-12	16	19	19
ENSG00000112992	NNT	-2.04581	-0.0441535	0.0407753	0.0813218	0.111381	1.15e-13	6.84e-13	15	16	16
ENSG00000239552	HOXB-AS2	-2.04553	-0.0965171	0.0408028	0.0130794	0.0370278	2.72e-05	7e-05	3	3	3
ENSG00000109113	RAB34	-2.04535	-0.0470312	0.04082	0.0508602	0.0516651	6.54e-07	2.06e-06	4	4	4
ENSG00000261467	AC099398.1	2.04511	0.0398467	0.0408444	0.0808752	0.131655	4.85e-16	3.48e-15	4	4	4
ENSG00000167325	RRM1	-2.04508	-0.022785	0.0408474	0.210309	0.303095	1.6e-38	3.81e-37	6	6	6
ENSG00000139985	ADAM21	-2.04498	-0.0795871	0.0408567	0.0211112	0.028088	0.000267	0.000593	11	11	11
ENSG00000183527	PSMG1	2.04467	0.0308214	0.0408873	0.121147	0.109103	2.12e-13	1.23e-12	9	11	11
ENSG00000197798	FAM118B	-2.04353	-0.475136	0.041	0.000500894	0.0160232	0.00605	0.0107	1	1	1
ENSG00000110777	POU2AF1	2.04351	0.142357	0.041002	0.00669762	0.0203808	0.00194	0.00375	8	8	8
ENSG00000003987	MTMR7	2.04234	0.121817	0.0411179	0.00566449	0.0110758	0.0226	0.0361	4	4	4
ENSG00000072042	RDH11	-2.04233	-0.141987	0.0411186	0.00612041	0.0205147	0.00187	0.00364	10	12	12
ENSG00000165548	TMEM63C	-2.0413	-0.0640172	0.0412213	0.0262482	0.0971895	4.98e-12	2.57e-11	22	24	24
ENSG00000015475	BID	2.04122	0.0715966	0.0412294	0.0237628	0.0312298	0.000119	0.000281	10	12	12
ENSG00000042317	SPATA7	-2.04041	-0.0346206	0.0413094	0.0966192	0.102253	1.31e-12	7.12e-12	14	14	14
ENSG00000108384	RAD51C	-2.0402	-0.0249697	0.0413308	0.16793	0.137253	1.05e-16	7.85e-16	4	5	5
ENSG00000066382	MPPED2	-2.04007	-0.0733256	0.0413429	0.0210309	0.0353996	4.12e-05	0.000103	17	19	19
ENSG00000171303	KCNK3	-2.039	-0.11202	0.0414505	0.00947336	0.0276479	0.000299	0.000658	8	9	9
ENSG00000146151	HMGCLL1	-2.03819	-0.0690875	0.0415308	0.0261819	0.0258632	0.000472	0.00101	21	22	22
ENSG00000272834	AL022238.3	-2.03741	-0.0736963	0.0416092	0.0295775	0.0793661	5.26e-10	2.28e-09	17	19	19
ENSG00000149923	PPP4C	-2.03734	-0.127642	0.0416163	0.00665743	0.0326864	8.24e-05	0.000198	7	7	7
ENSG00000234444	ZNF736	-2.03711	-0.0370924	0.0416393	0.0934328	0.167895	2.05e-20	1.93e-19	31	42	42
ENSG00000277806	AC006213.4	-2.03699	-0.0660801	0.0416506	0.0268485	0.034431	5.28e-05	0.00013	13	13	13
ENSG00000197536	C5orf56	-2.03518	-0.0340712	0.0418329	0.112416	0.112926	7.63e-14	4.59e-13	10	11	11
ENSG00000243389	AC012442.2	-2.03513	-0.0313016	0.0418376	0.139959	0.147425	6.36e-18	5.13e-17	11	11	11
ENSG00000135744	AGT	2.03493	0.031649	0.041858	0.110622	0.0874838	6.35e-11	2.98e-10	22	22	22
ENSG00000159625	DRC7	-2.03487	-0.118544	0.0418637	0.00910026	0.0420584	7.56e-06	2.08e-05	2	2	2
ENSG00000254872	LINC02688	2.03483	0.0573144	0.0418678	0.0372544	0.029515	0.000185	0.000422	14	14	14
ENSG00000104129	DNAJC17	2.03466	0.159032	0.0418848	0.00459617	0.0114141	0.0207	0.0333	3	4	4
ENSG00000108395	TRIM37	2.03433	0.0215092	0.0419183	0.237785	0.32091	3.69e-41	9.72e-40	10	10	10
ENSG00000009413	REV3L	-2.03399	-0.199356	0.0419524	0.00285628	0.0129494	0.0137	0.0228	3	3	3
ENSG00000168575	SLC20A2	2.03361	0.0586592	0.0419905	0.0344229	0.0703202	5.47e-09	2.14e-08	13	14	14
ENSG00000111275	ALDH2	2.03282	0.0499082	0.0420709	0.04814	0.0289442	0.000214	0.000484	6	6	6
ENSG00000189077	TMEM120A	-2.03207	-0.069754	0.0421466	0.0209912	0.0425523	6.67e-06	1.85e-05	6	7	7
ENSG00000164944	VIRMA	-2.03185	-0.164303	0.0421687	0.0041285	0.077301	9e-10	3.8e-09	4	6	6
ENSG00000108405	P2RX1	-2.03135	-0.0660055	0.0422195	0.0271574	0.0483797	1.51e-06	4.56e-06	11	11	11
ENSG00000160207	HSF2BP	-2.0311	-0.0710254	0.0422448	0.0217675	0.0493002	1.2e-06	3.65e-06	9	9	9
ENSG00000169223	LMAN2	2.03095	0.0888741	0.0422599	0.0220852	0.0343669	5.37e-05	0.000132	15	18	18
ENSG00000100528	CNIH1	2.03058	0.0243851	0.0422976	0.19432	0.268919	1.22e-33	2.35e-32	6	7	7
ENSG00000165568	AKR1E2	-2.02936	-0.0246013	0.0424212	0.190286	0.185238	1.43e-22	1.54e-21	51	52	52
ENSG00000258100	LINC02823	2.0288	0.0557654	0.0424791	0.0451397	0.0689979	7.69e-09	2.97e-08	15	17	17
ENSG00000183638	RP1L1	2.0287	0.0399735	0.0424892	0.0753389	0.0530716	4.57e-07	1.46e-06	15	15	15
ENSG00000256540	AC007406.3	-2.02848	-0.0856717	0.0425115	0.0153476	0.0647135	2.32e-08	8.5e-08	10	11	11
ENSG00000177034	MTX3	2.0277	0.0768941	0.0425914	0.0223131	0.0315669	0.00011	0.000259	21	24	24
ENSG00000112276	BVES	-2.0275	-0.0327362	0.0426117	0.13616	0.145189	1.18e-17	9.35e-17	9	10	10
ENSG00000082126	MPP4	2.02608	0.121618	0.0427566	0.00890677	0.0269324	0.000359	0.000781	6	6	6
ENSG00000168913	ENHO	2.0257	0.129155	0.0427955	0.00721655	0.0173291	0.00429	0.00784	9	11	11
ENSG00000272941	AC083862.2	-2.02563	-0.0373853	0.0428029	0.0809749	0.105139	6.07e-13	3.39e-12	9	9	9
ENSG00000168101	NUDT16L1	-2.02465	-0.138598	0.0429036	0.00602997	0.0624979	4.09e-08	1.47e-07	11	13	13
ENSG00000178607	ERN1	-2.02416	-0.110164	0.0429537	0.0108327	0.0543644	3.28e-07	1.07e-06	8	8	8
ENSG00000136231	IGF2BP3	-2.02371	-0.248554	0.043	0.00190234	0.0100926	0.0296	0.0462	1	1	1
ENSG00000125945	ZNF436	2.02314	0.0279775	0.0430592	0.156073	0.0900823	3.22e-11	1.55e-10	15	15	15
ENSG00000153037	SRP19	-2.02222	-0.0619385	0.0431538	0.0296174	0.0172736	0.00436	0.00795	14	14	14
ENSG00000131944	FAAP24	-2.02218	-0.0242411	0.0431578	0.196403	0.255042	1.01e-31	1.77e-30	13	14	14
ENSG00000133101	CCNA1	-2.02176	-0.0498695	0.043201	0.0466456	0.0920516	1.92e-11	9.43e-11	17	17	17
ENSG00000272950	AC093799.1	2.02091	0.0214646	0.043289	0.253115	0.366145	3.53e-48	1.22e-46	25	26	26
ENSG00000167904	TMEM68	2.02081	0.0490454	0.0432995	0.0459284	0.0801786	4.26e-10	1.86e-09	22	24	24
ENSG00000120664	SPART-AS1	-2.01985	-0.06573	0.043399	0.0266835	0.0394122	1.48e-05	3.95e-05	9	13	13
ENSG00000257605	AC073611.1	-2.01964	-0.0762272	0.0434207	0.0204792	0.0259381	0.000463	0.000992	16	18	18
ENSG00000250120	PCDHA10	2.019	0.0310623	0.0434872	0.112936	0.195176	7.93e-24	9.11e-23	5	6	6
ENSG00000001631	KRIT1	2.0189	0.0735522	0.0434977	0.0229075	0.0405456	1.11e-05	3e-05	8	9	9
ENSG00000141873	SLC39A3	-2.01877	-0.107309	0.0435107	0.0127124	0.0318739	0.000101	0.000241	4	4	4
ENSG00000188305	PEAK3	-2.01776	-0.0774598	0.0436159	0.0207358	0.0763335	1.16e-09	4.84e-09	8	9	9
ENSG00000163602	RYBP	2.01721	0.136134	0.0436734	0.00625241	0.0306807	0.000137	0.00032	5	5	5
ENSG00000139537	CCDC65	-2.01683	-0.0299692	0.0437134	0.120285	0.14282	2.27e-17	1.77e-16	17	18	18
ENSG00000175315	CST6	2.01622	0.0824182	0.043777	0.0139211	0.0151595	0.0076	0.0133	5	5	5
ENSG00000137343	ATAT1	-2.01551	-0.141334	0.0438513	0.00999735	0.0158462	0.00634	0.0112	10	11	11
ENSG00000196363	WDR5	-2.01538	-0.0612625	0.0438653	0.0339505	0.0370437	2.71e-05	6.97e-05	10	11	11
ENSG00000183793	NPIPA5	-2.01516	-0.019779	0.0438875	0.31198	0.548343	1.24e-82	1.8e-80	31	36	36
ENSG00000178685	PARP10	2.01459	0.042233	0.0439476	0.0680172	0.101797	1.47e-12	7.98e-12	10	13	13
ENSG00000153317	ASAP1	2.01433	0.0381869	0.0439748	0.0814991	0.0863498	8.55e-11	3.96e-10	19	20	20
ENSG00000197461	PDGFA	-2.01387	-0.085381	0.0440227	0.0259653	0.0522285	5.66e-07	1.8e-06	11	11	11
ENSG00000087087	SRRT	-2.01308	-0.045812	0.0441065	0.0485117	0.0614615	5.34e-08	1.89e-07	6	6	6
ENSG00000143971	ETAA1	2.013	0.0511854	0.0441151	0.0423646	0.0988606	3.2e-12	1.69e-11	20	24	24
ENSG00000167555	ZNF528	2.01281	0.0218173	0.0441343	0.277527	0.328615	2.54e-42	7.04e-41	8	9	9
ENSG00000247157	LINC01252	2.01238	0.0156979	0.0441798	0.455316	0.605753	1.94e-96	5.04e-94	26	28	28
ENSG00000184076	UQCR10	-2.01195	-0.0579766	0.0442252	0.0308035	0.020554	0.00185	0.0036	11	12	12
ENSG00000137216	TMEM63B	2.01131	0.0572191	0.0442924	0.0287411	0.0444012	4.17e-06	1.18e-05	19	22	22
ENSG00000108786	HSD17B1	-2.01043	-0.0414828	0.0443861	0.0776737	0.0240121	0.000759	0.00158	10	10	10
ENSG00000230753	ZNF341-AS1	2.00948	0.100975	0.0444858	0.0119019	0.0137455	0.0111	0.0187	5	5	5
ENSG00000159322	ADPGK	2.00911	0.0520533	0.0445252	0.0482373	0.048999	1.29e-06	3.93e-06	18	18	18
ENSG00000154917	RAB6B	-2.00906	-0.0526827	0.044531	0.0448894	0.0927272	1.61e-11	7.93e-11	9	9	9
ENSG00000273759	AL117379.1	-2.00797	-0.108451	0.044646	0.00982553	0.0158344	0.00636	0.0112	17	18	18
ENSG00000145945	FAM50B	-2.00702	-0.0758851	0.0447475	0.0235394	0.04002	1.27e-05	3.41e-05	13	14	14
ENSG00000230658	KLHL7-DT	-2.00687	-0.0156705	0.0447637	0.480055	0.580069	4.97e-90	9.37e-88	11	12	12
ENSG00000197951	ZNF71	-2.00674	-0.0429443	0.0447777	0.0642618	0.169018	1.49e-20	1.41e-19	16	18	18
ENSG00000276384	AC016876.3	2.00629	0.0727023	0.0448249	0.0202972	0.0490684	1.27e-06	3.87e-06	12	13	13
ENSG00000107185	RGP1	2.00607	0.0371	0.0448486	0.0808438	0.0841039	1.54e-10	6.96e-10	15	17	17
ENSG00000116350	SRSF4	2.00597	0.0891163	0.0448589	0.0142287	0.0137391	0.0111	0.0188	12	15	15
ENSG00000136059	VILL	-2.00548	-0.161399	0.0449115	0.00547645	0.0241215	0.000738	0.00154	15	17	17
ENSG00000023041	ZDHHC6	-2.00442	-0.0449843	0.0450256	0.051631	0.0864402	8.35e-11	3.87e-10	17	17	17
ENSG00000180245	RRH	-2.0043	-0.0510582	0.0450377	0.0450956	0.0522612	5.61e-07	1.78e-06	10	11	11
ENSG00000176732	PFN4	2.00422	0.0293628	0.0450468	0.130046	0.16495	4.72e-20	4.37e-19	14	14	14
ENSG00000266340	AC138207.7	-2.00255	-0.0998938	0.0452261	0.0112265	0.0133514	0.0123	0.0206	22	24	24
ENSG00000185024	BRF1	2.00249	0.0492912	0.0452321	0.0479075	0.0349725	4.6e-05	0.000114	10	10	10
ENSG00000149179	C11orf49	-2.00226	-0.0488697	0.0452566	0.0483264	0.02957	0.000183	0.000417	14	14	14
ENSG00000057608	GDI2	2.00169	0.0236482	0.0453176	0.166613	0.254478	1.21e-31	2.1e-30	16	20	20
ENSG00000125266	EFNB2	2.00139	0.0724533	0.0453503	0.0231365	0.0529112	4.76e-07	1.52e-06	24	26	26
ENSG00000084774	CAD	-1.99732	-0.062216	0.0457907	0.0293762	0.0218296	0.00133	0.00265	10	10	10
ENSG00000183955	KMT5A	-1.99731	-0.146947	0.0457918	0.00639689	0.0133903	0.0122	0.0204	6	12	12
ENSG00000107859	PITX3	-1.99707	-0.164236	0.0458174	0.00410985	0.0165111	0.00532	0.00954	3	3	3
ENSG00000182481	KPNA2	-1.99643	-0.128444	0.0458871	0.00912267	0.0184365	0.00322	0.006	5	5	5
ENSG00000188086	PRSS45P	-1.9961	-0.0290066	0.0459231	0.160828	0.235803	4.04e-29	6.26e-28	13	14	14
ENSG00000181847	TIGIT	-1.99607	-0.114781	0.045926	0.00889056	0.0592043	9.51e-08	3.27e-07	7	7	7
ENSG00000229694	AL158071.1	1.99515	0.0391462	0.0460266	0.0698512	0.177186	1.45e-21	1.46e-20	31	31	31
ENSG00000180475	OR10Q1	-1.99454	-0.108528	0.0460936	0.00962303	0.0240498	0.000752	0.00156	5	7	7
ENSG00000171490	RSL1D1	-1.99453	-0.0607234	0.046094	0.0338348	0.0404055	1.15e-05	3.11e-05	26	26	26
ENSG00000270659	AC079610.1	1.99445	0.0451658	0.0461029	0.0550047	0.0274127	0.000317	0.000697	8	8	8
ENSG00000105928	GSDME	-1.99354	-0.039735	0.0462027	0.0704827	0.0452239	3.38e-06	9.73e-06	21	21	21
ENSG00000157429	ZNF19	1.99328	0.0926675	0.0462307	0.0132601	0.0170915	0.00457	0.0083	11	12	12
ENSG00000165323	FAT3	-1.99298	-0.114284	0.046264	0.00852725	0.0163965	0.00548	0.00981	10	10	10
ENSG00000171763	SPATA5L1	-1.99291	-0.0213155	0.0462708	0.238432	0.297852	9.31e-38	2.15e-36	7	7	7
ENSG00000175467	SART1	1.99245	0.146275	0.0463214	0.00532664	0.0167903	0.00495	0.00894	10	13	13
ENSG00000130396	AFDN	1.99217	0.042068	0.0463526	0.070309	0.0581664	1.24e-07	4.21e-07	22	23	23
ENSG00000019102	VSIG2	-1.9917	-0.0716837	0.0464044	0.0218568	0.0872379	6.78e-11	3.17e-10	2	2	2
ENSG00000196421	C20orf204	-1.99122	-0.108278	0.0464568	0.00971674	0.0217967	0.00134	0.00267	8	8	8
ENSG00000113108	APBB3	1.99115	0.14022	0.0464646	0.00582652	0.010535	0.0262	0.0414	7	8	8
ENSG00000099960	SLC7A4	1.99096	0.0793005	0.0464857	0.0195841	0.0599217	7.92e-08	2.76e-07	25	25	25
ENSG00000188976	NOC2L	1.99067	0.0722659	0.0465172	0.026329	0.0491933	1.23e-06	3.75e-06	4	4	4
ENSG00000272841	AL139393.3	1.99048	0.0963705	0.046538	0.0115538	0.0200945	0.00209	0.00402	20	22	22
ENSG00000224195	AC022400.1	-1.98993	-0.190013	0.0465982	0.0028033	0.0132336	0.0127	0.0212	3	3	3
ENSG00000001460	STPG1	-1.98992	-0.0335444	0.0465992	0.098575	0.0683789	9.02e-09	3.45e-08	16	16	16
ENSG00000213780	GTF2H4	-1.98937	-0.0247265	0.0466607	0.167598	0.128847	1.04e-15	7.31e-15	35	42	42
ENSG00000196704	AMZ2	-1.98881	-0.0417392	0.0467217	0.0672126	0.134326	2.34e-16	1.71e-15	22	23	23
ENSG00000176248	ANAPC2	-1.98687	-0.097116	0.0469369	0.0132164	0.0183537	0.00329	0.00612	13	15	15
ENSG00000166822	TMEM170A	1.98645	0.0865803	0.0469834	0.0169025	0.0360283	3.51e-05	8.88e-05	15	16	16
ENSG00000198408	OGA	-1.9863	-0.365985	0.047	0.000802459	0.0112646	0.0215	0.0345	1	1	1
ENSG00000144504	ANKMY1	1.98628	0.0378508	0.0470019	0.0834356	0.069717	6.39e-09	2.48e-08	39	39	39
ENSG00000084636	COL16A1	-1.98587	-0.0882563	0.0470481	0.0141824	0.0177809	0.00382	0.00702	13	14	14
ENSG00000137760	ALKBH8	1.98578	0.0498035	0.0470577	0.0567921	0.051091	7.57e-07	2.36e-06	25	26	26
ENSG00000267731	AC005332.2	1.98559	0.0260464	0.0470786	0.191036	0.210857	7.72e-26	9.97e-25	22	23	23
ENSG00000197771	MCMBP	-1.9847	-0.0462255	0.0471775	0.0504791	0.0377236	2.28e-05	5.92e-05	18	19	19
ENSG00000168476	REEP4	1.98449	0.0528259	0.0472008	0.0384531	0.0574383	1.5e-07	5.03e-07	18	19	19
ENSG00000273650	AC100793.4	1.98289	0.0929451	0.0473797	0.0136951	0.0137608	0.011	0.0187	5	6	6
ENSG00000178467	P4HTM	1.98288	0.0432651	0.0473809	0.0581215	0.0690837	7.52e-09	2.9e-08	10	10	10
ENSG00000069696	DRD4	1.98244	0.0260101	0.0474295	0.140419	0.228945	3.3e-28	4.82e-27	47	55	55
ENSG00000186567	CEACAM19	-1.98134	-0.0263533	0.0475533	0.148153	0.227461	5.19e-28	7.51e-27	29	32	32
ENSG00000082781	ITGB5	1.98128	0.123355	0.0475594	0.006622	0.0222871	0.00118	0.00238	7	7	7
ENSG00000168496	FEN1	1.98076	0.303195	0.0476179	0.00105358	0.014838	0.00827	0.0143	3	3	3
ENSG00000235560	AC002310.1	1.98056	0.0414815	0.0476408	0.0645003	0.0758157	1.32e-09	5.5e-09	17	17	17
ENSG00000267128	RNF157-AS1	-1.98028	-0.0907829	0.0476721	0.0194079	0.0240919	0.000744	0.00155	7	9	9
ENSG00000169026	SLC49A3	-1.98008	-0.0508748	0.0476949	0.0544026	0.0828651	2.12e-10	9.48e-10	3	3	3
ENSG00000080293	SCTR	1.98006	0.0637102	0.0476964	0.0382933	0.0965378	5.91e-12	3.03e-11	22	25	25
ENSG00000272100	AL513218.1	-1.97993	-0.115545	0.0477119	0.00940164	0.0169427	0.00475	0.00861	5	5	5
ENSG00000005469	CROT	1.97894	0.0923696	0.0478231	0.0125378	0.0170442	0.00463	0.0084	12	14	14
ENSG00000267653	AC002546.1	-1.97865	-0.14087	0.0478554	0.00590089	0.0131335	0.013	0.0218	9	9	9
ENSG00000019169	MARCO	1.97857	0.05853	0.0478643	0.0330264	0.0743532	1.93e-09	7.89e-09	22	23	23
ENSG00000169704	GP9	-1.97845	-0.104553	0.0478779	0.0127646	0.0381081	2.07e-05	5.39e-05	16	17	17
ENSG00000141404	GNAL	1.9777	0.0267563	0.0479626	0.137914	0.264706	4.7e-33	8.77e-32	31	37	37
ENSG00000188227	ZNF793	-1.97712	-0.0359927	0.048028	0.0911684	0.127015	1.71e-15	1.18e-14	11	12	12
ENSG00000241313	WWTR1-AS1	1.97678	0.0842826	0.0480669	0.0160467	0.0485119	1.46e-06	4.42e-06	15	15	15
ENSG00000124587	PEX6	-1.97675	-0.0136118	0.0480694	0.617324	0.677864	6e-117	4.74e-114	19	19	19
ENSG00000225792	AC004540.2	-1.97647	-0.105524	0.0481011	0.00947595	0.029353	0.000193	0.000439	6	6	6
ENSG00000198142	SOWAHC	-1.97604	-0.0748465	0.0481502	0.0204717	0.0390203	1.64e-05	4.33e-05	8	8	8
ENSG00000187492	CDHR4	1.97555	0.210822	0.0482054	0.00245513	0.0125763	0.0151	0.025	4	4	4
ENSG00000198298	ZNF485	1.97406	0.305708	0.0483748	0.0011349	0.010935	0.0235	0.0374	10	11	11
ENSG00000082258	CCNT2	1.97377	0.0311765	0.0484078	0.135723	0.135952	1.5e-16	1.11e-15	11	11	11
ENSG00000170092	SPDYE5	-1.97331	-0.0477597	0.0484598	0.0475785	0.207578	2.05e-25	2.58e-24	14	18	18
ENSG00000132109	TRIM21	1.97318	0.0695483	0.0484752	0.0240456	0.0483248	1.53e-06	4.62e-06	15	19	19
ENSG00000025293	PHF20	-1.97199	-0.362555	0.0486104	0.000928711	0.0124879	0.0155	0.0255	2	2	2
ENSG00000132205	EMILIN2	-1.97142	-0.070471	0.0486756	0.0203421	0.091096	2.47e-11	1.2e-10	12	15	15
ENSG00000134138	MEIS2	-1.97076	-0.0730861	0.0487515	0.0209152	0.0177622	0.00383	0.00705	24	26	26
ENSG00000131400	NAPSA	1.97076	0.167396	0.0487518	0.00411847	0.0358462	3.68e-05	9.27e-05	4	5	5
ENSG00000167525	PROCA1	-1.96924	-0.0220894	0.0489253	0.22884	0.250045	4.85e-31	8.22e-30	10	11	11
ENSG00000136404	TM6SF1	1.96908	0.0623628	0.0489438	0.0265561	0.0575041	1.47e-07	4.94e-07	16	16	16
ENSG00000248489	LINC02062	-1.96869	-0.0468667	0.048989	0.0524424	0.137406	1.01e-16	7.53e-16	6	8	8
ENSG00000273416	AL732292.2	-1.96852	-0.133915	0.0490083	0.00547296	0.0171221	0.00453	0.00824	8	8	8
ENSG00000228804	AC072022.1	-1.96731	-0.104169	0.0491472	0.0106936	0.0109248	0.0236	0.0375	12	12	12
ENSG00000204572	KRTAP5-10	-1.96654	-0.0890377	0.0492365	0.0189615	0.0385251	1.86e-05	4.88e-05	10	14	14
ENSG00000259444	AL161669.1	1.96636	0.0311858	0.0492571	0.122442	0.0594763	8.87e-08	3.07e-07	11	12	12
ENSG00000103160	HSDL1	-1.96509	-0.159378	0.0494043	0.00460494	0.0332087	7.21e-05	0.000175	6	6	6
ENSG00000105669	COPE	-1.96476	-0.0506411	0.0494415	0.0438344	0.0960158	6.78e-12	3.46e-11	6	6	6
ENSG00000132964	CDK8	1.96467	0.0720917	0.0494529	0.0232532	0.0438029	4.85e-06	1.37e-05	22	25	25
ENSG00000103066	PLA2G15	-1.96463	-0.070226	0.0494571	0.0216179	0.0483778	1.51e-06	4.56e-06	5	5	5
ENSG00000165813	CCDC186	1.9645	0.0703275	0.0494724	0.0203457	0.0361842	3.38e-05	8.55e-05	8	8	8
ENSG00000166454	ATMIN	1.96423	0.269389	0.0495036	0.0018976	0.0165344	0.00529	0.0095	8	11	11
ENSG00000165028	NIPSNAP3B	-1.96329	-0.173104	0.049613	0.00349063	0.0283375	0.00025	0.000559	3	6	6
[truncated: 10,379 more rows]

## Sheet: ESM Table 8
ESM Table 8. TWAS results for associations between SAT gene expressions and T2D risk using JTI.
gene	gene_name	zscore	effect_size	pvalue	var_g	r2	pval	qval	n_snps_used	n_snps_in_cov	n_snps_in_model
ENSG00000261379	AC010735.1	-13.2181	-0.776912	6.9e-40	0.00751197	0.0354435	4.9e-06	1.12e-05	1	1	1
ENSG00000153814	JAZF1	-12.8032	-0.32341	1.57e-37	0.0441076	0.0688816	1.31e-10	4.42e-10	18	18	18
ENSG00000169047	IRS1	-12.2029	-0.874927	3e-34	0.00551711	0.108611	3.48e-16	1.73e-15	5	7	7
ENSG00000109501	WFS1	11.5576	0.316406	6.76e-31	0.0365195	0.0695225	1.07e-10	3.63e-10	20	22	22
ENSG00000272622	AC010735.2	-10.6447	-0.631515	1.84e-26	0.00819843	0.0515073	3.18e-08	8.87e-08	3	4	4
ENSG00000266265	KLF14	-9.41171	-0.267649	4.88e-21	0.0361583	0.0932443	5.27e-14	2.26e-13	8	8	8
ENSG00000157823	AP3S2	9.20447	0.0711431	3.43e-20	0.455354	0.560181	2.36e-105	2.59e-103	14	16	16
ENSG00000188211	NCR3LG1	-9.18007	-0.190324	4.31e-20	0.0641609	0.146298	1.11e-21	7.53e-21	13	13	13
ENSG00000260196	AC124798.1	-9.15334	-0.194864	5.52e-20	0.0606682	0.129866	2.94e-19	1.75e-18	11	11	11
ENSG00000152518	ZFP36L2	8.86324	0.717352	7.77e-19	0.00410476	0.0419766	6.33e-07	1.58e-06	2	2	2
ENSG00000228060	PABPC4-AS1	-7.97456	-0.263467	1.53e-15	0.0256841	0.0343075	6.99e-06	1.57e-05	8	9	9
ENSG00000105726	ATP13A1	7.94186	0.180026	1.99e-15	0.0585472	0.0802912	3.44e-12	1.29e-11	22	22	22
ENSG00000279873	LINC01126	-7.7125	-0.264735	1.23e-14	0.0252534	0.0582825	3.77e-09	1.13e-08	7	7	7
ENSG00000029534	ANK1	7.6286	0.229968	2.37e-14	0.0323407	0.100753	4.57e-15	2.11e-14	26	27	27
ENSG00000163083	INHBB	7.57293	0.212186	3.65e-14	0.0405394	0.092112	7.61e-14	3.23e-13	4	4	4
ENSG00000167930	FAM234A	7.44919	0.138316	9.39e-14	0.0880286	0.157174	2.63e-23	1.92e-22	23	24	24
ENSG00000258725	PRC1-AS1	-7.35398	-0.152763	1.92e-13	0.0765081	0.0803781	3.35e-12	1.26e-11	36	37	37
ENSG00000237541	HLA-DQA2	7.30034	0.0752085	2.87e-13	0.339457	0.733721	1.67e-168	3.11e-165	13	16	16
ENSG00000203760	CENPW	-7.23141	-0.595072	4.78e-13	0.00425544	0.0549966	1.06e-08	3.07e-08	5	6	6
ENSG00000166278	C2	7.07909	0.794004	1.45e-12	0.00217874	0.0244955	0.000152014	0.000295456	8	9	9
ENSG00000213221	DNLZ	6.95167	0.0591504	3.61e-12	0.389012	0.603683	1.83e-118	3.21e-116	85	96	96
ENSG00000234936	AC010883.1	-6.94772	-0.104236	3.71e-12	0.123873	0.112016	1.13e-16	5.8e-16	30	30	30
ENSG00000105607	GCDH	-6.91688	-0.102934	4.62e-12	0.126232	0.201502	3.75e-30	3.79e-29	6	6	6
ENSG00000084734	GCKR	6.77539	0.698299	1.24e-11	0.00274331	0.0134022	0.00520849	0.00831485	4	5	5
ENSG00000145723	GIN1	6.68381	0.226379	2.33e-11	0.0221668	0.0347527	6.08e-06	1.38e-05	2	2	2
ENSG00000011523	CEP68	6.67507	0.16013	2.47e-11	0.0501733	0.294252	9.3e-46	1.68e-44	13	14	14
ENSG00000206344	HCG27	6.6568	0.0693483	2.8e-11	0.246127	0.501318	1.55e-89	1.05e-87	22	31	31
ENSG00000204314	PRRT1	6.63129	0.140429	3.33e-11	0.0581694	0.121213	5.34e-18	2.95e-17	22	23	23
ENSG00000109670	FBXW7	-6.60902	-0.857029	3.87e-11	0.0017882	0.0179066	0.00122458	0.00212605	4	4	4
ENSG00000196735	HLA-DQA1	-6.55159	-0.21884	5.69e-11	0.0259429	0.217412	1.06e-32	1.19e-31	5	13	13
ENSG00000260233	SSSCA1-AS1	6.54845	0.143225	5.81e-11	0.0628075	0.0839984	1.05e-12	4.08e-12	8	8	8
ENSG00000198355	PIM3	-6.50298	-0.160045	7.87e-11	0.0485249	0.0573239	5.1e-09	1.51e-08	16	16	16
ENSG00000234336	JAZF1-AS1	-6.49328	-0.123533	8.4e-11	0.0830005	0.0834418	1.25e-12	4.87e-12	28	29	29
ENSG00000175305	CCNE2	-6.46752	-0.40864	9.96e-11	0.00697751	0.0380796	2.15e-06	5.08e-06	13	13	13
ENSG00000168255	POLR2J3	6.42691	0.151009	1.3e-10	0.0609471	0.107848	4.47e-16	2.2e-15	34	40	40
ENSG00000179218	CALR	6.32915	1.85602	2.47e-10	0.000348437	0.045048	2.42e-07	6.25e-07	3	4	4
ENSG00000230587	LINC02580	6.30014	0.257887	2.97e-10	0.0173055	0.0231413	0.000232962	0.00044313	21	23	23
ENSG00000154743	TSEN2	6.29216	0.137017	3.13e-10	0.059448	0.108841	3.22e-16	1.6e-15	21	23	23
ENSG00000138640	FAM13A	6.2639	0.488274	3.75e-10	0.00449688	0.0379247	2.25e-06	5.32e-06	4	4	4
ENSG00000145725	PPIP5K2	-6.22748	-0.112513	4.74e-10	0.0770264	0.146684	9.75e-22	6.62e-21	9	9	9
ENSG00000115216	NRBP1	-6.21476	-0.239393	5.14e-10	0.019804	0.102823	2.32e-15	1.09e-14	3	5	5
ENSG00000181555	SETD2	6.1705	0.224358	6.81e-10	0.0209331	0.0417269	6.85e-07	1.7e-06	9	10	10
ENSG00000204287	HLA-DRA	6.12526	0.136858	9.05e-10	0.0563117	0.121008	5.72e-18	3.15e-17	9	11	11
ENSG00000114648	KLHL18	6.1073	0.770799	1.01e-09	0.0017524	0.0175509	0.00137179	0.00236838	2	3	3
ENSG00000204469	PRRC2A	6.10586	0.474555	1.02e-09	0.0047339	0.0318405	1.51e-05	3.29e-05	7	8	8
ENSG00000140382	HMG20A	6.08388	0.0949761	1.17e-09	0.114543	0.146311	1.11e-21	7.5e-21	11	12	12
ENSG00000082438	COBLL1	-6.07095	-0.179885	1.27e-09	0.0313817	0.0730997	3.43e-11	1.21e-10	19	20	20
ENSG00000119242	CCDC92	-5.98394	-0.079344	2.18e-09	0.165889	0.24224	8.92e-37	1.18e-35	27	30	30
ENSG00000197361	FBXL22	-5.97013	-0.342019	2.37e-09	0.00841642	0.0212002	0.00043021	0.000792881	2	2	2
ENSG00000270130	AC068790.7	-5.96757	-0.292452	2.41e-09	0.0123809	0.0111426	0.0108962	0.0166496	8	8	8
ENSG00000167491	GATAD2A	5.96689	0.311994	2.42e-09	0.0110971	0.026371	8.43e-05	0.00016841	7	7	7
ENSG00000250091	DNAH10OS	-5.96284	-0.0904853	2.48e-09	0.135045	0.170644	2.38e-25	1.93e-24	17	17	17
ENSG00000160799	CCDC12	5.96258	0.353833	2.48e-09	0.00786204	0.031454	1.71e-05	3.69e-05	5	5	5
ENSG00000198901	PRC1	-5.94191	-2.53899	2.82e-09	0.000174552	0.0149353	0.00317291	0.00521044	2	2	2
ENSG00000161860	SYCE2	5.92654	0.2115	3.09e-09	0.0218997	0.0328719	1.1e-05	2.41e-05	5	5	5
ENSG00000155875	SAXO1	-5.9135	-0.271397	3.35e-09	0.0134094	0.109719	2.41e-16	1.21e-15	6	6	6
ENSG00000156076	WIF1	5.90736	0.661892	3.48e-09	0.00256508	0.0123015	0.00745232	0.0116476	7	7	7
ENSG00000179115	FARSA	-5.85729	-0.321564	4.7e-09	0.00934033	0.113523	6.87e-17	3.57e-16	5	6	6
ENSG00000168056	LTBP3	5.81891	0.109351	5.92e-09	0.0823586	0.164577	2e-24	1.55e-23	29	29	29
ENSG00000161016	RPL8	-5.7972	-0.0621246	6.74e-09	0.248664	0.47686	1.66e-83	9.38e-82	12	14	14
ENSG00000051825	MPHOSPH9	-5.79298	-0.167118	6.91e-09	0.0345445	0.0101805	0.0149734	0.0223875	7	7	7
ENSG00000198169	ZNF251	5.73967	0.191399	9.49e-09	0.0254218	0.077082	9.62e-12	3.52e-11	7	8	8
ENSG00000169371	SNUPN	-5.71981	-0.135732	1.07e-08	0.0495608	0.139629	1.08e-20	6.96e-20	10	13	13
ENSG00000243708	PLA2G4B	5.66752	0.0729719	1.45e-08	0.160951	0.250737	3.35e-38	4.74e-37	4	5	5
ENSG00000074755	ZZEF1	5.6211	0.189531	1.9e-08	0.0250078	0.0398619	1.23e-06	2.98e-06	26	28	28
ENSG00000270574	AC010680.2	5.59418	0.16568	2.22e-08	0.0290097	0.047345	1.18e-07	3.12e-07	4	4	4
ENSG00000011028	MRC2	-5.5913	-0.114859	2.25e-08	0.0611422	0.0710855	6.52e-11	2.25e-10	10	10	10
ENSG00000160801	PTH1R	-5.5795	-0.166017	2.41e-08	0.0332907	0.0253367	0.000116644	0.000229715	9	11	11
ENSG00000140400	MAN2C1	-5.57131	-0.0383636	2.53e-08	0.634121	0.670451	1.11e-141	4.84e-139	20	23	23
ENSG00000156170	NDUFAF6	-5.55001	-0.140486	2.86e-08	0.0442495	0.0827077	1.58e-12	6.11e-12	17	20	20
ENSG00000213676	ATF6B	5.51906	0.0957948	3.41e-08	0.0953599	0.198292	1.21e-29	1.19e-28	12	15	15
ENSG00000183682	BMP8A	5.51735	0.118527	3.44e-08	0.0593967	0.0504977	4.37e-08	1.2e-07	17	20	20
ENSG00000169783	LINGO1	5.49668	0.28795	3.87e-08	0.0104385	0.0147856	0.00332976	0.00545535	6	6	6
ENSG00000118971	CCND2	-5.46916	-0.242569	4.52e-08	0.016629	0.0138265	0.00453917	0.00730148	32	33	33
ENSG00000177971	IMP3	5.46103	0.283265	4.73e-08	0.0112504	0.0295831	3.07e-05	6.46e-05	10	10	10
ENSG00000280620	SCAANT1	-5.45707	-0.53595	4.84e-08	0.00365727	0.0143228	0.00386609	0.0062759	4	4	4
ENSG00000176635	HORMAD2	5.45096	0.20997	5.01e-08	0.0204774	0.0144373	0.00372577	0.00605866	9	9	9
ENSG00000103657	HERC1	5.40205	0.100269	6.59e-08	0.0798406	0.0941079	3.98e-14	1.72e-13	15	16	16
ENSG00000111328	CDK2AP1	5.39719	0.0723239	6.77e-08	0.154092	0.272374	6.66e-42	1.08e-40	8	8	8
ENSG00000196378	ZNF34	5.38856	0.0586825	7.1e-08	0.241873	0.242822	7.13e-37	9.51e-36	28	31	31
ENSG00000227117	HORMAD2-AS1	5.31742	0.118966	1.05e-07	0.0581379	0.121939	4.19e-18	2.34e-17	16	16	16
ENSG00000214530	STARD10	5.29587	0.0638311	1.18e-07	0.198386	0.228859	1.46e-34	1.77e-33	8	8	8
ENSG00000107679	PLEKHA1	5.2254	0.100106	1.74e-07	0.0827146	0.10603	8.12e-16	3.93e-15	20	21	21
ENSG00000132837	DMGDH	-5.20583	-0.143987	1.93e-07	0.0360243	0.0614059	1.41e-09	4.35e-09	15	16	16
ENSG00000157150	TIMP4	5.1888	0.133084	2.12e-07	0.0359966	0.0613512	1.43e-09	4.42e-09	6	7	7
ENSG00000115241	PPM1G	-5.18328	-0.38017	2.18e-07	0.00538514	0.0678361	1.83e-10	6.09e-10	4	6	6
ENSG00000204581	ACOXL-AS1	-5.1715	-0.160858	2.32e-07	0.0330379	0.07016	8.75e-11	2.99e-10	16	16	16
ENSG00000175445	LPL	-5.16216	-0.228325	2.44e-07	0.016207	0.0526222	2.24e-08	6.32e-08	11	13	13
ENSG00000166965	RCCD1	5.15688	0.0541505	2.51e-07	0.308051	0.406033	1.66e-67	5.92e-66	49	50	50
ENSG00000171700	RGS19	-5.14721	-0.0752763	2.64e-07	0.13201	0.11121	1.48e-16	7.5e-16	11	11	11
ENSG00000243789	JMJD7	5.12891	0.058793	2.91e-07	0.205713	0.280648	2.39e-43	4.05e-42	11	11	11
ENSG00000125510	OPRL1	-5.12492	-0.0844715	2.98e-07	0.102086	0.150072	3.05e-22	2.12e-21	35	37	37
ENSG00000213996	TM6SF2	5.11557	0.191863	3.13e-07	0.0213127	0.116377	2.67e-17	1.42e-16	8	8	8
ENSG00000204463	BAG6	5.10551	0.0596899	3.3e-07	0.215549	0.182421	3.66e-27	3.23e-26	25	28	28
ENSG00000197815	AC122129.1	-5.1042	-0.124197	3.32e-07	0.0499591	0.108123	4.08e-16	2.02e-15	10	10	10
ENSG00000145431	PDGFC	-5.10387	-0.368748	3.33e-07	0.00577544	0.027672	5.6e-05	0.000113992	8	9	9
ENSG00000245532	NEAT1	5.08602	0.0522782	3.66e-07	0.293862	0.318059	4.34e-50	9.06e-49	41	42	42
ENSG00000103932	RPAP1	-5.05966	-0.0529742	4.2e-07	0.252028	0.276963	1.06e-42	1.75e-41	14	14	14
ENSG00000115290	GRB14	5.05947	0.258442	4.2e-07	0.0113603	0.0646873	4.97e-10	1.6e-09	13	14	14
ENSG00000231852	CYP21A2	5.05924	0.0560255	4.21e-07	0.197926	0.218538	6.99e-33	7.89e-32	29	36	36
ENSG00000204386	NEU1	5.04334	0.370302	4.57e-07	0.00507443	0.0184823	0.00101937	0.0017864	9	10	10
ENSG00000260236	AC099778.1	5.02311	0.281742	5.08e-07	0.00892486	0.0226906	0.000268575	0.000507435	2	3	3
ENSG00000134548	SPX	5.01488	0.200202	5.31e-07	0.0181367	0.0116281	0.00928957	0.0143173	11	11	11
ENSG00000086619	ERO1B	5.00401	0.114031	5.61e-07	0.054672	0.201603	3.61e-30	3.65e-29	4	5	5
ENSG00000274565	AC080038.1	5.00286	0.160983	5.65e-07	0.023899	0.0165357	0.00189774	0.00321474	7	8	8
ENSG00000177311	ZBTB38	-5.00155	-0.259618	5.69e-07	0.0104446	0.0668686	2.49e-10	8.19e-10	10	10	10
ENSG00000272182	AC135507.1	4.99984	0.69843	5.74e-07	0.00142412	0.0156999	0.00248116	0.00413271	3	3	3
ENSG00000095485	CWF19L1	-4.98916	-0.0425965	6.06e-07	0.378898	0.353385	8.45e-57	2.17e-55	16	18	18
ENSG00000198060	2022-03-05	-4.93894	-0.222042	7.85e-07	0.0139489	0.0104188	0.0138366	0.0208065	12	12	12
ENSG00000130921	C12orf65	4.92239	0.0867748	8.55e-07	0.0942725	0.102469	2.61e-15	1.22e-14	14	16	16
ENSG00000223534	HLA-DQB1-AS1	-4.91913	-0.203782	8.69e-07	0.0225485	0.455693	1.65e-78	8.15e-77	16	35	35
ENSG00000227467	LINC01537	4.91431	0.0855056	8.91e-07	0.086211	0.0946795	3.31e-14	1.44e-13	18	18	18
ENSG00000167528	ZNF641	4.8978	0.0739821	9.69e-07	0.118814	0.232633	3.49e-35	4.33e-34	17	18	18
ENSG00000154359	LONRF1	-4.88613	-0.203574	1.03e-06	0.0165427	0.0736973	2.84e-11	1.01e-10	11	13	13
ENSG00000147874	HAUS6	-4.88494	-0.0973282	1.03e-06	0.0750308	0.127477	6.57e-19	3.82e-18	14	15	15
ENSG00000214432	VPS33B-DT	-4.87295	-0.144218	1.1e-06	0.0347994	0.0352472	5.21e-06	1.19e-05	35	37	37
ENSG00000243410	PSMD6-AS1	-4.86014	-0.344947	1.17e-06	0.00638622	0.0126801	0.00658666	0.0103729	5	5	5
ENSG00000076201	PTPN23	-4.83178	-0.244246	1.35e-06	0.0106631	0.0311821	1.86e-05	4.01e-05	5	9	9
ENSG00000146830	GIGYF1	-4.81894	-0.0587264	1.44e-06	0.181661	0.271681	8.78e-42	1.41e-40	26	30	30
ENSG00000175662	TOM1L2	-4.77956	-0.111698	1.76e-06	0.0540032	0.142799	3.68e-21	2.42e-20	10	10	10
ENSG00000185800	DMWD	-4.77496	-0.10512	1.8e-06	0.0599143	0.100091	5.68e-15	2.6e-14	18	18	18
ENSG00000272335	AC093297.2	-4.76869	-0.0867625	1.85e-06	0.0874175	0.159056	1.37e-23	1.01e-22	18	19	19
ENSG00000101421	CHMP4B	-4.75499	-0.130547	1.98e-06	0.0365651	0.0338612	8.04e-06	1.8e-05	25	25	25
ENSG00000158186	MRAS	-4.73902	-0.151904	2.15e-06	0.030446	0.0503496	4.58e-08	1.26e-07	12	13	13
ENSG00000111142	METAP2	-4.73243	-0.310476	2.22e-06	0.00636669	0.0150303	0.00307736	0.00506082	9	11	11
ENSG00000172935	MRGPRF	-4.73156	-0.0974318	2.23e-06	0.0664638	0.0917309	8.61e-14	3.64e-13	10	10	10
ENSG00000126581	BECN1	4.72657	0.125112	2.28e-06	0.0378634	0.0819442	2.02e-12	7.74e-12	4	4	4
ENSG00000232629	HLA-DQB2	4.72091	0.0399112	2.35e-06	0.388186	0.7089	2.72e-157	2.94e-154	11	16	16
ENSG00000160808	MYL3	-4.72054	-0.197379	2.35e-06	0.0169138	0.0130148	0.00590695	0.00936934	18	21	21
ENSG00000152804	HHEX	-4.69781	-0.301494	2.63e-06	0.00660786	0.0268798	7.18e-05	0.000144666	4	4	4
ENSG00000078699	CBFA2T2	-4.69453	-0.12821	2.67e-06	0.0363542	0.0638907	6.4e-10	2.04e-09	19	19	19
ENSG00000064655	EYA2	4.69405	0.342221	2.68e-06	0.00541532	0.0641412	5.91e-10	1.89e-09	9	10	10
ENSG00000111325	OGFOD2	-4.69354	-0.216194	2.69e-06	0.0138003	0.0184462	0.00103113	0.00180594	8	8	8
ENSG00000070081	NUCB2	-4.68968	-0.0963795	2.74e-06	0.0689269	0.0945561	3.44e-14	1.5e-13	19	19	19
ENSG00000160972	PPP1R16A	4.68108	0.278981	2.85e-06	0.00844246	0.0159108	0.0023187	0.00387818	21	23	23
ENSG00000165609	NUDT5	-4.67234	-0.282217	2.98e-06	0.00702163	0.031142	1.88e-05	4.06e-05	5	6	6
ENSG00000196072	BLOC1S2	-4.66558	-0.0663393	3.08e-06	0.15414	0.273087	5.01e-42	8.15e-41	46	48	48
ENSG00000186642	PDE2A	4.65553	0.178184	3.23e-06	0.0189735	0.0375048	2.57e-06	6.04e-06	7	7	7
ENSG00000155858	LSM11	-4.65121	-21.0585	3.3e-06	1.34e-06	0.0223051	0.000303344	0.000569038	1	1	1
ENSG00000072858	SIDT1	4.64492	0.150208	3.4e-06	0.025324	0.0108062	0.0121737	0.0184531	9	9	9
ENSG00000272223	AL136304.1	-4.62427	-0.144667	3.76e-06	0.0393112	0.066236	3.04e-10	9.95e-10	20	20	20
ENSG00000245937	LINC01184	4.62187	0.048695	3.8e-06	0.215407	0.325065	2.16e-51	4.67e-50	12	12	12
ENSG00000173511	VEGFB	-4.61134	-0.088463	4e-06	0.0714959	0.127911	5.68e-19	3.31e-18	8	9	9
ENSG00000265055	AC145343.1	4.60398	0.0618247	4.14e-06	0.16054	0.170518	2.49e-25	2.01e-24	12	15	15
ENSG00000196126	HLA-DRB1	-4.57739	-0.195204	4.71e-06	0.0163908	0.320274	1.69e-50	3.55e-49	4	20	20
ENSG00000185022	MAFF	4.56803	0.143468	4.92e-06	0.0287636	0.0540772	1.42e-08	4.06e-08	11	12	12
ENSG00000260274	AC068338.2	-4.56616	-0.0516708	4.97e-06	0.239873	0.316335	9.03e-50	1.86e-48	17	20	20
ENSG00000104313	EYA1	4.55541	0.345456	5.23e-06	0.00445578	0.128794	4.22e-19	2.49e-18	4	4	4
ENSG00000147536	GINS4	4.54322	0.181889	5.54e-06	0.0179574	0.0203568	0.00056195	0.00101928	9	9	9
ENSG00000103479	RBL2	4.54067	0.0391218	5.61e-06	0.388908	0.413757	3.71e-69	1.38e-67	30	33	33
ENSG00000159210	SNF8	4.53792	0.11146	5.68e-06	0.0451463	0.0229214	0.000249698	0.000473338	9	9	9
ENSG00000205106	LINC02716	4.53723	0.0817347	5.7e-06	0.0920983	0.150243	2.88e-22	2e-21	16	17	17
ENSG00000278765	AC004477.3	-4.51245	-0.0764376	6.41e-06	0.10289	0.143955	2.48e-21	1.64e-20	7	8	8
ENSG00000145692	BHMT	-4.50688	-0.0503538	6.58e-06	0.228868	0.309234	1.82e-48	3.63e-47	28	30	30
ENSG00000166971	AKTIP	4.48589	0.102099	7.26e-06	0.0564087	0.0624835	1e-09	3.13e-09	14	15	15
ENSG00000128254	C22orf24	4.4612	0.367026	8.15e-06	0.00375817	0.0139629	0.00434318	0.00700545	5	5	5
ENSG00000104936	DMPK	-4.44885	-0.0972123	8.63e-06	0.0622376	0.0957028	2.37e-14	1.04e-13	13	14	14
ENSG00000126860	EVI2A	-4.44474	-0.165814	8.8e-06	0.020037	0.0511082	3.61e-08	1e-07	14	15	15
ENSG00000153989	NUS1	-4.4423	-0.151729	8.9e-06	0.0201794	0.0190806	0.000842666	0.00149319	13	15	15
ENSG00000113231	PDE8B	4.43897	0.0837518	9.04e-06	0.0763264	0.0755862	1.55e-11	5.6e-11	41	42	42
ENSG00000158517	NCF1	4.43766	0.231497	9.09e-06	0.0120628	0.0463365	1.61e-07	4.24e-07	4	6	6
ENSG00000282876	Z98752.4	-4.43194	-0.170913	9.34e-06	0.0201718	0.0325351	1.22e-05	2.67e-05	7	8	8
ENSG00000115902	SLC1A4	-4.42858	-0.101462	9.49e-06	0.0530414	0.0540697	1.42e-08	4.07e-08	30	31	31
ENSG00000132740	IGHMBP2	-4.42072	-0.105793	9.84e-06	0.0506241	0.483701	3.65e-85	2.15e-83	13	15	15
ENSG00000037042	TUBG2	-4.41747	-0.072902	9.99e-06	0.101271	0.268276	3.41e-41	5.38e-40	6	7	7
ENSG00000125743	SNRPD2	-4.40334	-0.109861	1.07e-05	0.0458745	0.191405	1.46e-28	1.38e-27	4	5	5
ENSG00000241852	C8orf58	4.39275	0.12687	1.12e-05	0.034814	0.0426274	5.17e-07	1.3e-06	10	11	11
ENSG00000174236	REP15	-4.39254	-1.26007	1.12e-05	0.000333209	0.0144405	0.00372196	0.00605342	9	10	10
ENSG00000171791	BCL2	-4.38584	-0.170617	1.16e-05	0.0187641	0.0351782	5.32e-06	1.21e-05	27	27	27
ENSG00000047932	GOPC	-4.37223	-0.103292	1.23e-05	0.0488705	0.0996174	6.63e-15	3.02e-14	12	12	12
ENSG00000090621	PABPC4	-4.34166	-0.0601855	1.41e-05	0.147237	0.233227	2.79e-35	3.47e-34	33	37	37
ENSG00000277476	AC005332.5	4.34106	0.106685	1.42e-05	0.0521856	0.0760123	1.35e-11	4.9e-11	10	10	10
ENSG00000100239	PPP6R2	-4.34095	-0.0721026	1.42e-05	0.103321	0.14842	5.38e-22	3.69e-21	43	45	45
ENSG00000170633	RNF34	-4.3405	-0.194854	1.42e-05	0.0143298	0.0206773	0.000507685	0.000926756	11	11	11
ENSG00000157837	SPPL3	-4.33732	-0.0797659	1.44e-05	0.0830936	0.161096	6.73e-24	5.08e-23	14	16	16
ENSG00000165555	NOXRED1	4.32927	0.0823414	1.5e-05	0.0791099	0.107813	4.52e-16	2.23e-15	13	14	14
ENSG00000103227	LMF1	4.32616	0.0690665	1.52e-05	0.118058	0.13832	1.69e-20	1.07e-19	25	28	28
ENSG00000142186	SCYL1	-4.31853	-0.25669	1.57e-05	0.00884121	0.0113206	0.0102764	0.0157601	11	11	11
ENSG00000146477	SLC22A3	4.31427	0.0944175	1.6e-05	0.056463	0.0970867	1.51e-14	6.74e-14	26	29	29
ENSG00000163933	RFT1	-4.30802	-0.0424287	1.65e-05	0.303103	0.258897	1.39e-39	2.05e-38	14	14	14
ENSG00000205693	MANSC4	-4.30659	-0.219352	1.66e-05	0.0106039	0.0144543	0.00370532	0.00602827	8	8	8
ENSG00000115234	SNX17	-4.3031	-0.233698	1.68e-05	0.00981161	0.0287981	3.93e-05	8.16e-05	6	7	7
ENSG00000121297	TSHZ3	4.30041	0.396275	1.7e-05	0.00361958	0.0162513	0.0020788	0.0034989	9	9	9
ENSG00000124562	SNRPC	4.29333	0.0607806	1.76e-05	0.150817	0.157237	2.57e-23	1.88e-22	11	12	12
ENSG00000229660	AC004975.2	4.29161	0.0801596	1.77e-05	0.0833262	0.130508	2.37e-19	1.41e-18	13	14	14
ENSG00000259584	AC021755.2	-4.27971	-0.176131	1.87e-05	0.0169584	0.0158883	0.0023355	0.00390565	12	14	14
ENSG00000177710	SLC35G5	-4.26696	-0.13467	1.98e-05	0.0302016	0.0503947	4.52e-08	1.24e-07	9	9	9
ENSG00000227268	KLLN	4.26479	0.225645	2e-05	0.00904549	0.0119885	0.0082551	0.0128202	6	6	6
ENSG00000177981	ASB8	4.2623	0.121358	2.02e-05	0.0337468	0.0565484	6.51e-09	1.91e-08	11	11	11
ENSG00000205531	NAP1L4	4.24585	0.132553	2.18e-05	0.0295748	0.156123	3.78e-23	2.74e-22	21	22	22
ENSG00000161036	LRWD1	4.24557	0.0895729	2.18e-05	0.0689532	0.163615	2.79e-24	2.15e-23	24	32	32
ENSG00000100330	MTMR3	-4.24552	-0.0631339	2.18e-05	0.120828	0.149785	3.37e-22	2.33e-21	14	14	14
ENSG00000163904	SENP2	4.24446	0.157023	2.19e-05	0.0198486	0.0524933	2.34e-08	6.57e-08	11	11	11
ENSG00000141295	SCRN2	-4.24271	-0.0403004	2.21e-05	0.32694	0.409233	3.45e-68	1.25e-66	38	39	39
ENSG00000197363	ZNF517	-4.2337	-0.0848145	2.3e-05	0.0744794	0.138526	1.58e-20	1e-19	17	17	17
ENSG00000065060	UHRF1BP1	-4.22925	-0.0514054	2.34e-05	0.199207	0.456334	1.17e-78	5.81e-77	26	29	29
ENSG00000137692	DCUN1D5	-4.22549	-0.272188	2.38e-05	0.00698146	0.0108703	0.0119187	0.0180892	3	3	3
ENSG00000054118	THRAP3	-4.21427	-0.451516	2.51e-05	0.00269738	0.0281818	4.77e-05	9.8e-05	5	6	6
ENSG00000177103	DSCAML1	4.2137	0.0684237	2.51e-05	0.110855	0.339592	3.88e-54	9.18e-53	23	28	28
ENSG00000172922	RNASEH2C	-4.20773	-0.119034	2.58e-05	0.0344402	0.288797	8.72e-45	1.54e-43	14	16	16
ENSG00000078237	TIGAR	-4.2047	-0.0653904	2.61e-05	0.121887	0.181009	6.06e-27	5.3e-26	56	62	62
ENSG00000109332	UBE2D3	4.20258	0.166159	2.64e-05	0.0174196	0.026432	8.27e-05	0.000165438	8	9	9
ENSG00000167815	PRDX2	4.20044	0.187094	2.66e-05	0.0158649	0.0946553	3.34e-14	1.45e-13	8	11	11
ENSG00000127663	KDM4B	4.18226	0.120892	2.89e-05	0.0321637	0.0596161	2.47e-09	7.5e-09	5	6	6
ENSG00000108306	FBXL20	-4.17395	-0.428357	2.99e-05	0.00259641	0.0643658	5.51e-10	1.77e-09	2	3	3
ENSG00000269951	AC090181.2	4.16433	0.14764	3.12e-05	0.0241539	0.034171	7.3e-06	1.64e-05	7	7	7
ENSG00000033627	ATP6V0A1	4.16403	0.196782	3.13e-05	0.0131249	0.0264961	8.1e-05	0.000162295	25	28	28
ENSG00000187166	H1FNT	4.15195	0.0811704	3.3e-05	0.0702677	0.144037	2.41e-21	1.6e-20	4	4	4
ENSG00000270048	AC068790.4	-4.14937	-0.268913	3.33e-05	0.00730729	0.0126005	0.00675987	0.0106301	4	4	4
ENSG00000242498	ARPIN	4.1458	0.0969106	3.39e-05	0.0514743	0.0799241	3.87e-12	1.45e-11	23	23	23
ENSG00000261625	AP003071.4	4.14357	0.0571823	3.42e-05	0.149143	0.223115	1.26e-33	1.48e-32	14	14	14
ENSG00000002919	SNX11	4.13731	0.0550049	3.51e-05	0.171826	0.220314	3.61e-33	4.12e-32	14	15	15
ENSG00000149084	HSD17B12	-4.1358	-0.0309348	3.54e-05	0.52872	0.587444	2.08e-113	2.9e-111	23	30	30
ENSG00000177731	FLII	4.1338	0.166539	3.57e-05	0.0154393	0.0324643	1.25e-05	2.73e-05	10	11	11
ENSG00000138069	RAB1A	-4.12875	-0.66574	3.65e-05	0.00121627	0.0117536	0.00891504	0.0137773	3	3	3
ENSG00000196182	STK40	4.11472	0.174779	3.88e-05	0.017832	0.0440271	3.33e-07	8.5e-07	14	14	14
ENSG00000184058	TBX1	4.11055	0.404006	3.95e-05	0.00301721	0.0194176	0.000757075	0.00135004	18	19	19
ENSG00000170571	EMB	-4.10913	-0.0841692	3.97e-05	0.070665	0.0916394	8.87e-14	3.75e-13	6	8	8
ENSG00000149089	APIP	-4.10227	-0.0310692	4.09e-05	0.54212	0.60311	2.78e-118	4.84e-116	31	36	36
ENSG00000149100	EIF3M	-4.10162	-0.166683	4.1e-05	0.0170158	0.0277247	5.51e-05	0.000112221	9	9	9
ENSG00000100580	TMED8	-4.08281	-0.0824664	4.45e-05	0.0692783	0.153009	1.11e-22	7.88e-22	12	14	14
ENSG00000167700	MFSD3	-4.08033	-0.464362	4.5e-05	0.00220495	0.0102448	0.0146572	0.0219564	6	7	7
ENSG00000273454	AC112503.2	4.04862	0.7951	5.15e-05	0.000675139	0.0100259	0.0157618	0.0234961	2	2	2
ENSG00000278112	AC145423.3	4.04413	0.108959	5.25e-05	0.0430815	0.0797564	4.08e-12	1.53e-11	16	19	19
ENSG00000283375	AC087521.4	-4.0393	-0.0327278	5.36e-05	0.431995	0.556292	3.03e-104	3.22e-102	7	10	10
ENSG00000115138	POMC	4.03863	0.264263	5.38e-05	0.00851142	0.101777	3.27e-15	1.52e-14	16	18	18
ENSG00000112130	RNF8	-4.0377	-0.0774501	5.4e-05	0.0776201	0.132566	1.19e-19	7.18e-19	12	13	13
ENSG00000122557	HERPUD2	-4.03233	-0.151899	5.52e-05	0.0206094	0.0793257	4.69e-12	1.75e-11	17	20	20
ENSG00000107651	SEC23IP	-4.03097	-0.114938	5.55e-05	0.0332053	0.0266639	7.68e-05	0.000154352	27	29	29
ENSG00000095066	HOOK2	4.02709	0.197608	5.65e-05	0.0116116	0.0146509	0.00347756	0.00568342	15	17	17
ENSG00000255182	AC084125.2	-4.00984	-0.0995265	6.08e-05	0.0458556	0.0417648	6.77e-07	1.68e-06	10	10	10
ENSG00000122565	CBX3	-4.00162	-0.153824	6.29e-05	0.0191705	0.0449574	2.49e-07	6.42e-07	10	11	11
ENSG00000170619	COMMD5	-3.99684	-0.123959	6.42e-05	0.030405	0.107452	5.09e-16	2.5e-15	5	6	6
ENSG00000189403	HMGB1	-3.9865	-0.0996929	6.71e-05	0.0449665	0.0931963	5.36e-14	2.3e-13	23	26	26
ENSG00000147439	BIN3	3.98022	0.0701327	6.89e-05	0.0896654	0.141616	5.51e-21	3.6e-20	16	16	16
ENSG00000261183	SPINT1-AS1	3.97587	0.17735	7.01e-05	0.0146983	0.0149933	0.00311425	0.0051178	16	18	18
ENSG00000105808	RASA4	3.97526	0.0729463	7.03e-05	0.0990868	0.210933	1.18e-31	1.26e-30	40	48	48
ENSG00000196950	SLC39A10	-3.9704	-0.0655444	7.18e-05	0.106325	0.119183	1.05e-17	5.71e-17	10	10	10
ENSG00000172733	PURG	3.96563	0.172743	7.32e-05	0.0148323	0.0331291	1.01e-05	2.24e-05	7	7	7
ENSG00000137331	IER3	3.96081	0.170265	7.47e-05	0.0155238	0.0388486	1.69e-06	4.03e-06	11	13	13
ENSG00000263001	GTF2I	3.9561	0.0490839	7.62e-05	0.215472	0.274778	2.54e-42	4.17e-41	12	13	13
ENSG00000108061	SHOC2	3.95603	0.149847	7.62e-05	0.0202412	0.0371392	2.88e-06	6.74e-06	13	13	13
ENSG00000204792	LINC01291	-3.95398	-0.0263	7.69e-05	0.665982	0.684361	4.15e-147	2.43e-144	38	40	40
ENSG00000161395	PGAP3	3.95372	0.0703817	7.69e-05	0.100905	0.0838693	1.09e-12	4.25e-12	18	19	19
ENSG00000272288	AL451165.2	3.95294	0.180869	7.72e-05	0.0145861	0.0292446	3.42e-05	7.14e-05	7	8	8
ENSG00000177045	SIX5	3.94944	0.184205	7.83e-05	0.0148218	0.0214716	0.000394796	0.000730962	8	9	9
ENSG00000154217	PITPNC1	3.94886	0.253251	7.85e-05	0.00690999	0.0102644	0.0145624	0.0218223	17	19	19
ENSG00000161048	NAPEPLD	3.94307	0.0707666	8.04e-05	0.0668192	0.115525	3.54e-17	1.87e-16	12	21	21
ENSG00000136536	2022-03-07	-3.93762	-0.196294	8.23e-05	0.0136696	0.0305165	2.29e-05	4.89e-05	4	5	5
ENSG00000168010	ATG16L2	-3.93704	-0.159719	8.25e-05	0.0166856	0.0230679	0.000238416	0.000452706	13	13	13
ENSG00000185189	NRBP2	-3.93513	-0.214033	8.32e-05	0.0105467	0.0173758	0.00145063	0.00249651	10	11	11
ENSG00000227188	MGAT3-AS1	-3.93097	-0.136335	8.46e-05	0.0248167	0.0322883	1.32e-05	2.88e-05	8	8	8
ENSG00000110536	PTPMT1	3.92916	0.196315	8.52e-05	0.0118845	0.0282577	4.66e-05	9.58e-05	16	18	18
ENSG00000164588	HCN1	3.92786	0.122828	8.57e-05	0.0302045	0.0370673	2.95e-06	6.88e-06	9	9	9
ENSG00000271590	AC108463.3	-3.92083	-0.353271	8.82e-05	0.00337058	0.127215	7.17e-19	4.16e-18	3	4	4
ENSG00000169925	BRD3	-3.91361	-0.0972352	9.09e-05	0.0464337	0.108437	3.68e-16	1.83e-15	13	16	16
ENSG00000257595	LINC02356	-3.91246	-0.170047	9.14e-05	0.0161526	0.0375019	2.57e-06	6.04e-06	5	5	5
ENSG00000282851	BISPR	-3.91142	-0.139373	9.18e-05	0.0303121	0.0881525	2.74e-13	1.12e-12	8	8	8
ENSG00000103423	DNAJA3	3.91037	0.175644	9.22e-05	0.014037	0.0241959	0.000167059	0.00032313	12	12	12
ENSG00000180537	RNF182	3.90416	0.147676	9.46e-05	0.0200426	0.0574657	4.88e-09	1.45e-08	10	10	10
ENSG00000106392	C1GALT1	3.903	0.0355657	9.5e-05	0.326548	0.413951	3.37e-69	1.25e-67	34	37	37
ENSG00000115221	ITGB6	-3.90208	-0.0612942	9.54e-05	0.116336	0.44442	6.31e-76	2.9e-74	17	17	17
ENSG00000153774	CFDP1	-3.90191	-0.0600889	9.54e-05	0.129675	0.216627	1.43e-32	1.59e-31	11	12	12
ENSG00000204528	PSORS1C3	3.90156	0.0314919	9.56e-05	0.425675	0.530794	3.29e-97	2.8e-95	29	35	35
ENSG00000253389	AC113133.1	3.88869	0.333415	0.000100786	0.00399887	0.0128197	0.00629391	0.00994084	9	9	9
ENSG00000237614	AC073257.2	3.88612	0.077596	0.00010186	0.0701623	0.106901	6.1e-16	2.97e-15	12	12	12
ENSG00000230499	AC108463.2	3.8852	0.240593	0.000102245	0.00718428	0.071589	5.55e-11	1.93e-10	2	3	3
ENSG00000146729	NIPSNAP2	3.87977	0.0855892	0.000104557	0.0522844	0.162777	3.74e-24	2.86e-23	13	14	14
ENSG00000115486	GGCX	-3.87881	-0.0526684	0.00010497	0.143242	0.131343	1.79e-19	1.07e-18	15	15	15
ENSG00000230836	LINC01293	-3.87745	-0.0335089	0.000105555	0.39653	0.373267	9.74e-61	2.87e-59	25	25	25
ENSG00000158941	CCAR2	3.87614	0.0890547	0.000106129	0.0555037	0.146276	1.12e-21	7.58e-21	15	16	16
ENSG00000187664	HAPLN4	3.8687	0.111426	0.000109419	0.0354639	0.118532	1.3e-17	7.06e-17	5	6	6
ENSG00000168298	HIST1H1E	-3.86855	-0.185642	0.000109485	0.0118567	0.0116927	0.00909499	0.0140364	9	9	9
ENSG00000147789	ZNF7	3.86132	0.180962	0.000112775	0.0132273	0.0781954	6.74e-12	2.49e-11	6	7	7
ENSG00000120647	CCDC77	-3.86015	-0.176212	0.000113318	0.0148422	0.226935	3.01e-34	3.61e-33	15	20	20
ENSG00000142459	EVI5L	3.85648	0.196492	0.000115033	0.0109874	0.0645647	5.17e-10	1.66e-09	18	20	20
ENSG00000104626	ERI1	-3.85079	-0.24194	0.000117735	0.0070414	0.0104204	0.0138289	0.0207976	7	7	7
ENSG00000079335	CDC14A	-3.84613	-0.988626	0.00012	0.00046331	0.0598288	2.31e-09	7.02e-09	1	27	27
ENSG00000055483	USP36	-3.84192	-0.0593904	0.000122077	0.118456	0.0510249	3.71e-08	1.03e-07	15	15	15
ENSG00000086300	SNX10	-3.84162	-0.0345847	0.000122223	0.343635	0.512244	2.51e-92	1.84e-90	31	31	31
ENSG00000234072	AC074117.1	-3.8415	-0.111243	0.000122285	0.0338526	0.0219148	0.000343166	0.000639643	11	12	12
ENSG00000249574	AC226118.1	-3.83926	-0.407107	0.000123407	0.00458366	0.0142028	0.00401891	0.00650903	8	9	9
ENSG00000236209	AC104135.1	-3.83815	-0.0274915	0.000123966	0.576686	0.609674	2.22e-120	3.99e-118	33	34	34
ENSG00000277496	AL357033.4	-3.83411	-0.13352	0.000126019	0.0236305	0.0623162	1.05e-09	3.29e-09	10	10	10
ENSG00000256508	MRGPRF-AS1	-3.82688	-0.0562893	0.000129777	0.132847	0.233463	2.55e-35	3.19e-34	15	16	16
ENSG00000010295	IFFO1	-3.82275	-0.119956	0.000131973	0.0304737	0.0448688	2.56e-07	6.6e-07	14	14	14
ENSG00000179195	ZNF664	-3.82164	-0.0825831	0.000132569	0.051489	0.116426	2.63e-17	1.39e-16	14	15	15
ENSG00000213949	ITGA1	3.81782	0.0893742	0.000134638	0.0500105	0.0658401	3.45e-10	1.12e-09	49	55	55
ENSG00000106628	POLD2	-3.81198	-0.140079	0.00013786	0.0200811	0.0470718	1.28e-07	3.39e-07	7	7	7
ENSG00000234745	HLA-B	3.80653	0.080399	0.000140929	0.0626463	0.280738	2.31e-43	3.91e-42	20	26	26
ENSG00000089094	KDM2B	-3.80604	-0.27204	0.000141212	0.00537706	0.065638	3.68e-10	1.2e-09	6	8	8
ENSG00000154783	FGD5	-3.7987	-0.240823	0.000145455	0.00637037	0.0208235	0.000484702	0.000886855	15	15	15
ENSG00000118402	ELOVL4	3.78839	0.0830878	0.000151624	0.0612396	0.142961	3.48e-21	2.29e-20	23	24	24
ENSG00000182463	TSHZ2	3.78232	0.289371	0.000155376	0.00489336	0.018687	0.000955057	0.00167958	5	5	5
ENSG00000172572	PDE3A	3.77973	0.0877711	0.000156999	0.054603	0.0802075	3.53e-12	1.33e-11	40	43	43
ENSG00000241111	AC092040.1	-3.77635	-0.140083	0.000159143	0.0197545	0.0128262	0.00628072	0.00992306	20	20	20
ENSG00000185290	NUPR2	3.77614	0.106017	0.00015928	0.0356206	0.424589	1.66e-71	6.74e-70	7	8	8
ENSG00000116095	PLEKHA3	3.77089	0.179899	0.000162669	0.0113534	0.0279218	5.18e-05	0.000105801	9	9	9
ENSG00000151445	VIPAS39	-3.77024	-0.0977075	0.000163092	0.0430086	0.0499417	5.21e-08	1.43e-07	11	12	12
ENSG00000159640	ACE	3.76748	0.0918481	0.000164904	0.0475225	0.0492321	6.51e-08	1.76e-07	18	18	18
ENSG00000256940	PPP1R14B-AS1	3.76362	0.185712	0.000167472	0.0107453	0.0255725	0.000108303	0.000214049	6	6	6
ENSG00000205238	SPDYE2	3.76338	0.175479	0.00016763	0.0162853	0.0388555	1.68e-06	4.03e-06	6	8	8
ENSG00000163935	SFMBT1	3.75631	0.0919999	0.000172435	0.0481404	0.0874026	3.49e-13	1.41e-12	9	9	9
ENSG00000236283	AC019197.1	-3.75291	-0.1416	0.000174791	0.0193226	0.0411123	8.3e-07	2.05e-06	42	46	46
ENSG00000181915	ADO	3.75097	0.136974	0.000176154	0.020887	0.0334261	9.22e-06	2.05e-05	8	8	8
ENSG00000170632	ARMC10	3.74822	0.0410687	0.000178097	0.302721	0.133946	7.44e-20	4.56e-19	18	25	25
ENSG00000179361	ARID3B	-3.74355	-0.0974364	0.000181437	0.044309	0.0409181	8.82e-07	2.17e-06	7	9	9
ENSG00000111877	MCM9	3.73872	0.084989	0.000184963	0.0557413	0.0838816	1.09e-12	4.23e-12	14	15	15
ENSG00000237742	AL365259.1	-3.73668	-0.0966823	0.000186466	0.0452576	0.134513	6.14e-20	3.78e-19	6	8	8
ENSG00000246250	AC087521.2	-3.73482	-0.0638975	0.000187849	0.0961823	0.164148	2.32e-24	1.79e-23	20	23	23
ENSG00000102908	NFAT5	3.73194	0.205779	0.000190008	0.00892265	0.0164629	0.00194254	0.00328411	8	8	8
ENSG00000197774	EME2	-3.72355	-0.119495	0.000196439	0.0267197	0.0244782	0.000152843	0.000296955	18	18	18
ENSG00000261061	AC092718.4	-3.72091	-0.0851383	0.000198509	0.0486	0.0553634	9.46e-09	2.75e-08	23	23	23
ENSG00000151465	CDC123	-3.71411	-0.13806	0.000203921	0.0187093	0.0484612	8.29e-08	2.23e-07	13	17	17
ENSG00000272226	AL136985.2	-3.71333	-0.944363	0.000204549	0.000457217	0.0172775	0.00149692	0.0025723	2	2	2
ENSG00000220201	ZGLP1	-3.71125	-0.0949644	0.000206239	0.0479844	0.0487842	7.49e-08	2.02e-07	11	13	13
ENSG00000196712	NF1	3.71065	0.14815	0.000206725	0.017952	0.0537596	1.57e-08	4.47e-08	8	9	9
ENSG00000221955	SLC12A8	-3.70616	-0.192642	0.000210424	0.0106434	0.038384	1.95e-06	4.64e-06	19	22	22
ENSG00000261175	LINC02188	3.69956	0.333605	0.000215972	0.00341054	0.0257255	0.000103213	0.000204364	8	9	9
ENSG00000104643	MTMR9	3.69645	0.102096	0.000218631	0.0374889	0.0670153	2.38e-10	7.83e-10	15	15	15
ENSG00000154124	OTULIN	3.69582	0.27465	0.000219176	0.00569174	0.0362571	3.8e-06	8.76e-06	6	7	7
ENSG00000278546	AC003101.2	-3.69487	-0.610061	0.00022	0.000985201	0.0151725	0.00293965	0.00484714	1	1	1
ENSG00000006283	CACNA1G	3.68997	0.528252	0.000224283	0.00134693	0.0211502	0.000437073	0.000805168	8	10	10
ENSG00000166228	PCBD1	-3.68814	-0.054508	0.000225899	0.134632	0.166966	8.66e-25	6.82e-24	26	29	29
ENSG00000113712	CSNK1A1	3.68598	0.241485	0.000227829	0.00702755	0.0273642	6.17e-05	0.000125065	17	17	17
ENSG00000198945	L3MBTL3	-3.68569	-0.0378708	0.000228084	0.248898	0.312876	3.92e-49	7.97e-48	19	20	20
ENSG00000177469	CAVIN1	-3.68472	-0.168906	0.000228953	0.013123	0.0166388	0.00183615	0.00311478	10	10	10
ENSG00000198056	PRIM1	-3.68365	-0.105196	0.00022992	0.0389218	0.0375739	2.51e-06	5.91e-06	6	6	6
ENSG00000111144	LTA4H	3.6798	0.127872	0.000233415	0.0233061	0.086604	4.52e-13	1.81e-12	5	6	6
ENSG00000150594	ADRA2A	-3.67345	-0.240711	0.000239295	0.00695825	0.0170521	0.00160874	0.00275177	3	3	3
ENSG00000068137	PLEKHH3	-3.66454	-0.153714	0.00024778	0.0141333	0.0250596	0.000127273	0.000249713	13	13	13
ENSG00000112701	SENP6	3.6599	0.0985698	0.000252316	0.0370597	0.0574843	4.85e-09	1.44e-08	8	8	8
ENSG00000228701	TNKS2-AS1	-3.65771	-0.0322933	0.000254478	0.361873	0.364571	5.32e-59	1.48e-57	16	17	17
ENSG00000142694	EVA1B	-3.65547	-0.0860462	0.000256712	0.0493296	0.0293664	3.29e-05	6.89e-05	6	6	6
ENSG00000232063	AL691447.2	3.65492	0.0673132	0.000257257	0.0901998	0.163039	3.42e-24	2.62e-23	4	7	7
ENSG00000073803	MAP3K13	-3.64723	-0.158656	0.000265084	0.0177029	0.0357885	4.4e-06	1.01e-05	33	35	35
ENSG00000115970	THADA	3.6459	0.153797	0.000266462	0.0197577	0.0522739	2.5e-08	7.03e-08	20	23	23
ENSG00000222020	HDAC4-AS1	-3.64404	-0.0552581	0.000268391	0.123757	0.256741	3.23e-39	4.73e-38	11	11	11
ENSG00000259616	AC104574.2	3.64289	0.0570729	0.000269595	0.118237	0.365935	2.85e-59	8.02e-58	19	19	19
ENSG00000139218	SCAF11	-3.6399	-0.203483	0.000272745	0.00886624	0.0121491	0.00783291	0.0122061	12	12	12
ENSG00000274427	AC145423.2	3.63868	0.316679	0.000274043	0.00400063	0.0295446	3.11e-05	6.53e-05	7	9	9
ENSG00000108175	ZMIZ1	-3.6386	-0.356765	0.000274119	0.00270448	0.0119942	0.00823972	0.0128002	17	17	17
ENSG00000203896	LIME1	-3.63781	-0.114502	0.000274963	0.027569	0.0376707	2.44e-06	5.74e-06	6	7	7
ENSG00000222011	FAM185A	3.63468	0.158888	0.000278328	0.0168474	0.0344543	6.68e-06	1.5e-05	15	19	19
ENSG00000144857	BOC	3.63322	0.132638	0.000279911	0.0204782	0.0458597	1.88e-07	4.9e-07	15	15	15
ENSG00000179818	PCBP1-AS1	-3.63193	-0.097065	0.000281311	0.0573262	0.104343	1.41e-15	6.73e-15	5	6	6
ENSG00000147324	MFHAS1	3.63156	0.199188	0.000281714	0.00944039	0.0227483	0.000263725	0.000498639	20	22	22
ENSG00000172938	MRGPRD	3.6307	0.053923	0.000282658	0.129635	0.145427	1.5e-21	1.01e-20	10	10	10
ENSG00000214029	ZNF891	3.63023	0.164707	0.00028317	0.0133723	0.039587	1.34e-06	3.24e-06	6	10	10
ENSG00000181789	COPG1	3.62717	0.342673	0.00028654	0.00289727	0.0187648	0.000931714	0.00164036	4	4	4
ENSG00000141456	PELP1	3.6268	0.202047	0.000286956	0.00913239	0.0100295	0.0157429	0.0234696	5	6	6
ENSG00000222012	AC005481.1	-3.62125	-0.111197	0.000293182	0.0287756	0.030335	2.43e-05	5.16e-05	35	37	37
ENSG00000106636	YKT6	3.62106	0.0933284	0.000293401	0.0387183	0.10148	3.61e-15	1.67e-14	19	21	21
ENSG00000160949	TONSL	3.61071	0.0595481	0.000305362	0.102932	0.216919	1.28e-32	1.43e-31	7	7	7
ENSG00000105576	TNPO2	3.60153	0.061222	0.000316344	0.101453	0.141677	5.4e-21	3.52e-20	5	6	6
ENSG00000273456	AC064836.3	3.5925	0.065148	0.000327515	0.0847562	0.122945	3e-18	1.68e-17	8	8	8
ENSG00000164171	ITGA2	3.58368	0.0590103	0.000338782	0.103174	0.176538	2.97e-26	2.51e-25	8	8	8
ENSG00000235138	AL445931.1	-3.58275	-0.289848	0.00034	0.00427558	0.0214245	0.000400725	0.000741204	1	1	1
ENSG00000183779	ZNF703	-3.58133	-0.173511	0.00034185	0.0142934	0.11097	1.6e-16	8.1e-16	6	6	6
ENSG00000125741	OPA3	-3.58026	-0.104791	0.000343258	0.0349368	0.0804409	3.28e-12	1.24e-11	24	26	26
ENSG00000167526	RPL13	-3.57944	-0.0510537	0.000344327	0.153281	0.242362	8.51e-37	1.13e-35	20	22	22
ENSG00000066651	TRMT11	3.57817	0.233237	0.00034601	0.00669279	0.0181857	0.00112037	0.00195471	8	8	8
ENSG00000108947	EFNB3	-3.57733	-0.0478678	0.000347127	0.170508	0.286128	2.59e-44	4.51e-43	25	27	27
ENSG00000225329	LHFPL3-AS2	3.57682	0.135865	0.0003478	0.0197543	0.0359942	4.12e-06	9.49e-06	9	10	10
ENSG00000272081	AC008972.2	3.57368	0.100538	0.000351994	0.0346063	0.102644	2.46e-15	1.16e-14	13	14	14
ENSG00000259530	AC104574.1	3.5677	0.0508241	0.000360129	0.142375	0.25289	1.45e-38	2.07e-37	13	14	14
ENSG00000235106	BRD3OS	3.56566	0.0902254	0.00036294	0.0443119	0.0195296	0.000730626	0.00130447	13	14	14
ENSG00000085644	ZNF213	3.56	0.0864284	0.000370849	0.0461422	0.186222	9.41e-28	8.55e-27	13	16	16
ENSG00000120688	WBP4	3.55916	0.078786	0.000372044	0.0661503	0.0913238	9.83e-14	4.13e-13	12	13	13
ENSG00000104870	FCGRT	-3.55667	-0.068109	0.000375583	0.0858078	0.145428	1.5e-21	1.01e-20	12	12	12
ENSG00000170214	ADRA1B	3.55373	0.203137	0.000379802	0.0105507	0.0370597	2.95e-06	6.9e-06	9	10	10
ENSG00000168394	TAP1	-3.5512	-0.0896671	0.000383473	0.039824	0.095386	2.63e-14	1.15e-13	16	17	17
ENSG00000174851	YIF1A	-3.54963	-0.14861	0.000385779	0.0184959	0.010801	0.0121944	0.0184831	4	4	4
ENSG00000083838	ZNF446	3.54885	0.148287	0.000386922	0.0153716	0.0476864	1.06e-07	2.82e-07	7	9	9
ENSG00000138162	TACC2	-3.5428	-0.0415471	0.000395905	0.216557	0.288417	1.02e-44	1.8e-43	14	14	14
ENSG00000204482	LST1	3.54242	0.140759	0.000396472	0.0180857	0.051041	3.69e-08	1.02e-07	8	8	8
ENSG00000275491	LINC01730	3.54138	0.0330756	0.000398033	0.327872	0.455878	1.49e-78	7.4e-77	22	26	26
ENSG00000166451	CENPN	3.54078	0.068187	0.000398952	0.0736783	0.0914078	9.56e-14	4.03e-13	13	15	15
ENSG00000110756	HPS5	-3.54059	-0.126578	0.00039923	0.0224444	0.0737879	2.76e-11	9.8e-11	16	18	18
ENSG00000166262	FAM227B	3.52871	0.0616864	0.000417596	0.0944477	0.11373	6.42e-17	3.34e-16	21	24	24
ENSG00000129245	FXR2	3.52561	0.1223	0.000422501	0.0270029	0.0103134	0.0143279	0.0215039	21	22	22
ENSG00000167658	EEF2	-3.52087	-0.107398	0.000430133	0.0330902	0.0434648	3.97e-07	1.01e-06	25	27	27
ENSG00000135540	NHSL1	3.51728	0.121225	0.000435993	0.0239955	0.0134113	0.0051931	0.00829223	13	13	13
ENSG00000149823	VPS51	3.51426	0.11271	0.000440983	0.03063	0.0266073	7.82e-05	0.000157031	16	20	20
ENSG00000106635	BCL7B	3.50926	0.0837884	0.000449356	0.046498	0.125588	1.24e-18	7.08e-18	10	10	10
ENSG00000259920	AC007938.1	-3.50784	-0.171085	0.000451756	0.0121129	0.0314856	1.69e-05	3.66e-05	2	2	2
ENSG00000132823	OSER1	3.5078	0.0771718	0.000451821	0.0593749	0.064547	5.2e-10	1.67e-09	27	28	28
ENSG00000271122	AC018647.2	-3.50562	-0.0339614	0.000455546	0.306601	0.361955	1.75e-58	4.81e-57	15	16	16
ENSG00000267009	AC007780.1	3.50166	0.183501	0.000462363	0.00993844	0.0137036	0.00472358	0.00758324	8	8	8
ENSG00000246560	UBE2D3-AS1	-3.5005	-0.112419	0.000464394	0.026445	0.0198525	0.000659449	0.00118429	7	8	8
ENSG00000259675	AC018618.1	3.49778	0.0471386	0.000469152	0.160309	0.351252	2.2e-56	5.57e-55	15	15	15
ENSG00000184640	SEPTIN9	3.49322	0.127094	0.000477236	0.0202297	0.0204502	0.000545557	0.000991829	13	14	14
ENSG00000161956	SENP3	3.49152	0.139807	0.000480273	0.0164876	0.0280945	4.9e-05	0.000100539	10	10	10
ENSG00000254038	AC092818.1	-3.49072	-0.0829373	0.000481715	0.0575135	0.0771662	9.36e-12	3.43e-11	9	9	9
ENSG00000272087	AC080013.4	3.48859	0.103487	0.000485569	0.0323565	0.0429976	4.6e-07	1.16e-06	9	10	10
ENSG00000267757	EML2-AS1	3.48719	0.0421513	0.000488118	0.191055	0.242836	7.09e-37	9.46e-36	6	7	7
ENSG00000206530	CFAP44	-3.48651	-0.0523665	0.000489372	0.127917	0.173932	7.46e-26	6.2e-25	25	27	27
ENSG00000269918	AF131215.6	3.48595	0.0860941	0.000490394	0.0474401	0.105294	1.03e-15	4.97e-15	18	20	20
ENSG00000132749	TESMIN	-3.48344	-0.0800868	0.000495022	0.0549188	0.066514	2.79e-10	9.13e-10	12	12	12
ENSG00000154096	THY1	3.48268	0.1241	0.000496414	0.019824	0.0383803	1.95e-06	4.64e-06	13	17	17
ENSG00000130856	ZNF236	-3.48092	-0.0634896	0.000499689	0.0806122	0.132008	1.43e-19	8.64e-19	17	18	18
ENSG00000214413	BBIP1	3.47809	0.164334	0.000505004	0.0140369	0.0359776	4.14e-06	9.53e-06	5	7	7
ENSG00000244617	ASPRV1	-3.47717	-0.120166	0.000506734	0.0308407	0.0706443	7.5e-11	2.58e-10	10	11	11
ENSG00000091542	ALKBH5	-3.47489	-0.0460138	0.000511062	0.152683	0.224921	6.42e-34	7.6e-33	12	12	12
ENSG00000137877	SPTBN5	3.46737	0.0284116	0.000525582	0.432253	0.547633	8.22e-102	8.03e-100	32	34	34
ENSG00000204929	AC007389.1	3.46696	0.176113	0.000526373	0.0105773	0.0192144	0.000807593	0.00143427	3	3	3
ENSG00000136014	USP44	3.46496	0.0820208	0.000530306	0.0536552	0.234314	1.84e-35	2.32e-34	17	20	20
ENSG00000250132	AC004803.1	3.46453	0.0822505	0.000531152	0.0501676	0.130664	2.25e-19	1.34e-18	19	23	23
ENSG00000151208	DLG5	-3.46253	-0.0281217	0.000535122	0.402557	0.592586	5.48e-115	8.14e-113	38	40	40
ENSG00000263412	AC004477.1	3.462	0.0993753	0.000536169	0.037323	0.046734	1.43e-07	3.76e-07	6	6	6
ENSG00000182405	PGBD4	-3.45849	-0.211777	0.000543217	0.010771	0.036698	3.31e-06	7.68e-06	3	4	4
ENSG00000078967	UBE2D4	-3.45282	-0.21856	0.000554758	0.00826616	0.022963	0.000246448	0.000467265	9	11	11
ENSG00000073614	KDM5A	-3.45192	-0.302653	0.00055662	0.00376541	0.0261275	9.1e-05	0.000181088	10	12	12
ENSG00000198792	TMEM184B	3.44525	0.0661369	0.000570523	0.0769086	0.15875	1.52e-23	1.12e-22	25	26	26
ENSG00000124783	SSR1	-3.44452	-0.0932977	0.000572075	0.0437319	0.0544668	1.26e-08	3.61e-08	26	26	26
ENSG00000119537	KDSR	3.43854	0.0418929	0.000584854	0.192572	0.250445	3.75e-38	5.3e-37	26	26	26
ENSG00000162341	TPCN2	-3.43202	-0.0431599	0.000599113	0.178742	0.233383	2.63e-35	3.28e-34	33	34	34
ENSG00000205037	AC134312.1	-3.42208	-0.236884	0.000621444	0.006325	0.017434	0.00142392	0.00245303	3	3	3
ENSG00000263257	AC040173.1	3.42	0.155531	0.000626206	0.0142136	0.0190164	0.000860061	0.00152152	12	12	12
ENSG00000171206	TRIM8	3.41848	0.145333	0.000629718	0.0155783	0.0202615	0.000579188	0.00104944	10	11	11
ENSG00000167702	KIFC2	-3.41752	-0.0582492	0.00063194	0.0943892	0.183828	2.22e-27	1.98e-26	3	4	4
ENSG00000204472	AIF1	3.41566	0.108661	0.000636272	0.0301478	0.037953	2.23e-06	5.28e-06	12	12	12
ENSG00000196693	ZNF33B	-3.40365	-0.050448	0.000664918	0.134156	0.398956	5.15e-66	1.76e-64	17	20	20
ENSG00000088543	C3orf18	3.40358	0.139083	0.000665078	0.0173923	0.0281922	4.75e-05	9.77e-05	13	13	13
ENSG00000164040	PGRMC2	-3.40157	-0.178893	0.00067	0.0104987	0.016837	0.00172328	0.00293821	1	1	1
ENSG00000163257	DCAF16	-3.3948	-0.0637237	0.000686795	0.081797	0.211238	1.05e-31	1.13e-30	4	5	5
ENSG00000260647	AC127537.1	3.39436	0.19234	0.000687885	0.00865937	0.0285085	4.31e-05	8.9e-05	9	9	9
ENSG00000087303	NID2	-3.39322	-0.183959	0.000690763	0.00974477	0.0262983	8.62e-05	0.000172039	12	13	13
ENSG00000272701	MESTIT1	-3.39132	-0.157382	0.000695571	0.0138465	0.0307218	2.15e-05	4.6e-05	6	6	6
ENSG00000138095	LRPPRC	-3.39129	-0.0438384	0.000695637	0.163857	0.153912	8.12e-23	5.8e-22	26	27	27
ENSG00000006282	SPATA20	3.39128	0.0302137	0.000695671	0.363305	0.651003	1.82e-134	5.83e-132	61	67	67
ENSG00000269481	AC010319.4	-3.38481	-0.184306	0.000712267	0.0105687	0.0360403	4.06e-06	9.36e-06	6	7	7
ENSG00000153879	CEBPG	-3.3841	-0.175811	0.000714124	0.0108454	0.0136079	0.00487239	0.00780442	11	14	14
ENSG00000164933	SLC25A32	-3.38305	-0.0823812	0.000716864	0.0494945	0.0666799	2.64e-10	8.67e-10	11	11	11
ENSG00000196504	PRPF40A	-3.38237	-0.147995	0.000718621	0.014363	0.0124412	0.00712016	0.0111616	8	9	9
ENSG00000140398	NEIL1	-3.38199	-0.084932	0.00071963	0.0439592	0.0871905	3.74e-13	1.51e-12	15	16	16
ENSG00000167183	PRR15L	-3.37901	-0.422884	0.000727475	0.00182628	0.0120676	0.00804441	0.0125167	5	5	5
ENSG00000151893	CACUL1	-3.37588	-0.0474601	0.000735798	0.151824	0.20978	1.8e-31	1.92e-30	26	29	29
ENSG00000236935	AP003774.2	-3.37458	-0.0858714	0.000739295	0.0410453	0.0510019	3.73e-08	1.03e-07	10	10	10
ENSG00000142173	COL6A2	-3.37417	-0.277749	0.000740393	0.00427179	0.0109547	0.0115916	0.017636	17	19	19
ENSG00000247796	AC008966.1	3.36898	0.0408835	0.000754459	0.190266	0.282065	1.35e-43	2.3e-42	9	10	10
ENSG00000182196	ARL6IP4	3.36768	0.122564	0.000758035	0.0186303	0.0164804	0.00193169	0.00326684	4	4	4
ENSG00000122515	ZMIZ2	3.36292	0.0679259	0.000771227	0.0723649	0.0793185	4.7e-12	1.75e-11	11	11	11
ENSG00000165626	BEND7	3.36072	0.113232	0.000777384	0.0239656	0.0144987	0.00365268	0.00594829	17	17	17
ENSG00000170703	TTLL6	-3.36002	-0.0752227	0.000779356	0.0549581	0.112443	9.82e-17	5.05e-16	9	9	9
ENSG00000116954	RRAGC	3.35627	0.615495	0.00079	0.000946108	0.0224861	0.00028649	0.000539197	1	1	1
ENSG00000180353	HCLS1	-3.34503	-0.0647866	0.000822748	0.0734125	0.092013	7.86e-14	3.34e-13	18	21	21
ENSG00000245281	AC124242.1	-3.34311	-0.0883681	0.000828461	0.0479926	0.0616936	1.28e-09	3.98e-09	16	16	16
ENSG00000247240	UBL7-AS1	3.34052	0.184414	0.000836226	0.011417	0.0115977	0.00938286	0.0144556	11	11	11
ENSG00000260400	AL513534.2	3.34039	0.130953	0.000836621	0.0196522	0.0144987	0.00365266	0.00594829	9	9	9
ENSG00000141504	SAT2	-3.33927	-0.167696	0.00084	0.0113405	0.025933	9.67e-05	0.000192041	1	3	3
ENSG00000110619	CARS	3.33788	0.070352	0.000844213	0.0649623	0.0883381	2.58e-13	1.05e-12	17	17	17
ENSG00000120913	PDLIM2	-3.33678	-0.172013	0.000847551	0.011106	0.0202378	0.000583568	0.00105653	14	14	14
ENSG00000165424	ZCCHC24	3.33559	0.0864876	0.00085119	0.0449127	0.107686	4.71e-16	2.32e-15	20	21	21
ENSG00000112293	GPLD1	3.3303	0.201697	0.00086753	0.00783411	0.0342214	7.18e-06	1.61e-05	6	8	8
ENSG00000214894	LINC00243	3.33024	0.0840493	0.000867703	0.0410247	0.0854087	6.64e-13	2.63e-12	20	22	22
ENSG00000106484	MEST	-3.32995	-0.120763	0.000868614	0.0227281	0.181841	4.51e-27	3.96e-26	6	7	7
ENSG00000021762	OSBPL5	3.32767	0.0513086	0.000875749	0.119853	0.0953782	2.64e-14	1.16e-13	50	51	51
ENSG00000101246	ARFRP1	3.3214	0.217974	0.00089566	0.0060335	0.0109205	0.0117233	0.0178205	4	6	6
ENSG00000270823	AC007938.2	-3.32105	-0.455876	0.000896794	0.00159391	0.0797636	4.08e-12	1.53e-11	4	5	5
ENSG00000227354	RBM26-AS1	3.31974	0.0253675	0.000901002	0.469537	0.541541	3.98e-100	3.78e-98	10	10	10
ENSG00000183762	KREMEN1	-3.31673	-0.0488731	0.000910772	0.130765	0.191317	1.51e-28	1.42e-27	4	4	4
ENSG00000131051	RBM39	3.31511	0.32797	0.000916061	0.00370527	0.0148269	0.00328571	0.00538705	4	4	4
ENSG00000122966	CIT	-3.31089	-1.02054	0.00093	0.00027798	0.0133325	0.00532754	0.00849547	1	1	1
ENSG00000121101	TEX14	3.31071	0.0552769	0.000930588	0.0964255	0.118572	1.29e-17	6.97e-17	12	12	12
ENSG00000176753	C15orf56	-3.30942	-0.172641	0.0009349	0.0106489	0.0145176	0.00363041	0.00591673	16	17	17
ENSG00000279168	AC105052.4	-3.3067	-0.0726011	0.000944014	0.0599342	0.194503	4.77e-29	4.59e-28	37	45	45
ENSG00000166200	COPS2	-3.3019	-0.380357	0.000960321	0.00253855	0.0117334	0.00897451	0.0138598	9	9	9
ENSG00000254855	AP001107.8	3.3005	0.0490776	0.000965115	0.132764	0.153045	1.1e-22	7.78e-22	7	7	7
ENSG00000137802	MAPKBP1	-3.2978	-0.0946432	0.000974455	0.0331113	0.0508627	3.9e-08	1.08e-07	21	21	21
ENSG00000184897	H1FX	-3.29596	-0.295125	0.000980876	0.0039718	0.0123801	0.0072635	0.0113759	3	3	3
ENSG00000171634	BPTF	-3.29505	-0.184068	0.000984029	0.00977901	0.0218099	0.000354741	0.000660079	13	15	15
ENSG00000247853	AC006064.2	3.29006	0.175472	0.00100167	0.00964629	0.013838	0.00452237	0.0072773	7	7	7
ENSG00000157107	FCHO2	3.28873	0.0476034	0.0010064	0.137783	0.229733	1.05e-34	1.28e-33	23	25	25
ENSG00000260428	SCX	3.28788	0.282128	0.00100944	0.00371248	0.0545833	1.21e-08	3.48e-08	6	8	8
ENSG00000135124	P2RX4	3.28745	0.0518293	0.001011	0.0974513	0.20527	9.44e-31	9.81e-30	26	30	30
ENSG00000186432	KPNA4	-3.28745	-0.128542	0.001011	0.0187578	0.0452264	2.29e-07	5.92e-07	11	11	11
ENSG00000169519	METTL15	-3.27959	-0.0745248	0.00103958	0.0543268	0.0935805	4.73e-14	2.04e-13	10	12	12
ENSG00000178038	ALS2CL	3.27866	0.0602045	0.00104301	0.0851237	0.0643886	5.47e-10	1.76e-09	11	14	14
ENSG00000155542	SETD9	-3.26985	-0.0250227	0.00107606	0.491204	0.326008	1.44e-51	3.14e-50	29	29	29
ENSG00000274667	AC090517.2	3.26975	0.187758	0.00107643	0.00900797	0.0128793	0.0061731	0.00976583	13	16	16
ENSG00000278058	AC009159.3	3.26777	0.173003	0.00108399	0.0108594	0.0113168	0.0102893	0.0157786	5	5	5
ENSG00000255495	AC145124.1	3.26604	0.103761	0.00109064	0.0295765	0.315843	1.11e-49	2.29e-48	22	33	33
ENSG00000085978	ATG16L1	3.26567	0.291997	0.00109207	0.00349824	0.0492772	6.42e-08	1.74e-07	3	3	3
ENSG00000273796	BX322562.1	-3.26378	-0.0762098	0.00109937	0.0555774	0.116298	2.74e-17	1.45e-16	31	32	32
ENSG00000160299	PCNT	3.26235	0.0657097	0.00110491	0.0774413	0.087167	3.77e-13	1.52e-12	25	26	26
ENSG00000142669	SH3BGRL3	-3.26153	-0.135065	0.00110813	0.0157116	0.0394248	1.41e-06	3.4e-06	14	14	14
ENSG00000160948	VPS28	3.26008	0.0268696	0.00111382	0.395354	0.378504	8.52e-62	2.59e-60	32	35	35
ENSG00000204120	GIGYF2	3.25936	0.200047	0.00111665	0.00685592	0.0261279	9.09e-05	0.000181083	9	11	11
ENSG00000110063	DCPS	3.25846	0.0786985	0.00112018	0.0466085	0.0880086	2.87e-13	1.17e-12	15	15	15
ENSG00000013523	ANGEL1	3.2575	0.0818275	0.00112397	0.0445839	0.0676749	1.93e-10	6.4e-10	15	15	15
ENSG00000118520	ARG1	-3.25368	-0.112513	0.00113919	0.023352	0.0129179	0.00609606	0.00964766	6	6	6
ENSG00000134343	ANO3	3.25251	0.114728	0.00114389	0.0196319	0.03711	2.91e-06	6.79e-06	18	18	18
ENSG00000160551	TAOK1	3.25206	0.160985	0.00114572	0.0122596	0.0393602	1.44e-06	3.46e-06	12	13	13
ENSG00000147889	CDKN2A	-3.25137	-0.299988	0.00114851	0.00255022	0.0201252	0.000604791	0.00109235	8	10	10
ENSG00000163535	SGO2	-3.25045	-0.315135	0.00115221	0.00315286	0.0150885	0.00302014	0.00497271	6	6	6
ENSG00000149485	FADS1	3.24925	0.0810626	0.00115711	0.044114	0.0498752	5.32e-08	1.45e-07	7	7	7
ENSG00000173137	ADCK5	-3.2464	-0.178188	0.00116873	0.00900194	0.012372	0.00728277	0.0114017	8	8	8
ENSG00000130203	APOE	3.24373	0.159373	0.00117976	0.0119013	0.0131672	0.00562133	0.00893982	9	10	10
ENSG00000157551	KCNJ15	-3.24236	-0.10283	0.00118546	0.0292747	0.0550603	1.04e-08	3.01e-08	10	12	12
ENSG00000138085	ATRAID	3.2402	0.0422271	0.00119448	0.176309	0.196462	2.35e-29	2.29e-28	19	19	19
ENSG00000108256	NUFIP2	3.24012	0.217793	0.0011948	0.00607461	0.0287997	3.93e-05	8.15e-05	13	15	15
ENSG00000091136	LAMB1	-3.23995	-0.0384508	0.00119553	0.185222	0.244881	3.23e-37	4.35e-36	11	11	11
ENSG00000108797	CNTNAP1	3.23783	0.0729996	0.00120443	0.0550073	0.0531784	1.88e-08	5.34e-08	8	8	8
ENSG00000255621	AC023790.2	-3.2367	-0.0593818	0.00120919	0.0976729	0.18028	7.86e-27	6.82e-26	20	22	22
ENSG00000125520	SLC2A4RG	3.23515	0.326438	0.0012158	0.0028424	0.0181835	0.00112114	0.00195558	4	4	4
ENSG00000100591	AHSA1	3.23482	0.0935474	0.00121719	0.0339566	0.0445151	2.86e-07	7.33e-07	15	16	16
ENSG00000149346	SLX4IP	3.23431	0.0763023	0.00121937	0.0505203	0.0719552	4.94e-11	1.72e-10	24	24	24
ENSG00000145354	CISD2	3.23011	0.0855873	0.00123744	0.0407467	0.141653	5.44e-21	3.55e-20	8	9	9
ENSG00000101417	PXMP4	-3.2259	-0.138571	0.00125578	0.0154709	0.0691291	1.21e-10	4.1e-10	18	18	18
ENSG00000255398	HCAR3	-3.22353	-0.304976	0.00126622	0.00338761	0.0225454	0.000281171	0.00052967	3	5	5
ENSG00000271897	AL357518.1	-3.22345	-0.178062	0.00126656	0.0100203	0.050265	4.7e-08	1.29e-07	8	10	10
ENSG00000148660	CAMK2G	3.2194	0.127169	0.00128458	0.018425	0.0338119	8.17e-06	1.82e-05	8	8	8
ENSG00000151790	TDO2	3.21575	0.127192	0.00130106	0.0229541	0.0333574	9.42e-06	2.09e-05	23	24	24
ENSG00000272293	AC083964.1	3.21366	0.0514259	0.00131056	0.108902	0.143483	2.92e-21	1.93e-20	29	36	36
ENSG00000112232	KHDRBS2	3.21311	0.113191	0.00131306	0.0220091	0.0171545	0.0015569	0.00266799	13	15	15
ENSG00000148248	SURF4	-3.2122	-0.355462	0.00131722	0.00204624	0.0118349	0.00868087	0.0134316	4	5	5
ENSG00000254419	AL139349.1	3.20366	0.0522005	0.00135694	0.104266	0.103728	1.73e-15	8.18e-15	27	28	28
ENSG00000187122	SLIT1	3.19958	0.0428315	0.00137629	0.159575	0.21343	4.67e-32	5.11e-31	11	11	11
ENSG00000234494	SP2-AS1	-3.19643	-0.195898	0.00139139	0.00789727	0.0172659	0.00150248	0.00258012	11	11	11
ENSG00000091844	RGS17	-3.1933	-0.0831048	0.00140658	0.0405768	0.131107	1.94e-19	1.16e-18	9	9	9
ENSG00000112742	TTK	3.1894	0.256053	0.00142568	0.00434511	0.0291489	3.52e-05	7.35e-05	10	11	11
ENSG00000118997	DNAH7	-3.18648	-0.0654025	0.00144014	0.0667104	0.213611	4.36e-32	4.79e-31	14	16	16
ENSG00000064726	BTBD1	3.18545	0.0547459	0.00144528	0.0888229	0.140669	7.61e-21	4.92e-20	25	25	25
ENSG00000108669	CYTH1	3.18391	0.218982	0.00145301	0.00596312	0.0541226	1.4e-08	4e-08	2	2	2
ENSG00000150760	DOCK1	-3.1835	-0.112521	0.00145509	0.0248426	0.112119	1.09e-16	5.61e-16	14	14	14
ENSG00000135108	FBXO21	-3.18194	-0.120498	0.00146291	0.0171487	0.0227509	0.00026351	0.000498279	7	7	7
ENSG00000269190	FBXO17	3.18074	0.0404803	0.00146901	0.169685	0.215959	1.83e-32	2.03e-31	18	21	21
ENSG00000279636	AL132989.2	3.18061	0.117095	0.00146967	0.0199728	0.0295929	3.06e-05	6.44e-05	4	4	4
ENSG00000162552	WNT4	3.1789	0.285845	0.00147833	0.00380601	0.0314456	1.71e-05	3.7e-05	9	24	24
ENSG00000171984	SHLD1	-3.17692	-0.0596714	0.00148848	0.0842147	0.0977206	1.23e-14	5.51e-14	48	52	52
ENSG00000072274	TFRC	3.17678	0.168663	0.00148921	0.00823359	0.0110025	0.0114106	0.0173838	17	20	20
ENSG00000074370	ATP2A3	3.17633	0.0983505	0.00149151	0.028607	0.0294689	3.19e-05	6.68e-05	28	30	30
ENSG00000122550	KLHL7	-3.17608	-0.094479	0.00149281	0.0337457	0.107831	4.49e-16	2.21e-15	9	11	11
ENSG00000151458	ANKRD50	3.17559	0.116113	0.00149531	0.0211729	0.144933	1.78e-21	1.19e-20	7	7	7
ENSG00000165886	UBTD1	-3.17533	-0.185196	0.00149669	0.00841914	0.0108834	0.0118675	0.0180143	5	5	5
ENSG00000122008	POLK	-3.17469	-0.145497	0.00149996	0.0134646	0.0465931	1.49e-07	3.92e-07	7	8	8
ENSG00000179344	HLA-DQB1	-3.1736	-0.153764	0.00150559	0.0115079	0.689349	4.11e-149	2.91e-146	33	49	49
ENSG00000155158	TTC39B	3.17039	0.083202	0.00152235	0.0392797	0.082527	1.68e-12	6.46e-12	25	27	27
ENSG00000163795	ZNF513	-3.16862	-0.259997	0.00153165	0.00425114	0.010196	0.0148965	0.0222904	5	5	5
ENSG00000180198	RCC1	-3.16719	-0.256584	0.00153921	0.00437437	0.03791	2.26e-06	5.34e-06	4	4	4
ENSG00000168487	BMP1	3.1664	0.0807701	0.00154338	0.0429255	0.0765082	1.16e-11	4.2e-11	12	13	13
ENSG00000130368	MAS1	3.16615	0.152119	0.00154471	0.0130547	0.0203645	0.000560596	0.0010171	14	15	15
ENSG00000147862	NFIB	-3.16375	-0.305229	0.00155753	0.00324733	0.0366004	3.41e-06	7.91e-06	4	4	4
ENSG00000281920	AC007389.5	3.16276	0.162505	0.00156279	0.00994396	0.0332967	9.6e-06	2.13e-05	6	6	6
ENSG00000178386	ZNF223	-3.16239	-0.0351504	0.00156478	0.294211	0.361059	2.64e-58	7.19e-57	22	24	24
ENSG00000128829	EIF2AK4	-3.16061	-0.050119	0.0015744	0.111373	0.317051	6.66e-50	1.38e-48	22	23	23
ENSG00000196683	TOMM7	3.15464	0.028407	0.00160696	0.384656	0.473638	9.86e-83	5.45e-81	22	24	24
ENSG00000266601	AC018521.6	3.15462	0.131656	0.00160707	0.0157726	0.0225452	0.000281196	0.00052967	5	5	5
ENSG00000182993	C12orf60	-3.15216	-0.0519917	0.00162067	0.0996281	0.118125	1.49e-17	8.05e-17	9	9	9
ENSG00000146587	RBAK	-3.15169	-0.0530494	0.00162327	0.0938657	0.21716	1.17e-32	1.31e-31	30	34	34
ENSG00000269994	AL513318.2	3.15096	0.418545	0.00162737	0.00205161	0.0181631	0.00112847	0.00196734	4	6	6
ENSG00000256223	ZNF10	-3.14939	-0.0596843	0.00163613	0.074361	0.167981	6.06e-25	4.8e-24	11	14	14
ENSG00000110025	SNX15	-3.14552	-0.0624413	0.00165794	0.0793174	0.0751598	1.78e-11	6.39e-11	8	10	10
ENSG00000127838	PNKD	-3.14397	-0.0701743	0.00166672	0.0583459	0.064207	5.79e-10	1.85e-09	11	11	11
ENSG00000009954	BAZ1B	-3.14287	-0.16383	0.00167299	0.00962095	0.0380914	2.14e-06	5.06e-06	13	16	16
ENSG00000173338	KCNK7	-3.13935	-0.141216	0.00169321	0.0136656	0.0458687	1.87e-07	4.88e-07	6	9	9
ENSG00000142230	SAE1	-3.13932	-0.119088	0.00169339	0.0204255	0.0487639	7.54e-08	2.03e-07	11	13	13
ENSG00000153214	TMEM87B	3.13761	0.0711193	0.00170334	0.0627238	0.110074	2.15e-16	1.08e-15	32	35	35
ENSG00000028310	BRD9	3.13743	0.11409	0.00170437	0.0261775	0.022353	0.000298789	0.000561108	12	16	16
ENSG00000141744	PNMT	3.13524	0.0985394	0.00171712	0.0335668	0.044753	2.65e-07	6.83e-07	27	30	30
ENSG00000256546	AC156455.1	-3.13391	-0.174331	0.00172492	0.00890825	0.0191096	0.000834938	0.00148001	3	3	3
ENSG00000228692	AL445307.1	3.12958	0.12606	0.00175059	0.0169308	0.0281325	4.84e-05	9.94e-05	17	20	20
ENSG00000178665	ZNF713	3.12777	0.0473171	0.00176138	0.119708	0.148848	4.64e-22	3.2e-21	29	33	33
ENSG00000204348	DXO	-3.12615	-0.114878	0.00177111	0.0211954	0.067021	2.37e-10	7.82e-10	21	21	21
ENSG00000173210	ABLIM3	3.12581	0.0827246	0.00177319	0.0451461	0.122183	3.87e-18	2.16e-17	16	17	17
ENSG00000050820	BCAR1	-3.12215	-0.123432	0.00179537	0.0186544	0.0303597	2.41e-05	5.12e-05	15	16	16
ENSG00000281005	LINC00921	-3.1191	-0.0903404	0.00181403	0.0339278	0.0885513	2.41e-13	9.88e-13	9	10	10
ENSG00000121068	TBX2	3.11859	0.190605	0.0018172	0.00816506	0.077652	8.02e-12	2.95e-11	15	18	18
ENSG00000272146	ARF4-AS1	-3.11439	-0.0873669	0.00184328	0.0353642	0.053632	1.63e-08	4.65e-08	6	6	6
ENSG00000127080	IPPK	-3.11279	-0.0994414	0.00185326	0.0268004	0.0556095	8.76e-09	2.55e-08	9	9	9
ENSG00000100316	RPL3	-3.11055	-0.149244	0.00186741	0.0126313	0.0362466	3.81e-06	8.79e-06	14	15	15
ENSG00000196275	GTF2IRD2	3.1096	0.0878143	0.00187339	0.0390643	0.555088	6.65e-104	6.96e-102	7	17	17
ENSG00000084463	WBP11	-3.10764	-0.188494	0.00188587	0.00805085	0.0589358	3.07e-09	9.24e-09	2	4	4
ENSG00000152234	ATP5F1A	-3.10547	-0.0876812	0.00189974	0.0367814	0.0936269	4.66e-14	2.01e-13	18	18	18
ENSG00000113732	ATP6V0E1	3.10543	0.207115	0.0019	0.0070607	0.020821	0.000485086	0.000887478	1	1	1
ENSG00000152219	ARL14EP	-3.1038	-0.0460945	0.00191053	0.119335	0.12345	2.53e-18	1.43e-17	9	10	10
ENSG00000105376	ICAM5	-3.10196	-0.0685259	0.00192246	0.0583157	0.0731459	3.38e-11	1.19e-10	19	21	21
ENSG00000225891	AL513365.2	-3.10153	-0.253874	0.00192525	0.0040295	0.010935	0.0116673	0.0177406	9	9	9
ENSG00000131849	ZNF132	3.10059	0.0379437	0.00193133	0.195854	0.341896	1.41e-54	3.36e-53	25	33	33
ENSG00000267673	FDX2	-3.09999	-0.118477	0.00193525	0.0198113	0.035162	5.35e-06	1.22e-05	10	12	12
ENSG00000198160	MIER1	3.09895	0.0965269	0.00194209	0.0289415	0.116595	2.48e-17	1.32e-16	15	17	17
ENSG00000197045	GMFB	3.09865	0.117026	0.00194404	0.0220246	0.0804123	3.31e-12	1.25e-11	8	8	8
ENSG00000269473	AC012313.8	-3.0981	-0.0763103	0.00194764	0.0466873	0.0885033	2.45e-13	1e-12	7	12	12
ENSG00000198933	TBKBP1	-3.0975	-0.0363017	0.00195159	0.222835	0.158104	1.9e-23	1.4e-22	22	24	24
ENSG00000184574	LPAR5	-3.09023	-0.336731	0.002	0.00257015	0.0558096	8.22e-09	2.4e-08	1	1	1
ENSG00000129244	ATP1B2	3.09019	0.0775251	0.00200026	0.050148	0.0630861	8.26e-10	2.61e-09	24	25	25
ENSG00000038945	MSR1	3.08887	0.164427	0.00200918	0.0122031	0.0303361	2.43e-05	5.16e-05	8	8	8
ENSG00000179832	MROH1	3.08808	0.151711	0.00201456	0.0126189	0.0138295	0.00453485	0.00729624	17	18	18
ENSG00000113273	ARSB	-3.08803	-0.0564346	0.00201487	0.0853859	0.117181	2.04e-17	1.09e-16	30	32	32
ENSG00000183734	ASCL2	-3.08728	-0.118615	0.00201995	0.0226662	0.0394767	1.39e-06	3.35e-06	27	28	28
ENSG00000160796	NBEAL2	-3.08719	-0.0812808	0.00202058	0.0401388	0.0511589	3.55e-08	9.87e-08	3	3	3
ENSG00000156475	PPP2R2B	-3.08648	-0.142022	0.00202541	0.0145928	0.0166034	0.00185706	0.00314895	12	12	12
ENSG00000258366	RTEL1	3.08394	0.055985	0.00204279	0.0762558	0.123237	2.72e-18	1.53e-17	12	14	14
ENSG00000068078	FGFR3	3.07656	0.0581444	0.00209401	0.0846573	0.235805	1.05e-35	1.32e-34	22	24	24
ENSG00000067113	PLPP1	-3.07571	-0.40774	0.0021	0.00165174	0.0141861	0.0040407	0.00654071	1	1	1
ENSG00000257086	AP001453.2	3.07571	0.236245	0.0021	0.0051837	0.0151221	0.0029877	0.00492205	1	1	1
ENSG00000136783	NIPSNAP3A	-3.06945	-0.0407933	0.00214457	0.156701	0.283018	9.17e-44	1.57e-42	14	18	18
ENSG00000125458	NT5C	3.0694	0.0649888	0.0021449	0.0630459	0.0817468	2.16e-12	8.23e-12	3	3	3
ENSG00000141570	CBX8	-3.06712	-0.0522834	0.00216132	0.101586	0.206131	6.88e-31	7.19e-30	15	16	16
ENSG00000130957	FBP2	3.06691	0.164235	0.00216286	0.00947742	0.0172686	0.0015012	0.00257836	7	9	9
ENSG00000164047	CAMP	-3.06586	-0.134053	0.00217042	0.0144381	0.0367133	3.29e-06	7.65e-06	4	4	4
ENSG00000229558	SACS-AS1	-3.06504	-0.101453	0.00217641	0.0230403	0.0335233	8.94e-06	1.99e-05	15	17	17
ENSG00000125755	SYMPK	-3.06487	-0.053016	0.00217763	0.0862796	0.116775	2.34e-17	1.24e-16	9	10	10
ENSG00000138757	G3BP2	-3.06181	-0.0647324	0.0022	0.0682025	0.136983	2.66e-20	1.67e-19	1	1	1
ENSG00000124780	KCNK17	-3.05902	-0.118185	0.00222062	0.0180966	0.0723423	4.37e-11	1.53e-10	5	5	5
ENSG00000140465	CYP1A1	3.05608	0.0709219	0.00224253	0.0553558	0.0479009	9.88e-08	2.64e-07	10	12	12
ENSG00000204305	AGER	3.05495	0.0453739	0.00225097	0.153844	0.24024	1.92e-36	2.5e-35	43	43	43
ENSG00000065665	SEC61A2	-3.0548	-0.0661154	0.00225211	0.060701	0.0935016	4.85e-14	2.09e-13	22	26	26
ENSG00000171307	ZDHHC16	-3.0547	-0.246342	0.00225285	0.00449937	0.0341443	7.36e-06	1.65e-05	5	5	5
ENSG00000269720	CCDC194	-3.05318	-0.134317	0.00226434	0.0213974	0.0463307	1.62e-07	4.25e-07	18	20	20
ENSG00000160305	DIP2A	-3.05271	-0.0461232	0.00226783	0.127021	0.197327	1.71e-29	1.68e-28	30	33	33
ENSG00000012983	MAP4K5	-3.05228	-0.0885192	0.00227111	0.0342879	0.0723022	4.43e-11	1.55e-10	12	12	12
ENSG00000138778	CENPE	-3.05034	-0.112424	0.00228585	0.0180317	0.0228281	0.000257168	0.000486959	5	5	5
ENSG00000106809	OGN	-3.0502	-0.0727047	0.00228688	0.0511417	0.0855596	6.33e-13	2.51e-12	4	4	4
ENSG00000077348	EXOSC5	-3.04772	-0.107415	0.00230586	0.0221638	0.0191052	0.000836107	0.00148196	7	9	9
ENSG00000272040	AC010245.2	3.04729	0.215559	0.00230918	0.00703179	0.0131133	0.00572071	0.00908799	11	12	12
ENSG00000235513	AL035681.1	3.04542	0.119345	0.00232357	0.019135	0.0401713	1.11e-06	2.72e-06	2	3	3
ENSG00000174684	B4GAT1	-3.04434	-0.0769682	0.00233188	0.0505074	0.106918	6.07e-16	2.95e-15	17	19	19
ENSG00000258376	AC004846.1	-3.04362	-0.0480956	0.00233746	0.0968061	0.135552	4.32e-20	2.68e-19	26	28	28
ENSG00000185359	HGS	-3.04137	-0.233975	0.00235505	0.00479455	0.0149171	0.00319155	0.00523896	7	7	7
ENSG00000270154	AC130352.1	3.03296	0.158858	0.00242171	0.0108774	0.0234706	0.000209972	0.000401672	8	9	9
ENSG00000084444	FAM234B	3.02977	0.0606752	0.00244744	0.0681826	0.0929563	5.79e-14	2.48e-13	40	42	42
ENSG00000238290	AL034417.2	3.02774	0.21276	0.0024639	0.00495998	0.0472582	1.21e-07	3.21e-07	9	10	10
ENSG00000168490	PHYHIP	3.02699	0.094954	0.00247	0.0277175	0.0359418	4.19e-06	9.64e-06	23	25	25
ENSG00000106948	AKNA	3.02575	0.108539	0.00248018	0.0219287	0.0208322	0.000483369	0.000884969	35	36	36
ENSG00000271751	AP003392.4	-3.02548	-0.0539185	0.00248241	0.0896155	0.113177	7.7e-17	3.98e-16	12	12	12
ENSG00000168306	ACOX2	3.02067	0.107739	0.00252214	0.0214659	0.0789908	5.22e-12	1.94e-11	19	22	22
ENSG00000261068	AL512274.1	3.0164	0.0916617	0.00255792	0.029675	0.0424281	5.5e-07	1.38e-06	16	17	17
ENSG00000120093	HOXB3	-3.01393	-0.0993584	0.00257891	0.0257718	0.0440674	3.29e-07	8.4e-07	9	9	9
ENSG00000253893	FAM85B	-3.0128	-0.056064	0.00258848	0.0824192	0.0941141	3.98e-14	1.72e-13	14	14	14
ENSG00000108510	MED13	3.01245	0.0842577	0.00259145	0.0358286	0.0968688	1.62e-14	7.22e-14	15	16	16
ENSG00000276045	ORAI1	-3.01196	-0.141124	0.00259571	0.0131894	0.0141899	0.00403576	0.00653476	11	13	13
ENSG00000213625	LEPROT	3.01096	0.0934927	0.00260424	0.0333429	0.0958871	2.23e-14	9.85e-14	15	18	18
ENSG00000123200	ZC3H13	3.00627	0.0790828	0.00264471	0.0357069	0.0679501	1.77e-10	5.88e-10	9	11	11
ENSG00000131148	EMC8	3.00571	0.272154	0.00264965	0.00546921	0.0296181	3.04e-05	6.39e-05	2	2	2
ENSG00000121350	PYROXD1	-2.9995	-0.0271535	0.00270419	0.346178	0.345988	2.3e-55	5.67e-54	19	19	19
ENSG00000204435	CSNK2B	-2.99586	-0.144187	0.00273672	0.0129317	0.0327077	1.15e-05	2.54e-05	14	15	15
ENSG00000167088	SNRPD1	2.9931	0.110385	0.00276155	0.0220636	0.0545268	1.23e-08	3.54e-08	12	13	13
ENSG00000168071	CCDC88B	2.99269	0.0666405	0.00276534	0.0524566	0.0389385	1.64e-06	3.93e-06	11	12	12
ENSG00000075413	MARK3	-2.99238	-0.0498472	0.00276815	0.0995851	0.110322	1.98e-16	9.98e-16	23	25	25
ENSG00000203883	SOX18	-2.99223	-0.254017	0.00276948	0.00395695	0.012797	0.00634071	0.0100117	13	15	15
ENSG00000049192	ADAMTS6	-2.98981	-0.190035	0.00279152	0.00688685	0.0306916	2.17e-05	4.64e-05	7	7	7
ENSG00000139714	MORN3	-2.98434	-0.106185	0.00284188	0.0294237	0.0820338	1.97e-12	7.53e-12	16	18	18
ENSG00000255559	ZNF252P-AS1	2.97954	0.118134	0.00288681	0.0190005	0.027926	5.17e-05	0.000105675	10	11	11
ENSG00000179151	EDC3	2.97747	0.12754	0.00290637	0.018321	0.0324045	1.27e-05	2.78e-05	4	5	5
ENSG00000277763	AL138995.1	-2.97188	-0.157254	0.00295984	0.0142611	0.0310113	1.96e-05	4.22e-05	6	6	6
ENSG00000156467	UQCRB	-2.96928	-0.210336	0.00298502	0.00579357	0.012358	0.00731617	0.0114505	18	20	20
ENSG00000108468	CBX1	2.96912	0.0746055	0.00298652	0.0434157	0.0940001	4.13e-14	1.78e-13	15	16	16
ENSG00000187954	CYHR1	-2.96896	-0.187669	0.00298812	0.00678548	0.0269921	6.93e-05	0.000139968	8	11	11
ENSG00000164983	TMEM65	-2.96833	-0.0869781	0.00299426	0.0325202	0.159479	1.18e-23	8.77e-23	15	17	17
ENSG00000206417	H1FX-AS1	-2.96559	-0.231766	0.00302099	0.00679755	0.0104694	0.0136067	0.0204874	9	10	10
ENSG00000255310	AF131215.5	2.96543	0.0654484	0.00302263	0.0598371	0.148222	5.76e-22	3.94e-21	22	25	25
ENSG00000167984	NLRC3	-2.96349	-0.0320413	0.00304176	0.221727	0.265043	1.23e-40	1.9e-39	21	23	23
ENSG00000128271	ADORA2A	-2.9633	-0.207825	0.00304355	0.00899485	0.0301711	2.56e-05	5.42e-05	13	13	13
ENSG00000165637	VDAC2	-2.9615	-0.0410382	0.00306148	0.157509	0.185006	1.45e-27	1.31e-26	22	22	22
ENSG00000213186	TRIM59	-2.95757	-0.103064	0.00310071	0.0219692	0.0384605	1.9e-06	4.53e-06	9	9	9
ENSG00000263766	AC025682.1	-2.95498	-0.258934	0.0031269	0.00386087	0.0103426	0.0141897	0.0213059	5	6	6
ENSG00000089041	P2RX7	2.95458	0.226371	0.00313098	0.00517165	0.0208317	0.000483439	0.000885018	7	10	10
ENSG00000187024	PTRH1	2.95436	0.0546395	0.00313318	0.0798124	0.0807147	3e-12	1.14e-11	5	5	5
ENSG00000274038	AC007014.2	-2.95201	-0.101188	0.00315717	0.0236004	0.0667891	2.55e-10	8.38e-10	4	4	4
ENSG00000148943	LIN7C	2.95064	0.0615204	0.00317112	0.0652587	0.0795563	4.36e-12	1.63e-11	8	10	10
ENSG00000196428	TSC22D2	2.95062	0.231428	0.0031714	0.0049694	0.0102301	0.0147292	0.0220562	4	4	4
ENSG00000153246	PLA2R1	2.94952	0.0670266	0.00318271	0.052048	0.150794	2.38e-22	1.66e-21	34	37	37
ENSG00000173811	CCDC13-AS1	-2.94947	-0.0291616	0.00318322	0.276179	0.299284	1.16e-46	2.18e-45	14	15	15
ENSG00000267302	RNFT1-DT	-2.94915	-0.0778162	0.00318653	0.0433533	0.0613979	1.41e-09	4.36e-09	7	7	7
ENSG00000229666	MAST4-AS1	-2.94819	-0.0475191	0.00319642	0.114523	0.255586	5.07e-39	7.34e-38	11	13	13
ENSG00000158856	DMTN	2.94676	0.055345	0.00321123	0.0753406	0.134403	6.37e-20	3.92e-19	11	11	11
ENSG00000118640	VAMP8	-2.94442	-0.089525	0.00323556	0.0302729	0.0808895	2.84e-12	1.08e-11	9	10	10
ENSG00000166224	SGPL1	-2.94386	-0.162602	0.0032415	0.0103912	0.0436309	3.77e-07	9.58e-07	3	3	3
ENSG00000115350	POLE4	2.94371	0.0733519	0.00324305	0.0466247	0.0385066	1.88e-06	4.47e-06	14	15	15
ENSG00000182446	NPLOC4	-2.9435	-0.0363082	0.00324526	0.191427	0.27999	3.12e-43	5.25e-42	30	31	31
ENSG00000125457	MIF4GD	2.94159	0.109391	0.00326531	0.0228611	0.0546907	1.17e-08	3.37e-08	12	14	14
ENSG00000177917	ARL6IP6	2.94084	0.211395	0.00327321	0.00546623	0.0146523	0.00347598	0.00568175	8	9	9
ENSG00000161551	ZNF577	-2.94079	-0.0472916	0.00327372	0.129469	0.177092	2.44e-26	2.07e-25	15	15	15
ENSG00000103335	PIEZO1	2.94041	0.0693634	0.00327773	0.0499094	0.062281	1.07e-09	3.33e-09	20	22	22
ENSG00000100614	PPM1A	2.93862	0.0788905	0.00329678	0.0430418	0.152171	1.48e-22	1.05e-21	9	9	9
ENSG00000053254	FOXN3	2.93761	0.0903684	0.00330755	0.0318789	0.0551087	1.03e-08	2.97e-08	14	16	16
ENSG00000267365	KCNJ2-AS1	2.93757	0.130943	0.00330795	0.0169439	0.0206041	0.000519586	0.000947048	13	13	13
ENSG00000259488	AC023355.1	2.93672	0.639586	0.00331704	0.0007365	0.0330266	1.04e-05	2.31e-05	4	6	6
ENSG00000136485	DCAF7	-2.93464	-0.0920252	0.00333937	0.0303624	0.0295205	3.13e-05	6.58e-05	13	13	13
ENSG00000110344	UBE4A	2.93364	0.16391	0.00335011	0.00962667	0.0402705	1.08e-06	2.64e-06	6	6	6
ENSG00000181458	TMEM45A	-2.93226	-0.164363	0.00336505	0.0107926	0.0444123	2.95e-07	7.56e-07	19	20	20
ENSG00000189067	LITAF	-2.93121	-0.0314045	0.00337641	0.237358	0.352465	1.28e-56	3.26e-55	13	14	14
ENSG00000110693	SOX6	-2.9306	-0.239109	0.00338312	0.00413837	0.0267962	7.37e-05	0.000148327	13	14	14
ENSG00000113583	C5orf15	-2.92993	-0.331952	0.00339041	0.00221839	0.010343	0.0141881	0.021305	4	4	4
ENSG00000250790	AC127070.2	2.92877	0.0736234	0.00340309	0.0435853	0.11349	6.95e-17	3.6e-16	4	5	5
ENSG00000131966	ACTR10	-2.92822	-0.0221777	0.00340905	0.460749	0.177428	2.16e-26	1.84e-25	37	42	42
ENSG00000248874	C5orf17	2.92637	0.0467212	0.00342938	0.119207	0.182094	4.12e-27	3.62e-26	16	17	17
ENSG00000274031	AC092140.2	2.92528	0.0348721	0.00344146	0.242049	0.257774	2.15e-39	3.17e-38	35	37	37
ENSG00000101457	DNTTIP1	-2.92513	-0.0378134	0.00344307	0.181408	0.247322	1.26e-37	1.74e-36	22	23	23
ENSG00000198093	ZNF649	-2.92459	-0.0569086	0.00344916	0.0739744	0.0841655	9.91e-13	3.88e-12	23	23	23
ENSG00000260160	AC011468.1	-2.92417	-0.139322	0.00345375	0.0144621	0.0386302	1.81e-06	4.31e-06	8	9	9
ENSG00000120251	GRIA2	-2.92362	-0.289273	0.00345988	0.00308561	0.0207878	0.000490213	0.000896138	6	7	7
ENSG00000124116	WFDC3	-2.92344	-0.0251964	0.00346185	0.379787	0.398157	7.58e-66	2.57e-64	14	17	17
ENSG00000158525	CPA5	-2.92155	-0.0919859	0.00348293	0.0282422	0.0296958	2.97e-05	6.25e-05	10	11	11
ENSG00000236782	AL391650.1	-2.92051	-0.0802967	0.00349463	0.0384573	0.0874094	3.48e-13	1.41e-12	13	13	13
ENSG00000126432	PRDX5	-2.9172	-0.0765277	0.00353186	0.0384859	0.0886536	2.33e-13	9.57e-13	11	12	12
ENSG00000173457	PPP1R14B	2.91656	0.0580789	0.00353919	0.0660428	0.0476945	1.05e-07	2.81e-07	9	9	9
ENSG00000108771	DHX58	-2.91635	-0.102576	0.00354156	0.0221012	0.214434	3.22e-32	3.55e-31	12	16	16
ENSG00000258811	AL583810.2	2.91585	0.0996265	0.00354726	0.0314281	0.0420605	6.17e-07	1.54e-06	6	7	7
ENSG00000145248	SLC10A4	2.91355	0.142123	0.00357348	0.0122572	0.0186283	0.000973053	0.00170918	6	7	7
ENSG00000138152	BTBD16	-2.91294	-0.0229428	0.00358046	0.452304	0.412217	7.94e-69	2.93e-67	45	47	47
ENSG00000179632	MAF1	2.91219	0.0738843	0.00358899	0.0386699	0.0590192	2.99e-09	9e-09	8	8	8
ENSG00000166165	CKB	-2.91075	-0.156207	0.00360561	0.0098556	0.0180952	0.00115315	0.00200814	4	4	4
ENSG00000272899	ATP6V1FNB	2.91056	0.0772092	0.0036078	0.0412296	0.10488	1.18e-15	5.67e-15	16	18	18
ENSG00000138074	SLC5A6	-2.91013	-0.0636344	0.00361279	0.0606811	0.0404434	1.02e-06	2.5e-06	9	9	9
ENSG00000103148	NPRL3	2.9082	0.0263301	0.0036352	0.363768	0.498583	7.56e-89	5e-87	57	62	62
ENSG00000196666	FAM180B	-2.90814	-0.22747	0.00363589	0.00423898	0.0403506	1.05e-06	2.58e-06	2	3	3
ENSG00000153006	SREK1IP1	-2.90776	-0.0695233	0.00364029	0.0491513	0.0610763	1.56e-09	4.81e-09	19	21	21
ENSG00000157322	CLEC18A	-2.90774	-0.0537101	0.00364048	0.0856261	0.500558	2.41e-89	1.62e-87	8	12	12
ENSG00000166436	TRIM66	2.90751	0.020834	0.00364315	0.55412	0.581545	1.27e-111	1.71e-109	40	43	43
ENSG00000241990	PRR34-AS1	2.90414	0.149564	0.00368262	0.0105563	0.0259501	9.62e-05	0.000191071	7	9	9
ENSG00000237513	AC007384.1	2.89975	0.0532089	0.00373463	0.0871105	0.0380189	2.19e-06	5.17e-06	29	30	30
ENSG00000176148	TCP11L1	2.89975	0.0765479	0.00373463	0.0417855	0.3205	1.53e-50	3.23e-49	8	10	10
ENSG00000232545	AC253536.3	2.8994	0.112537	0.0037388	0.0199353	0.0423053	5.71e-07	1.43e-06	8	8	8
ENSG00000071967	CYBRD1	-2.89781	-0.0265376	0.00375773	0.3125	0.433125	2.17e-73	9.31e-72	16	19	19
ENSG00000280798	LINC00294	2.8943	0.0425663	0.0038	0.136766	0.192511	9.8e-29	9.33e-28	2	2	2
ENSG00000026297	RNASET2	-2.89063	-0.0438045	0.00384475	0.114455	0.144934	1.78e-21	1.19e-20	33	38	38
ENSG00000075826	SEC31B	2.89059	0.0271292	0.00384514	0.295189	0.44092	3.9e-75	1.75e-73	26	30	30
ENSG00000134917	ADAMTS8	-2.89	-0.0855022	0.00385236	0.0305813	0.0230317	0.000241156	0.000457697	17	17	17
ENSG00000118855	MFSD1	-2.88853	-0.105302	0.00387044	0.0203425	0.117292	1.97e-17	1.05e-16	11	11	11
ENSG00000175548	ALG10B	-2.88778	-0.111925	0.00387976	0.0214519	0.0860747	5.36e-13	2.14e-12	12	12	12
ENSG00000149646	CNBD2	2.88745	0.239683	0.00388381	0.00486813	0.0170891	0.00158979	0.00272072	5	5	5
ENSG00000189046	ALKBH2	2.88406	0.0685744	0.0039259	0.0625064	0.0503631	4.56e-08	1.25e-07	14	14	14
ENSG00000115310	RTN4	-2.88225	-0.068318	0.0039485	0.0521398	0.0843319	9.39e-13	3.68e-12	12	13	13
ENSG00000153147	SMARCA5	-2.87789	-0.289911	0.00400343	0.00272198	0.0244963	0.000151972	0.000295403	2	2	2
ENSG00000174903	RAB1B	-2.87731	-0.194437	0.00401084	0.00660823	0.0109554	0.0115893	0.0176336	8	8	8
ENSG00000188554	NBR1	-2.87705	-0.0743652	0.00401415	0.040299	0.0611448	1.53e-09	4.71e-09	5	5	5
ENSG00000180398	MCFD2	-2.87681	-0.0410824	0.00401723	0.146289	0.36064	3.19e-58	8.68e-57	22	24	24
ENSG00000087085	ACHE	-2.8767	-0.0754242	0.00401862	0.0374569	0.148676	4.93e-22	3.39e-21	6	6	6
ENSG00000005379	TSPOAP1	2.87516	0.0620659	0.0040382	0.0598926	0.119071	1.09e-17	5.92e-17	9	9	9
ENSG00000271781	AC026740.1	-2.87399	-0.0700979	0.00405323	0.0481562	0.0705268	7.79e-11	2.68e-10	17	22	22
ENSG00000137806	NDUFAF1	-2.87256	-0.0625601	0.0040716	0.0612366	0.0960569	2.11e-14	9.33e-14	26	28	28
ENSG00000001084	GCLC	-2.87138	-0.0756603	0.00408686	0.0403537	0.0561488	7.39e-09	2.16e-08	17	17	17
ENSG00000186998	EMID1	-2.8709	-0.0649345	0.00409299	0.0594562	0.121179	5.4e-18	2.99e-17	17	18	18
ENSG00000272966	AC064836.2	2.86846	0.108963	0.0041248	0.0205967	0.0184852	0.00101842	0.00178489	8	9	9
ENSG00000272434	AC137630.3	-2.86751	-0.161878	0.00413711	0.00848204	0.0209866	0.000460301	0.000845375	2	2	2
ENSG00000150967	ABCB9	-2.86703	-0.0791836	0.00414347	0.0414482	0.0292338	3.43e-05	7.16e-05	12	15	15
ENSG00000266289	AC012213.3	-2.86674	-0.0847242	0.00414727	0.0326814	0.0529384	2.03e-08	5.73e-08	18	18	18
ENSG00000078747	ITCH	-2.86429	-0.329265	0.00417946	0.0020426	0.0129734	0.00598699	0.00948823	7	7	7
ENSG00000264954	PRR29-AS1	2.86274	0.297257	0.00419999	0.00335794	0.0323901	1.27e-05	2.79e-05	5	5	5
ENSG00000100883	SRP54	-2.86157	-0.0915214	0.00421548	0.0269026	0.0394593	1.39e-06	3.36e-06	8	8	8
ENSG00000146733	PSPH	2.86134	0.0938769	0.00421858	0.0276313	0.358905	7.01e-58	1.88e-56	15	16	16
ENSG00000164039	BDH2	-2.86118	-0.0254687	0.00422064	0.378	0.457729	5.56e-79	2.79e-77	33	37	37
ENSG00000155428	TRIM74	-2.85876	-0.210129	0.00425304	0.00488048	0.0448653	2.56e-07	6.6e-07	3	5	5
ENSG00000121542	SEC22A	2.85839	0.0428844	0.00425793	0.116471	0.19373	6.31e-29	6.04e-28	12	12	12
ENSG00000168234	TTC39C	-2.85825	-0.171959	0.00425985	0.00872783	0.0270391	6.83e-05	0.000137974	6	7	7
ENSG00000149451	ADAM33	2.85753	0.0411335	0.00426955	0.144583	0.195256	3.63e-29	3.51e-28	29	30	30
ENSG00000072310	SREBF1	2.85368	0.161795	0.00432161	0.00856328	0.0145816	0.00355617	0.00580173	12	13	13
ENSG00000114520	SNX4	2.85311	0.146805	0.00432932	0.0105529	0.0295101	3.14e-05	6.6e-05	14	14	14
ENSG00000041982	TNC	-2.84928	-0.133367	0.00438183	0.0132591	0.0472249	1.22e-07	3.24e-07	11	12	12
ENSG00000166669	ATF7IP2	-2.8492	-0.0392314	0.00438293	0.165105	0.278182	6.47e-43	1.07e-41	16	16	16
ENSG00000173175	ADCY5	-2.84871	-0.0978885	0.00438965	0.0269532	0.0382521	2.03e-06	4.83e-06	17	17	17
ENSG00000205593	DENND6B	2.84863	0.0735629	0.00439079	0.0416835	0.0876471	3.23e-13	1.31e-12	28	31	31
ENSG00000268912	AC012313.5	2.84816	0.0601605	0.00439733	0.0651182	0.0767218	1.08e-11	3.93e-11	6	8	8
ENSG00000188488	SERPINA5	2.84715	0.0961925	0.00441128	0.0246652	0.0623958	1.03e-09	3.21e-09	28	31	31
ENSG00000250282	AC002401.2	-2.8463	-0.374243	0.00442311	0.00191663	0.0105657	0.0131802	0.0198921	5	5	5
ENSG00000204209	DAXX	2.84617	0.124266	0.0044248	0.0147386	0.0324957	1.23e-05	2.7e-05	2	3	3
ENSG00000204978	ERICH4	2.84472	0.0859713	0.00444498	0.0341902	0.112787	8.76e-17	4.52e-16	11	13	13
ENSG00000163832	ELP6	-2.84467	-0.160397	0.0044458	0.00905781	0.054752	1.15e-08	3.31e-08	9	10	10
ENSG00000050628	PTGER3	2.8443	0.125412	0.00445093	0.0144726	0.0457865	1.92e-07	5e-07	8	8	8
ENSG00000182931	WFDC10B	2.84343	0.0437032	0.00446307	0.116525	0.0525372	2.3e-08	6.49e-08	8	10	10
ENSG00000088002	SULT2B1	-2.84204	-0.0527989	0.00448252	0.0980072	0.15204	1.55e-22	1.09e-21	2	2	2
ENSG00000172500	FIBP	2.84158	0.0673983	0.00448906	0.0468451	0.102566	2.53e-15	1.19e-14	33	34	34
ENSG00000111275	ALDH2	2.84131	0.0744021	0.00449292	0.0424831	0.0125525	0.00686649	0.0107862	30	31	31
ENSG00000144959	NCEH1	-2.84075	-0.214175	0.00450083	0.00501215	0.039841	1.24e-06	3e-06	10	12	12
ENSG00000175115	PACS1	-2.84065	-0.0953426	0.00450213	0.028738	0.130536	2.35e-19	1.4e-18	6	6	6
ENSG00000188612	SUMO2	-2.84065	-0.0911201	0.0045022	0.0280373	0.0302105	2.52e-05	5.35e-05	12	15	15
ENSG00000100401	RANGAP1	-2.83915	-0.157781	0.0045234	0.00867736	0.0186174	0.000976434	0.00171467	7	7	7
ENSG00000265511	AC020558.2	-2.8377	-0.107396	0.00454397	0.0207512	0.0564372	6.75e-09	1.98e-08	15	16	16
ENSG00000272440	AC080013.6	2.83327	0.155352	0.00460746	0.00931857	0.019976	0.000634094	0.00114126	9	9	9
ENSG00000258952	SALRNA1	2.8317	0.107569	0.00463012	0.0182696	0.0141861	0.00404068	0.00654071	4	4	4
ENSG00000172687	ZNF738	2.8316	0.0322668	0.00463158	0.191098	0.237129	6.31e-36	8.08e-35	13	13	13
ENSG00000272168	CASC15	-2.83098	-0.0550672	0.00464057	0.0853992	0.13742	2.29e-20	1.45e-19	36	40	40
ENSG00000219435	CATSPERZ	-2.83006	-0.0766545	0.0046539	0.0334302	0.0674249	2.09e-10	6.91e-10	8	8	8
ENSG00000168297	PXK	2.82955	0.0389898	0.00466131	0.14602	0.114903	4.35e-17	2.28e-16	14	14	14
ENSG00000128833	MYO5C	-2.82818	-0.131473	0.00468139	0.0142356	0.0253934	0.000114581	0.000225804	20	22	22
ENSG00000161202	DVL3	2.82511	0.0458593	0.00472649	0.107125	0.120814	6.1e-18	3.35e-17	11	11	11
ENSG00000170468	RIOX1	-2.82502	-0.0708776	0.00472783	0.048643	0.0370213	2.99e-06	6.97e-06	21	24	24
ENSG00000132570	PCBD2	-2.82467	-0.115263	0.00473291	0.0165367	0.0204444	0.000546566	0.0009934	2	3	3
ENSG00000215246	AC116351.1	-2.82393	-0.0563122	0.00474386	0.0708165	0.157046	2.75e-23	2e-22	17	19	19
ENSG00000039139	DNAH5	-2.82337	-0.0411947	0.00475212	0.129747	0.112527	9.55e-17	4.92e-16	20	20	20
ENSG00000138685	FGF2	-2.8191	-0.0787442	0.00481587	0.0469188	0.0229157	0.000250152	0.000474112	31	33	33
ENSG00000236849	LINC01474	-2.81865	-0.050647	0.00482262	0.0818712	0.0780262	7.11e-12	2.62e-11	8	9	9
ENSG00000235888	AF064858.1	-2.8181	-0.139395	0.00483082	0.0107381	0.0155329	0.00261787	0.00434137	36	38	38
ENSG00000213445	SIPA1	2.81768	0.0654197	0.00483717	0.0500519	0.0939158	4.24e-14	1.83e-13	17	17	17
ENSG00000091140	DLD	-2.81638	-0.0650716	0.00485674	0.0562539	0.0365232	3.49e-06	8.09e-06	34	37	37
ENSG00000198830	HMGN2	-2.81455	-0.100123	0.00488453	0.0232406	0.0487475	7.58e-08	2.04e-07	16	18	18
ENSG00000187514	PTMA	2.81453	0.224659	0.00488492	0.00482308	0.0128409	0.00625076	0.00988182	5	5	5
ENSG00000164687	FABP5	2.81053	0.119431	0.004946	0.0179579	0.0363187	3.72e-06	8.61e-06	16	18	18
ENSG00000266441	AP005205.2	2.81045	0.0324886	0.00494717	0.214355	0.278678	5.3e-43	8.83e-42	14	15	15
ENSG00000132541	RIDA	2.81014	0.0658551	0.00495198	0.0506359	0.093134	5.47e-14	2.34e-13	7	7	7
ENSG00000245534	RORA-AS1	-2.80821	-0.149842	0.00498178	0.0112128	0.0118652	0.0085952	0.0133101	3	3	3
ENSG00000172789	HOXC5	-2.80687	-0.256729	0.00500262	0.00343572	0.0197459	0.000682126	0.00122256	9	13	13
ENSG00000130303	BST2	-2.80637	-0.104454	0.00501029	0.029558	0.0373006	2.74e-06	6.42e-06	12	12	12
ENSG00000120327	PCDHB14	2.80612	0.101781	0.00501417	0.0203604	0.0197315	0.000685252	0.00122784	14	14	14
ENSG00000177225	GATD1	2.80599	0.157871	0.00501615	0.00923569	0.07155	5.62e-11	1.95e-10	4	4	4
ENSG00000214309	MBLAC1	2.80586	0.0448898	0.00501831	0.122211	0.115316	3.79e-17	2e-16	15	16	16
ENSG00000241151	LINC02066	2.80443	0.148961	0.00504062	0.0100728	0.0232124	0.000227795	0.000433663	12	13	13
ENSG00000114742	WDR48	2.80397	0.0666373	0.0050478	0.0532966	0.0860424	5.41e-13	2.16e-12	10	10	10
ENSG00000095015	MAP3K1	-2.80334	-0.150636	0.00505764	0.0103667	0.0267983	7.37e-05	0.000148241	7	9	9
ENSG00000237753	AC079922.2	-2.80098	-0.0588678	0.00509477	0.0662911	0.334557	3.53e-53	8.06e-52	34	35	35
ENSG00000120075	HOXB5	-2.80065	-0.107908	0.00510005	0.0210498	0.0262376	8.79e-05	0.000175251	14	14	14
ENSG00000105088	OLFM2	-2.79825	-0.0354845	0.00513805	0.180811	0.26329	2.46e-40	3.73e-39	18	18	18
ENSG00000104447	TRPS1	-2.79793	-0.126012	0.00514306	0.0129783	0.020953	0.00046523	0.000853741	12	12	12
ENSG00000228049	POLR2J2	2.79658	0.03193	0.00516466	0.232069	0.370256	3.92e-60	1.13e-58	27	31	31
ENSG00000253944	AC027117.2	-2.79607	-0.0678433	0.00517288	0.0512631	0.0733975	3.12e-11	1.11e-10	6	6	6
ENSG00000197405	C5AR1	2.79325	0.407725	0.00521817	0.00134054	0.0205517	0.000528293	0.000961979	6	9	9
ENSG00000172795	DCP2	-2.79167	-0.0415231	0.00524373	0.129976	0.263742	2.06e-40	3.14e-39	20	22	22
ENSG00000119402	FBXW2	2.79115	0.232233	0.00525213	0.00404323	0.0282633	4.65e-05	9.57e-05	5	6	6
ENSG00000272969	AC024243.1	2.79064	0.0700074	0.00526043	0.0420875	0.0999156	6.01e-15	2.75e-14	6	6	6
ENSG00000071894	CPSF1	2.79044	0.018044	0.00526358	0.749502	0.770926	1.95e-187	8e-184	60	64	64
ENSG00000259251	AC104590.1	2.78934	0.102765	0.00528152	0.0220901	0.0108642	0.0119428	0.0181218	6	6	6
ENSG00000274248	AJ011932.1	-2.78886	-0.0580347	0.00528942	0.0674437	0.0751219	1.8e-11	6.47e-11	21	22	22
ENSG00000276293	PIP4K2B	2.78874	0.0602839	0.00529132	0.0649867	0.187475	6.01e-28	5.51e-27	16	16	16
ENSG00000272211	AC114760.2	2.78745	0.0724595	0.00531239	0.0424022	0.0806634	3.05e-12	1.15e-11	16	16	16
ENSG00000168116	KIAA1586	-2.78725	-0.0920648	0.00531576	0.0264927	0.0740297	2.55e-11	9.09e-11	7	9	9
ENSG00000181274	FRAT2	-2.78669	-0.110597	0.0053249	0.0173129	0.0216527	0.000372825	0.000692533	13	13	13
ENSG00000004660	CAMKK1	2.78643	0.157563	0.00532922	0.00868004	0.0415137	7.32e-07	1.82e-06	4	5	5
ENSG00000198218	QRICH1	-2.78525	-0.0495575	0.00534857	0.0873327	0.151691	1.75e-22	1.23e-21	3	3	3
ENSG00000271993	AC126118.1	2.78305	0.130742	0.00538506	0.0122653	0.0250157	0.000129043	0.00025304	6	6	6
ENSG00000118690	ARMC2	-2.78256	-0.0543101	0.00539324	0.0840015	0.0260117	9.43e-05	0.000187495	10	11	11
ENSG00000267439	AD000671.3	2.78016	0.169068	0.00543325	0.00758038	0.0110565	0.0112095	0.0170926	4	5	5
ENSG00000182612	TSPAN10	-2.77708	-0.0386418	0.0054849	0.152569	0.097853	1.18e-14	5.28e-14	39	42	42
ENSG00000175344	CHRNA7	2.77442	0.0743342	0.00553008	0.0388545	0.126528	9.03e-19	5.21e-18	19	21	21
ENSG00000113597	TRAPPC13	2.77312	0.0659946	0.00555212	0.0574954	0.0887646	2.25e-13	9.25e-13	11	12	12
ENSG00000169507	SLC38A11	-2.77307	-0.0359541	0.00555308	0.174324	0.369849	4.72e-60	1.36e-58	14	17	17
ENSG00000174197	MGA	2.77208	0.168404	0.0055699	0.00738935	0.0160488	0.00221824	0.00372168	12	13	13
ENSG00000087269	NOP14	2.76963	0.153457	0.00561199	0.00947204	0.0276699	5.6e-05	0.000114057	11	14	14
ENSG00000157214	STEAP2	2.76962	0.0414202	0.00561223	0.129941	0.25388	9.87e-39	1.42e-37	7	9	9
ENSG00000087884	AAMDC	-2.76854	-0.0422293	0.00563073	0.112529	0.170966	2.12e-25	1.73e-24	27	29	29
ENSG00000137492	THAP12	2.76793	0.085405	0.00564136	0.0292007	0.0202662	0.000578343	0.001048	12	13	13
ENSG00000140526	ABHD2	2.76762	0.12905	0.00564677	0.0124086	0.0130178	0.00590106	0.00936073	14	14	14
ENSG00000256269	HMBS	2.76263	0.0277581	0.00573382	0.273149	0.311552	6.85e-49	1.38e-47	27	29	29
ENSG00000168300	PCMTD1	2.7602	0.07147	0.00577668	0.0434626	0.0540432	1.43e-08	4.1e-08	22	23	23
ENSG00000154065	ANKRD29	2.75868	0.109429	0.00580347	0.0239898	0.0397085	1.29e-06	3.12e-06	12	14	14
ENSG00000164329	TENT2	-2.75752	-0.0916406	0.00582418	0.03117	0.0318872	1.49e-05	3.24e-05	13	13	13
ENSG00000108379	WNT3	2.75718	0.0309255	0.00583025	0.221978	0.25663	3.37e-39	4.93e-38	9	9	9
ENSG00000265817	FSBP	2.75439	0.275737	0.00588024	0.00334552	0.0109019	0.0117951	0.0179176	6	6	6
ENSG00000091536	MYO15A	2.75396	0.0590454	0.00588789	0.0606164	0.0594115	2.64e-09	7.98e-09	11	11	11
ENSG00000169814	BTD	2.75277	0.0763069	0.00590941	0.0453321	0.0717117	5.34e-11	1.86e-10	24	25	25
ENSG00000204256	BRD2	2.75234	0.219044	0.00591713	0.00460232	0.0360425	4.06e-06	9.36e-06	2	2	2
ENSG00000272842	AL391834.1	2.7514	0.0840061	0.00593406	0.0396704	0.0393198	1.46e-06	3.5e-06	12	13	13
ENSG00000248049	UBA6-AS1	2.75113	0.120018	0.00593898	0.0163809	0.0287006	4.05e-05	8.4e-05	19	21	21
ENSG00000167193	CRK	-2.75013	-0.1111	0.00595707	0.0175632	0.0143835	0.00379102	0.00615988	8	9	9
ENSG00000153237	CCDC148	-2.74916	-0.192452	0.00597478	0.00578014	0.0198621	0.00065744	0.001181	23	24	24
ENSG00000138378	STAT4	-2.7475	-0.0517168	0.00600518	0.0799649	0.346664	1.7e-55	4.22e-54	8	9	9
ENSG00000144152	FBLN7	2.74717	0.0396811	0.0060112	0.148516	0.224694	6.99e-34	8.26e-33	36	37	37
ENSG00000197093	GAL3ST4	2.74648	0.15762	0.00602391	0.00806302	0.0176004	0.00135025	0.00233297	6	6	6
ENSG00000145022	TCTA	2.74611	0.111643	0.00603071	0.0171599	0.0437159	3.67e-07	9.34e-07	5	5	5
ENSG00000178177	LCORL	2.74353	0.235381	0.0060783	0.00410181	0.0297214	2.94e-05	6.2e-05	7	7	7
ENSG00000112799	LY86	-2.74332	-0.0458885	0.00608223	0.0959815	0.248266	8.74e-38	1.21e-36	15	16	16
ENSG00000166046	TCP11L2	2.74236	0.131368	0.0061	0.0124678	0.0472096	1.23e-07	3.26e-07	1	3	3
ENSG00000197653	DNAH10	-2.742	-0.0405972	0.00610662	0.168297	0.232072	4.32e-35	5.34e-34	52	55	55
ENSG00000178209	PLEC	2.74092	0.0334001	0.00612682	0.189778	0.297224	2.73e-46	5.02e-45	11	13	13
ENSG00000137501	SYTL2	-2.73967	-0.103444	0.00615009	0.0216317	0.039656	1.31e-06	3.17e-06	12	12	12
ENSG00000185920	PTCH1	-2.73938	-0.205991	0.00615553	0.00410944	0.0219766	0.000336532	0.000627733	3	3	3
ENSG00000064652	SNX24	-2.73897	-0.0788804	0.00616314	0.0366484	0.03158	1.64e-05	3.56e-05	12	13	13
ENSG00000161960	EIF4A1	-2.73822	-0.0613282	0.00617732	0.0588246	0.0512333	3.47e-08	9.65e-08	41	44	44
ENSG00000186399	GOLGA8R	2.73776	0.0703322	0.00618595	0.0416565	0.0713209	6.05e-11	2.1e-10	11	18	18
ENSG00000170190	SLC16A5	-2.73704	-0.19234	0.00619939	0.00608185	0.0182978	0.00108106	0.00188886	9	12	12
ENSG00000108423	TUBD1	2.73421	0.148116	0.00625294	0.0103986	0.0176304	0.00133741	0.00231234	6	6	6
ENSG00000099800	TIMM13	2.73396	0.175345	0.00625779	0.00688208	0.0165289	0.00190187	0.0032212	21	21	21
ENSG00000163659	TIPARP	2.73395	0.147052	0.00625786	0.00956002	0.0531517	1.9e-08	5.38e-08	10	11	11
ENSG00000215440	NPEPL1	2.73391	0.0507653	0.00625878	0.0853431	0.0687955	1.35e-10	4.54e-10	17	18	18
ENSG00000272375	AC026979.3	-2.73288	-0.0934672	0.00627827	0.0324042	0.0533776	1.77e-08	5.03e-08	8	9	9
ENSG00000166166	TRMT61A	-2.73139	-0.101384	0.00630685	0.0200277	0.0698125	9.78e-11	3.33e-10	5	5	5
ENSG00000162620	LRRIQ3	2.73075	0.0339621	0.00631905	0.183842	0.0368968	3.11e-06	7.23e-06	6	6	6
ENSG00000154945	ANKRD40	-2.72991	-0.0485902	0.00633508	0.0894494	0.161549	5.75e-24	4.35e-23	14	16	16
ENSG00000167103	PIP5KL1	2.72952	0.0291645	0.00634265	0.284365	0.392341	1.24e-64	4.07e-63	15	15	15
ENSG00000272447	AL135925.1	2.72894	0.0852837	0.00635383	0.0353747	0.18689	7.41e-28	6.76e-27	6	9	9
ENSG00000156466	GDF6	-2.72767	-0.0584856	0.00637836	0.0600161	0.151855	1.65e-22	1.16e-21	13	14	14
ENSG00000087302	RTRAF	-2.72655	-0.653447	0.0064	0.00046728	0.0514432	3.25e-08	9.04e-08	1	2	2
ENSG00000152749	GPR180	-2.72648	-0.0257648	0.00640131	0.326568	0.388113	9.25e-64	3e-62	35	39	39
ENSG00000148942	SLC5A12	2.72638	0.0946191	0.00640324	0.0243302	0.0408808	8.93e-07	2.2e-06	28	29	29
ENSG00000255248	MIR100HG	-2.72636	-0.180888	0.00640373	0.00645281	0.0329356	1.07e-05	2.37e-05	7	8	8
ENSG00000188981	MSANTD1	2.72628	0.0876884	0.00640532	0.0277277	0.030907	2.03e-05	4.35e-05	13	13	13
ENSG00000124098	FAM210B	2.72557	0.0478649	0.00641913	0.100561	0.202475	2.63e-30	2.67e-29	29	34	34
ENSG00000236104	ZBTB22	-2.72285	-0.105379	0.00647222	0.0188342	0.0846446	8.49e-13	3.34e-12	3	4	4
ENSG00000253414	AC124067.2	-2.72125	-0.322127	0.00650357	0.00359836	0.0155929	0.00256792	0.00426372	3	3	3
ENSG00000204301	NOTCH4	-2.72012	-0.0256157	0.00652578	0.320716	0.460806	1.07e-79	5.5e-78	36	36	36
ENSG00000162572	SCNN1D	-2.71628	-0.358703	0.00660194	0.00224425	0.0799901	3.79e-12	1.42e-11	3	13	13
ENSG00000197128	ZNF772	-2.71589	-0.03683	0.00660983	0.154381	0.244706	3.46e-37	4.65e-36	14	18	18
ENSG00000255135	AP002360.1	2.71571	0.125515	0.00661342	0.0118634	0.0264495	8.22e-05	0.000164578	6	6	6
ENSG00000030110	BAK1	2.71253	0.0274755	0.00667712	0.261227	0.359271	5.94e-58	1.6e-56	24	24	24
ENSG00000130783	CCDC62	-2.71133	-0.121925	0.00670148	0.015525	0.0204082	0.000552869	0.00100397	11	12	12
ENSG00000083312	TNPO1	2.71056	0.198487	0.00671699	0.00501539	0.0123401	0.00735896	0.0115131	6	6	6
ENSG00000151348	EXT2	-2.71035	-0.0327725	0.00672127	0.20533	0.346807	1.6e-55	3.97e-54	66	67	67
ENSG00000183850	ZNF730	-2.71022	-0.131857	0.00672381	0.0131259	0.0329446	1.07e-05	2.36e-05	7	7	7
ENSG00000157827	FMNL2	-2.71016	-0.11109	0.00672511	0.0168897	0.0141447	0.00409516	0.00662625	23	23	23
ENSG00000276691	AC004466.3	-2.70988	-0.0267083	0.00673066	0.240729	0.322119	7.65e-51	1.63e-49	26	26	26
ENSG00000149591	TAGLN	-2.70896	-0.122201	0.00674951	0.0170725	0.0222593	0.000307767	0.000576859	11	12	12
ENSG00000204963	PCDHA7	-2.70799	-0.0935061	0.00676926	0.0230591	0.112318	1.02e-16	5.26e-16	8	11	11
ENSG00000002745	WNT16	-2.7078	-0.0792855	0.00677311	0.0338505	0.0992675	7.43e-15	3.37e-14	8	8	8
ENSG00000054356	PTPRN	2.70742	0.169584	0.00678083	0.00891228	0.0109174	0.0117353	0.0178373	12	13	13
ENSG00000185013	NT5C1B	2.70502	0.166803	0.00682999	0.00786616	0.012851	0.00623012	0.00985075	23	24	24
ENSG00000173432	SAA1	-2.70414	-0.11928	0.00684816	0.0152728	0.0182448	0.00109945	0.00191936	19	19	19
ENSG00000104325	DECR1	2.70385	0.139187	0.00685414	0.0105863	0.014381	0.00379411	0.00616441	15	17	17
ENSG00000109184	DCUN1D4	2.70291	0.0899127	0.00687364	0.0264221	0.0170317	0.00161924	0.00276857	7	8	8
ENSG00000161298	ZNF382	-2.70091	-0.148415	0.00691509	0.00914021	0.0477001	1.05e-07	2.81e-07	10	11	11
ENSG00000146648	EGFR	-2.69706	-0.163234	0.00699541	0.00836459	0.0475027	1.12e-07	2.98e-07	8	10	10
ENSG00000056972	TRAF3IP2	-2.69684	-0.0863747	0.00700009	0.0309459	0.0324261	1.26e-05	2.76e-05	19	22	22
ENSG00000118276	B4GALT6	-2.6964	-0.0845657	0.0070094	0.0314914	0.0787318	5.67e-12	2.1e-11	15	16	16
ENSG00000180340	FZD2	2.6914	0.173715	0.0071153	0.00640752	0.0102356	0.0147023	0.0220191	6	6	6
ENSG00000164483	SAMD3	-2.68923	-0.145889	0.00716168	0.00948254	0.0406214	9.68e-07	2.38e-06	15	15	15
ENSG00000023445	BIRC3	2.68745	1.06884	0.0072	0.000169232	0.137775	2.03e-20	1.29e-19	1	2	2
ENSG00000088727	KIF9	-2.68726	-0.314898	0.00720416	0.00189406	0.0116839	0.00912132	0.0140714	5	6	6
ENSG00000182362	YBEY	-2.68705	-0.0187484	0.00720851	0.57375	0.544501	6.08e-101	5.88e-99	56	63	63
ENSG00000253549	CA3-AS1	2.68349	0.110401	0.00728572	0.0196442	0.0214067	0.000402996	0.000745068	13	14	14
ENSG00000230148	HOXB-AS1	-2.68303	-0.0564675	0.00729592	0.0624907	0.141061	6.66e-21	4.32e-20	13	13	13
ENSG00000281358	RASSF1-AS1	2.68132	0.0673298	0.00733328	0.0448328	0.0616381	1.31e-09	4.05e-09	8	8	8
ENSG00000136531	SCN2A	2.68112	1.20866	0.00733757	0.000146075	0.0176264	0.00133912	0.0023151	2	3	3
ENSG00000267414	AC120049.1	2.68048	0.0617818	0.00735157	0.0529735	0.0504285	4.47e-08	1.23e-07	21	22	22
ENSG00000146731	CCT6A	2.67949	0.0867421	0.00737348	0.0309182	0.0686772	1.4e-10	4.7e-10	3	3	3
ENSG00000181192	DHTKD1	-2.6793	-0.0876184	0.00737762	0.0249967	0.0426156	5.18e-07	1.3e-06	12	14	14
ENSG00000204540	PSORS1C1	2.67794	0.0202441	0.0074076	0.502566	0.550771	1.09e-102	1.09e-100	38	45	45
ENSG00000141582	CBX4	-2.67616	-0.177482	0.00744703	0.00686503	0.0121562	0.0078147	0.0121787	13	14	14
ENSG00000119688	ABCD4	-2.67447	-0.0667442	0.00748472	0.0469387	0.0641286	5.94e-10	1.9e-09	15	16	16
ENSG00000167608	TMC4	-2.67328	-0.0289597	0.0075113	0.255049	0.346892	1.54e-55	3.83e-54	22	23	23
ENSG00000051128	HOMER3	-2.67219	-0.0854652	0.00753586	0.0423159	0.0641715	5.86e-10	1.87e-09	21	24	24
ENSG00000128512	DOCK4	2.66726	0.150685	0.00764729	0.0094597	0.0221935	0.00031423	0.000588489	9	10	10
ENSG00000140391	TSPAN3	2.66714	0.0869769	0.00764998	0.0299115	0.0165007	0.00191914	0.00324857	4	4	4
ENSG00000271820	AL109910.2	2.66688	0.0495104	0.00765598	0.0822108	0.144304	2.2e-21	1.47e-20	6	6	6
ENSG00000260886	TAT-AS1	2.66638	0.0478638	0.00766722	0.0889165	0.105366	1.01e-15	4.86e-15	11	13	13
ENSG00000112877	CEP72	-2.6653	-0.0475643	0.00769203	0.0794413	0.143066	3.36e-21	2.22e-20	17	18	18
ENSG00000179219	LINC00311	-2.66524	-0.293511	0.00769325	0.00247385	0.0123256	0.00739408	0.0115654	7	8	8
ENSG00000255320	AP000759.1	2.66352	0.036372	0.00773275	0.141809	0.0999232	6e-15	2.74e-14	21	24	24
ENSG00000144736	SHQ1	2.66233	0.0899822	0.00776024	0.0240063	0.0206175	0.000517383	0.000943448	18	18	18
ENSG00000247373	TMED2-DT	-2.66086	-0.0772261	0.00779406	0.0351833	0.0514841	3.21e-08	8.93e-08	9	11	11
ENSG00000123191	ATP7B	-2.66054	-0.0271617	0.00780152	0.253572	0.334196	4.13e-53	9.43e-52	19	21	21
ENSG00000155254	MARVELD1	2.66012	0.0619923	0.00781122	0.0570657	0.0174455	0.0014187	0.00244484	10	11	11
ENSG00000144063	MALL	2.65976	0.133756	0.00781961	0.0112328	0.0274744	5.96e-05	0.000120979	8	12	12
ENSG00000167716	WDR81	-2.65925	-0.0704229	0.00783141	0.0410818	0.0707057	7.36e-11	2.53e-10	15	16	16
ENSG00000176261	ZBTB8OS	-2.65883	-0.581006	0.00784124	0.00074228	0.0151804	0.00293213	0.00483518	3	3	3
ENSG00000085831	TTC39A	-2.65845	-0.194761	0.00785005	0.00532457	0.0138441	0.00451333	0.00726447	5	6	6
ENSG00000105136	ZNF419	2.65633	0.0482577	0.00789963	0.0836764	0.357008	1.65e-57	4.36e-56	21	27	27
ENSG00000167740	CYB5D2	2.6552	0.0535847	0.00792621	0.0699589	0.159071	1.36e-23	1.01e-22	8	9	9
ENSG00000278053	DDX52	2.65494	0.0637093	0.0079323	0.0524616	0.0562196	7.23e-09	2.11e-08	18	18	18
ENSG00000153982	GDPD1	2.65287	0.0553723	0.00798099	0.0649518	0.0402382	1.09e-06	2.66e-06	23	25	25
ENSG00000272489	AL132656.3	-2.65167	-0.105048	0.00800956	0.0220464	0.108482	3.63e-16	1.8e-15	8	13	13
ENSG00000276814	AC004801.6	2.6496	0.0981814	0.00805883	0.0199541	0.0240966	0.000172366	0.000332648	13	14	14
ENSG00000273437	AC108673.3	2.64787	0.703603	0.0081	0.000419752	0.0127709	0.00639485	0.0100902	1	1	1
ENSG00000159788	RGS12	2.64772	0.205349	0.00810362	0.00513679	0.0312599	1.82e-05	3.91e-05	7	9	9
ENSG00000135926	TMBIM1	-2.64762	-0.0525491	0.00810598	0.0724098	0.1261	1.04e-18	5.99e-18	9	11	11
ENSG00000129214	SHBG	-2.64727	-0.128396	0.00811435	0.0104411	0.0350372	5.56e-06	1.26e-05	8	8	8
ENSG00000267787	AC027097.2	2.64667	0.11427	0.00812892	0.0141356	0.0283327	4.55e-05	9.37e-05	13	13	13
ENSG00000015475	BID	2.64593	0.0678497	0.00814669	0.0446458	0.0393892	1.42e-06	3.43e-06	37	40	40
ENSG00000231826	LINC01819	-2.64577	-0.167937	0.00815046	0.00717496	0.0298581	2.82e-05	5.95e-05	21	25	25
ENSG00000141452	RMC1	-2.64522	-0.0698199	0.00816367	0.0387549	0.214049	3.71e-32	4.08e-31	7	9	9
ENSG00000255234	AP000446.1	2.64465	0.142712	0.00817752	0.00994795	0.0271813	6.53e-05	0.000132189	6	6	6
ENSG00000123810	B9D2	-2.64324	-0.14276	0.0082118	0.0103981	0.0266382	7.75e-05	0.00015554	6	6	6
ENSG00000256591	AP003108.2	2.64243	0.205485	0.00823135	0.0043367	0.0408566	9e-07	2.21e-06	2	2	2
ENSG00000138092	CENPO	-2.64149	-0.0595616	0.00825419	0.0572573	0.0855722	6.3e-13	2.5e-12	5	7	7
ENSG00000243176	AC092944.1	-2.64055	-0.0890202	0.00827719	0.0259419	0.0402673	1.08e-06	2.64e-06	9	9	9
ENSG00000011465	DCN	2.6404	0.183443	0.00828092	0.00745601	0.0201771	0.000594912	0.00107584	4	4	4
ENSG00000224152	AC009506.1	-2.64004	-0.525261	0.00828967	0.000735596	0.0820605	1.95e-12	7.47e-12	2	3	3
ENSG00000121067	SPOP	-2.63968	-0.233374	0.0082985	0.0032944	0.0264849	8.13e-05	0.00016284	3	3	3
ENSG00000049167	ERCC8	2.63963	0.0693448	0.00829969	0.0445532	0.111248	1.46e-16	7.42e-16	12	14	14
ENSG00000143970	ASXL2	-2.63819	-0.20092	0.00833495	0.00526231	0.0144723	0.00368388	0.00599625	4	4	4
ENSG00000277449	CEBPB-AS1	-2.63733	-0.0739475	0.00835621	0.0380807	0.0600089	2.19e-09	6.65e-09	24	27	27
ENSG00000273674	AC021752.1	-2.63638	-0.0465077	0.00837952	0.0903437	0.095479	2.55e-14	1.12e-13	18	18	18
ENSG00000154027	AK5	2.63592	0.15768	0.00839105	0.00821557	0.0303541	2.41e-05	5.13e-05	14	14	14
ENSG00000166664	CHRFAM7A	2.63555	0.075505	0.00840016	0.0334739	0.299283	1.16e-46	2.18e-45	17	26	26
ENSG00000114735	HEMK1	-2.63359	-0.0900557	0.00844879	0.0281835	0.0193497	0.000773585	0.00137817	16	18	18
ENSG00000162885	B3GALNT2	-2.63346	-0.0325921	0.00845195	0.175073	0.271905	8.03e-42	1.3e-40	16	17	17
ENSG00000106034	CPED1	-2.63214	-0.165309	0.00848495	0.00677816	0.0144864	0.00366711	0.00597037	11	11	11
ENSG00000128298	BAIAP2L2	2.63062	0.0612318	0.00852292	0.0578296	0.148247	5.71e-22	3.91e-21	7	8	8
ENSG00000179409	GEMIN4	2.62903	0.0608426	0.00856277	0.0551117	0.11318	7.7e-17	3.98e-16	18	21	21
ENSG00000106070	GRB10	2.62841	0.0762598	0.00857843	0.032851	0.0453028	2.23e-07	5.78e-07	16	16	16
ENSG00000255408	PCDHA3	-2.62696	-0.219607	0.00861517	0.00379919	0.0406162	9.7e-07	2.38e-06	7	8	8
ENSG00000271155	AL161729.1	2.62661	0.0950436	0.00862392	0.0230143	0.0358282	4.34e-06	9.97e-06	7	8	8
ENSG00000108786	HSD17B1	-2.62614	-0.0490119	0.00863585	0.0885718	0.191681	1.32e-28	1.25e-27	9	9	9
ENSG00000164292	RHOBTB3	2.62473	0.0781888	0.00867173	0.0369554	0.146542	1.02e-21	6.94e-21	11	13	13
ENSG00000168158	OR2C1	-2.62439	-0.0910621	0.0086805	0.0248953	0.0163007	0.00204616	0.00344708	10	12	12
ENSG00000112367	FIG4	2.62266	0.130212	0.00872463	0.0138737	0.0202849	0.000574913	0.00104206	17	21	21
ENSG00000250999	AC136604.3	-2.62232	-0.0766924	0.00873339	0.0359098	0.0791417	4.97e-12	1.85e-11	15	17	17
ENSG00000267040	AC027097.1	2.62181	0.0916754	0.00874642	0.0230348	0.0301327	2.59e-05	5.48e-05	8	9	9
ENSG00000162004	CCDC78	2.62132	0.0571381	0.00875896	0.0641087	0.0519766	2.75e-08	7.69e-08	30	30	30
ENSG00000198496	NBR2	-2.62071	-0.0181356	0.00877474	0.568484	0.592285	6.79e-115	1e-112	14	14	14
ENSG00000276916	AL442125.2	-2.61942	-0.0665456	0.00880784	0.047541	0.0748214	1.98e-11	7.11e-11	9	11	11
ENSG00000172171	TEFM	2.61811	0.152738	0.00884178	0.00834168	0.0108518	0.0119916	0.0181919	5	5	5
ENSG00000110665	C11orf21	-2.61689	-0.0442511	0.00887359	0.105538	0.143057	3.37e-21	2.22e-20	51	57	57
ENSG00000144560	VGLL4	-2.61428	-0.188064	0.00894144	0.00610346	0.03368	8.51e-06	1.9e-05	13	13	13
ENSG00000136908	DPM2	2.6116	0.091401	0.00901204	0.0277004	0.0122554	0.00756533	0.0118134	3	4	4
ENSG00000187068	C3orf70	2.6115	0.0534428	0.00901467	0.0699744	0.0672662	2.2e-10	7.26e-10	16	19	19
ENSG00000259212	AC103739.1	2.61067	0.100317	0.00903644	0.0182638	0.0563887	6.85e-09	2.01e-08	13	14	14
ENSG00000166743	ACSM1	2.60927	0.0412359	0.00907367	0.125275	0.118496	1.32e-17	7.14e-17	18	26	26
ENSG00000164535	DAGLB	-2.60859	-0.0223368	0.00909166	0.336815	0.576208	5.02e-110	6.39e-108	13	14	14
ENSG00000165406	2022-03-08	2.60844	0.0563037	0.00909569	0.079066	0.175649	4.07e-26	3.42e-25	12	15	15
ENSG00000183617	MRPL54	-2.60768	-0.0257178	0.00911581	0.290586	0.418854	2.94e-70	1.15e-68	26	29	29
ENSG00000168894	RNF181	-2.60663	-0.219718	0.00914389	0.00538901	0.0302506	2.49e-05	5.29e-05	8	9	9
ENSG00000138750	NUP54	2.60171	0.0783261	0.00927611	0.0314023	0.210104	1.6e-31	1.71e-30	8	9	9
ENSG00000138172	CALHM2	-2.60146	-0.0715492	0.00928267	0.0371259	0.120868	5.99e-18	3.29e-17	31	32	32
ENSG00000120306	CYSTM1	2.60042	0.132941	0.0093111	0.0114684	0.0687739	1.36e-10	4.57e-10	10	12	12
ENSG00000165731	RET	2.5998	0.0679816	0.00932772	0.0399287	0.0857057	6.03e-13	2.4e-12	14	14	14
ENSG00000203999	LINC01270	2.59952	0.0408188	0.00933533	0.117496	0.167127	8.18e-25	6.45e-24	18	18	18
ENSG00000156162	DPY19L4	2.59741	0.144427	0.00939301	0.00934324	0.0804505	3.27e-12	1.23e-11	6	6	6
ENSG00000100106	TRIOBP	2.59692	0.0398447	0.00940642	0.118309	0.242014	9.73e-37	1.29e-35	17	19	19
ENSG00000198551	ZNF627	2.5965	0.0914556	0.00941798	0.0220084	0.0304516	2.34e-05	4.98e-05	6	6	6
ENSG00000272502	AC104958.2	2.596	0.178238	0.00943149	0.0064525	0.0197321	0.000685138	0.00122774	10	10	10
ENSG00000099624	ATP5F1D	-2.59577	-0.0787669	0.00943779	0.0322897	0.0356976	4.52e-06	1.04e-05	8	8	8
ENSG00000245573	BDNF-AS	-2.59555	-0.0584267	0.0094441	0.0554948	0.0853665	6.73e-13	2.67e-12	20	20	20
ENSG00000272097	AL024498.1	2.59425	0.0421106	0.00947977	0.114375	0.119902	8.27e-18	4.52e-17	12	12	12
ENSG00000139971	ARMH4	-2.59411	-0.0612356	0.00948353	0.0559245	0.264762	1.37e-40	2.12e-39	36	39	39
ENSG00000261338	AC021016.2	-2.59252	-0.0212767	0.00952756	0.413408	0.410326	2.02e-68	7.35e-67	21	24	24
ENSG00000270951	AL121917.2	2.59229	0.0701915	0.00953393	0.0358014	0.0631961	7.98e-10	2.52e-09	18	19	19
ENSG00000237505	PKN2-AS1	-2.5921	-0.104897	0.00953925	0.0156504	0.0190531	0.000850081	0.00150542	27	32	32
ENSG00000148296	SURF6	2.59202	0.0279622	0.0095415	0.247738	0.426998	4.9e-72	2.04e-70	70	79	79
ENSG00000259763	LINC02157	-2.59066	-0.062379	0.00957929	0.0461441	0.0514987	3.19e-08	8.89e-08	7	7	7
ENSG00000186660	ZFP91	-2.58971	-0.159271	0.0096057	0.00851808	0.0103817	0.0140073	0.0210489	20	20	20
ENSG00000145868	FBXO38	2.58958	0.0813838	0.00960921	0.0302126	0.054262	1.34e-08	3.84e-08	4	6	6
ENSG00000164494	PDSS2	2.58914	0.0437174	0.00962151	0.0977505	0.0838824	1.09e-12	4.23e-12	12	13	13
ENSG00000134825	TMEM258	-2.5873	-0.053008	0.00967316	0.0563349	0.0907139	1.2e-13	5.01e-13	19	20	20
ENSG00000196576	PLXNB2	2.58588	0.102177	0.00971321	0.022299	0.0448561	2.57e-07	6.62e-07	20	23	23
ENSG00000163827	LRRC2	2.58531	0.0653468	0.00972926	0.0424562	0.0576187	4.65e-09	1.38e-08	21	23	23
ENSG00000006194	ZNF263	2.58484	0.0405883	0.00974229	0.113131	0.162098	4.74e-24	3.61e-23	21	23	23
ENSG00000164251	F2RL1	-2.58481	-0.0490975	0.00974313	0.0789067	0.0930741	5.57e-14	2.39e-13	15	16	16
ENSG00000101193	GID8	2.58446	0.0688707	0.00975326	0.0424321	0.147234	8.08e-22	5.51e-21	10	11	11
ENSG00000265100	AC005332.1	2.58384	0.100888	0.00977084	0.0194408	0.0278466	5.3e-05	0.000108211	17	19	19
ENSG00000213390	ARHGAP19	-2.5836	-0.0561862	0.00977744	0.0570713	0.149215	4.09e-22	2.83e-21	17	17	17
ENSG00000180287	PLD5	2.58322	0.269644	0.00978841	0.0023615	0.0143049	0.00388852	0.00630881	4	4	4
ENSG00000180834	MAP6D1	2.58313	0.0724124	0.00979092	0.037981	0.0454065	2.16e-07	5.61e-07	10	10	10
ENSG00000260877	AP005233.2	-2.58214	-0.0519158	0.00981903	0.0743928	0.255593	5.05e-39	7.32e-38	10	10	10
ENSG00000118849	RARRES1	2.58181	0.0464845	0.00982847	0.0886857	0.069852	9.65e-11	3.28e-10	34	35	35
ENSG00000141252	VPS53	-2.58139	-0.0242962	0.00984047	0.346037	0.342874	9.13e-55	2.19e-53	47	55	55
ENSG00000275601	AC011330.2	2.57917	0.05142	0.00990373	0.101273	0.0408275	9.08e-07	2.23e-06	5	8	8
ENSG00000078140	UBE2K	-2.57645	-0.0879715	0.009982	0.0235	0.0294054	3.25e-05	6.81e-05	10	10	10
ENSG00000174672	BRSK2	-2.57567	-0.119162	0.0100046	0.0135842	0.0342047	7.22e-06	1.62e-05	16	19	19
ENSG00000269947	AC135178.6	2.57545	0.115775	0.010011	0.0155777	0.0346007	6.38e-06	1.44e-05	16	18	18
ENSG00000064102	INTS13	2.57492	0.0958481	0.0100263	0.0207679	0.0280722	4.94e-05	0.000101185	23	28	28
ENSG00000273891	AL731566.2	-2.57362	-0.083834	0.0100641	0.0264288	0.0679127	1.79e-10	5.95e-10	27	30	30
ENSG00000204387	SNHG32	2.57337	0.0249088	0.0100715	0.36554	0.0895756	1.73e-13	7.17e-13	43	49	49
ENSG00000141569	TRIM65	-2.57198	-0.0432888	0.0101118	0.136267	0.191575	1.37e-28	1.3e-27	14	16	16
ENSG00000258983	AL162171.2	2.57171	0.02853	0.0101197	0.222805	0.300889	5.96e-47	1.14e-45	5	5	5
ENSG00000027847	B4GALT7	2.57111	0.0434242	0.0101372	0.1033	0.105014	1.13e-15	5.44e-15	5	7	7
ENSG00000140274	DUOXA2	-2.56756	-0.301098	0.0102417	0.00235587	0.0142125	0.0040063	0.00648963	6	6	6
ENSG00000166439	RNF169	-2.56752	-0.141192	0.010243	0.00940848	0.029973	2.72e-05	5.75e-05	17	17	17
ENSG00000255326	AP001922.5	-2.56649	-0.18624	0.0102732	0.00527519	0.0942341	3.82e-14	1.66e-13	7	8	8
ENSG00000187778	MCRS1	2.56586	0.145447	0.010292	0.0117434	0.034343	6.91e-06	1.56e-05	3	4	4
ENSG00000119669	IRF2BPL	2.56577	0.306587	0.0102948	0.00200866	0.0135675	0.00493661	0.00790235	8	8	8
ENSG00000100284	TOM1	2.56507	0.105477	0.0103154	0.0174742	0.121402	5.02e-18	2.78e-17	13	15	15
ENSG00000103351	CLUAP1	2.56434	0.0207368	0.0103374	0.407361	0.428074	2.84e-72	1.19e-70	59	61	61
ENSG00000168883	USP39	2.56429	0.0861062	0.0103386	0.0249782	0.0722729	4.47e-11	1.56e-10	21	24	24
ENSG00000248265	AC023794.1	-2.56085	-0.020376	0.0104415	0.44213	0.567612	1.69e-107	1.99e-105	15	16	16
ENSG00000280927	CTBP1-AS	2.56014	0.136424	0.0104631	0.0105335	0.0106705	0.0127315	0.0192574	24	27	27
ENSG00000224848	AL589843.1	2.56003	0.0340186	0.0104664	0.164453	0.165621	1.39e-24	1.08e-23	5	5	5
ENSG00000254461	AP001107.4	2.55954	0.0590039	0.010481	0.0552195	0.0787043	5.72e-12	2.12e-11	8	8	8
ENSG00000110046	ATG2A	-2.55896	-0.177821	0.0104987	0.00648483	0.0371052	2.91e-06	6.8e-06	6	6	6
ENSG00000214376	VSTM5	2.5584	0.0748052	0.0105155	0.0383127	0.0729262	3.63e-11	1.28e-10	14	14	14
ENSG00000105287	PRKD2	-2.55783	-0.0390461	0.0105329	0.129216	0.0927368	6.22e-14	2.65e-13	20	20	20
ENSG00000221947	XKR9	-2.55768	-0.037109	0.0105373	0.137312	0.597884	1.23e-116	1.96e-114	36	40	40
ENSG00000265194	AL359922.2	2.55678	0.156892	0.0105645	0.00778639	0.010966	0.0115485	0.0175782	13	14	14
ENSG00000130528	HRC	2.55618	0.0913674	0.0105829	0.0223115	0.0568274	5.97e-09	1.76e-08	7	9	9
ENSG00000131037	EPS8L1	-2.5538	-0.0538462	0.0106554	0.0690116	0.107199	5.53e-16	2.7e-15	28	31	31
ENSG00000176834	VSIG10	2.55367	0.0343641	0.0106594	0.159977	0.222623	1.52e-33	1.77e-32	19	20	20
ENSG00000004534	RBM6	-2.55207	-0.0223447	0.0107084	0.336127	0.569958	3.5e-108	4.22e-106	39	42	42
ENSG00000255529	POLR2M	-2.55174	-0.0426505	0.0107186	0.110511	0.162687	3.86e-24	2.95e-23	42	45	45
ENSG00000173917	HOXB2	-2.55082	-0.0405668	0.0107471	0.107852	0.144133	2.34e-21	1.55e-20	15	15	15
ENSG00000140511	HAPLN3	-2.55081	-0.0641152	0.0107472	0.0518734	0.0914323	9.49e-14	4e-13	19	19	19
ENSG00000156603	MED19	2.5507	0.0359907	0.0107508	0.137	0.182556	3.49e-27	3.08e-26	13	13	13
ENSG00000271584	LINC02550	2.55008	0.0278291	0.01077	0.230923	0.283809	6.65e-44	1.14e-42	13	16	16
ENSG00000102879	CORO1A	2.54755	0.492324	0.0108481	0.000725683	0.0345608	6.46e-06	1.46e-05	3	4	4
ENSG00000183765	CHEK2	2.54734	0.0960571	0.0108548	0.0162647	0.0119586	0.00833647	0.0129348	11	11	11
ENSG00000101460	MAP1LC3A	2.54694	0.0307427	0.0108672	0.194971	0.26759	4.48e-41	7.03e-40	11	13	13
ENSG00000160298	C21orf58	2.54579	0.0906761	0.010903	0.0229208	0.019592	0.000716294	0.00127999	18	18	18
ENSG00000164334	FAM170A	-2.54544	-0.0357178	0.010914	0.137937	0.161244	6.39e-24	4.83e-23	10	11	11
ENSG00000242689	CNTF	2.5452	0.0529541	0.0109216	0.0676879	0.082737	1.57e-12	6.06e-12	7	7	7
ENSG00000123610	TNFAIP6	-2.54439	-0.150181	0.0109468	0.00866662	0.0456916	1.98e-07	5.15e-07	9	10	10
ENSG00000089558	KCNH4	2.54428	0.0942107	0.0109503	0.0221105	0.103192	2.06e-15	9.71e-15	9	9	9
ENSG00000241468	ATP5MF	2.54404	0.112586	0.0109578	0.0145006	0.0197649	0.000678028	0.00121553	10	11	11
ENSG00000176986	SEC24C	-2.5427	-0.41424	0.011	0.00107825	0.018329	0.00107036	0.00187095	1	4	4
ENSG00000048028	USP28	-2.5424	-0.0821731	0.0110095	0.025697	0.049602	5.79e-08	1.58e-07	13	13	13
ENSG00000091137	SLC26A4	-2.54232	-0.185305	0.0110118	0.00530455	0.0152828	0.00283716	0.00468874	4	4	4
ENSG00000173442	EHBP1L1	2.54191	0.084152	0.011025	0.0292539	0.0733768	3.14e-11	1.11e-10	17	20	20
ENSG00000158604	TMED4	-2.54141	-0.0645395	0.0110407	0.0504246	0.0354545	4.88e-06	1.12e-05	17	17	17
ENSG00000231628	AL133406.2	-2.54119	-0.0437876	0.0110475	0.105241	0.130621	2.28e-19	1.36e-18	31	32	32
ENSG00000169032	MAP2K1	-2.53921	-0.073212	0.0111103	0.0329183	0.0292798	3.38e-05	7.07e-05	14	14	14
ENSG00000231426	FILNC1	-2.5385	-0.103299	0.0111327	0.0175211	0.0211714	0.000434145	0.00079999	7	8	8
ENSG00000161040	FBXL13	-2.53833	-0.178066	0.0111384	0.006824	0.0620598	1.14e-09	3.56e-09	11	14	14
ENSG00000030582	GRN	2.53767	0.0559937	0.0111592	0.0594616	0.0483272	8.65e-08	2.32e-07	28	30	30
ENSG00000145730	PAM	2.53762	0.111243	0.0111609	0.0162102	0.0383631	1.96e-06	4.67e-06	12	14	14
ENSG00000205363	INSYN1	2.53645	0.100275	0.0111982	0.0163607	0.0122204	0.00765243	0.0119403	10	11	11
ENSG00000162402	USP24	-2.53415	-0.0439186	0.0112721	0.101665	0.14954	3.66e-22	2.54e-21	24	24	24
ENSG00000142347	MYO1F	-2.53412	-0.0881599	0.0112729	0.0288398	0.0994742	6.95e-15	3.16e-14	25	27	27
ENSG00000198720	ANKRD13B	2.53398	0.037417	0.0112774	0.125353	0.159681	1.1e-23	8.2e-23	11	13	13
ENSG00000197599	CCDC154	2.53366	0.0264807	0.0112878	0.262167	0.3812	2.41e-62	7.45e-61	33	36	36
ENSG00000095059	DHPS	-2.53281	-0.0437452	0.0113153	0.094354	0.0470939	1.27e-07	3.37e-07	25	28	28
ENSG00000112394	SLC16A10	-2.52971	-0.0971406	0.0114157	0.0209767	0.104672	1.27e-15	6.06e-15	19	19	19
ENSG00000198547	C20orf203	2.5295	0.0411692	0.0114224	0.111444	0.137681	2.1e-20	1.33e-19	22	24	24
ENSG00000111665	CDCA3	-2.52913	-0.0658923	0.0114345	0.040822	0.17361	8.36e-26	6.92e-25	4	16	16
ENSG00000225032	AL162586.1	-2.52857	-0.114732	0.0114529	0.0130892	0.0117713	0.00886367	0.013702	11	14	14
ENSG00000061656	SPAG4	-2.52813	-0.227207	0.0114672	0.00404941	0.01509	0.0030187	0.00497114	2	2	2
ENSG00000268362	AC092279.1	2.52803	0.0202899	0.0114706	0.421669	0.498993	5.96e-89	3.96e-87	12	13	13
ENSG00000127837	AAMP	-2.52786	-0.185627	0.011476	0.00513753	0.0453437	2.2e-07	5.71e-07	9	11	11
ENSG00000114054	PCCB	2.5278	0.0472746	0.0114779	0.0786368	0.0586923	3.31e-09	9.95e-09	14	14	14
ENSG00000130560	UBAC1	-2.52678	-0.031749	0.0115113	0.179606	0.177926	1.81e-26	1.55e-25	38	43	43
ENSG00000100823	APEX1	-2.52551	-0.117121	0.0115532	0.0128015	0.0256573	0.00010545	0.000208672	9	9	9
ENSG00000137965	IFI44	-2.5253	-0.146653	0.01156	0.010411	0.0141333	0.00411023	0.00664905	3	3	3
ENSG00000273226	AL391834.2	2.52348	0.0406978	0.0116198	0.157712	0.181468	5.15e-27	4.51e-26	28	28	28
ENSG00000157045	NTAN1	2.52281	0.0740103	0.0116422	0.0344262	0.0531423	1.9e-08	5.39e-08	9	16	16
ENSG00000161677	JOSD2	-2.52277	-0.0739274	0.0116434	0.0314967	0.0631837	8.01e-10	2.53e-09	26	29	29
ENSG00000093167	LRRFIP2	-2.52216	-0.0676462	0.0116636	0.0367053	0.0283255	4.56e-05	9.39e-05	13	13	13
ENSG00000276931	AC009041.4	2.52089	0.0961851	0.0117057	0.0205077	0.0568098	6e-09	1.77e-08	8	9	9
ENSG00000102743	SLC25A15	-2.52068	-0.0498793	0.0117129	0.0739919	0.127665	6.17e-19	3.59e-18	13	16	16
ENSG00000181896	ZNF101	2.51864	0.103064	0.0117809	0.014808	0.0331608	1e-05	2.22e-05	11	11	11
ENSG00000261786	AC006058.1	2.51709	0.0841199	0.0118329	0.0262561	0.177149	2.39e-26	2.03e-25	5	5	5
ENSG00000260121	AC138028.4	2.51674	0.0439286	0.0118445	0.0890438	0.141333	6.07e-21	3.95e-20	11	11	11
ENSG00000253392	AC119403.1	-2.51645	-0.076864	0.0118543	0.0383427	0.0579894	4.14e-09	1.23e-08	8	9	9
ENSG00000128274	A4GALT	-2.51478	-0.0348038	0.0119106	0.148632	0.15597	3.99e-23	2.88e-22	42	46	46
ENSG00000204653	ASPDH	2.51325	0.0481942	0.0119625	0.0756157	0.0936422	4.63e-14	2e-13	15	15	15
ENSG00000187049	TMEM216	2.51249	0.0396652	0.0119884	0.107693	0.161558	5.73e-24	4.34e-23	4	4	4
ENSG00000100281	HMGXB4	-2.51214	-0.146208	0.012	0.00916942	0.0244858	0.000152478	0.000296301	1	2	2
ENSG00000177666	PNPLA2	2.51214	0.183753	0.012	0.00572801	0.0157352	0.00245316	0.00408874	1	1	1
ENSG00000273192	AL671710.1	-2.51214	-2.22586	0.012	3.5e-05	0.0175787	0.00135966	0.00234843	1	1	1
ENSG00000114395	CYB561D2	-2.51194	-0.0654486	0.0120071	0.0370253	0.0447415	2.66e-07	6.85e-07	14	16	16
ENSG00000273729	AC007686.3	-2.5117	-0.270126	0.012015	0.00237067	0.0136946	0.00473732	0.00760388	2	2	2
ENSG00000188493	C19orf54	2.51164	0.0390247	0.012017	0.108526	0.107382	5.21e-16	2.55e-15	23	25	25
ENSG00000235947	EGOT	2.50946	0.264456	0.0120916	0.0022868	0.0190296	0.000856442	0.0015159	4	6	6
ENSG00000100154	TTC28	2.50894	0.0814889	0.0121095	0.0270528	0.0518168	2.89e-08	8.08e-08	25	27	27
ENSG00000105327	BBC3	2.50892	0.100641	0.0121102	0.0172625	0.0348029	5.99e-06	1.35e-05	7	8	8
ENSG00000253671	AC027117.1	-2.50869	-0.0307727	0.0121178	0.211412	0.221126	2.66e-33	3.06e-32	19	20	20
ENSG00000140259	MFAP1	-2.50612	-0.493328	0.0122063	0.000824341	0.0265879	7.87e-05	0.00015791	2	4	4
ENSG00000148737	TCF7L2	2.50604	0.100519	0.0122091	0.0192395	0.0243314	0.000160077	0.000310187	26	28	28
ENSG00000166762	CATSPER2	2.50568	0.0242182	0.0122216	0.447592	0.160343	8.74e-24	6.56e-23	10	16	16
ENSG00000277791	PSMB3	2.5053	0.0589106	0.0122349	0.0524597	0.0958286	2.28e-14	1e-13	11	11	11
ENSG00000172426	RSPH9	-2.50296	-0.106889	0.0123161	0.0181517	0.0376591	2.45e-06	5.76e-06	28	29	29
ENSG00000259230	LINC02323	2.50059	0.134052	0.0123987	0.0105405	0.0289193	3.78e-05	7.87e-05	19	19	19
ENSG00000184164	CRELD2	-2.4994	-0.0420122	0.0124403	0.102991	0.104889	1.18e-15	5.65e-15	13	14	14
ENSG00000185379	RAD51D	-2.49846	-0.138794	0.0124733	0.0088002	0.0150353	0.00307239	0.00505306	9	10	10
ENSG00000103066	PLA2G15	-2.49672	-0.0696898	0.0125347	0.0364524	0.0303658	2.4e-05	5.11e-05	15	15	15
ENSG00000136448	NMT1	2.4945	0.0338249	0.0126135	0.150819	0.194539	4.71e-29	4.53e-28	10	10	10
ENSG00000232956	SNHG15	2.49356	0.0784256	0.0126469	0.0431301	0.0808195	2.9e-12	1.1e-11	19	19	19
ENSG00000152684	PELO	-2.49331	-0.0583601	0.0126557	0.0541447	0.118806	1.19e-17	6.46e-17	33	38	38
ENSG00000181830	SLC35C1	-2.4917	-0.0774285	0.0127134	0.0388371	0.0232515	0.000225	0.000428461	7	7	7
ENSG00000021826	CPS1	-2.49126	-0.0449497	0.0127291	0.0852472	0.311943	5.81e-49	1.18e-47	23	24	24
ENSG00000248445	SEMA6A-AS1	2.49074	0.16423	0.0127478	0.00647295	0.0125093	0.00696385	0.0109283	12	14	14
ENSG00000101160	CTSZ	-2.4902	-0.0771215	0.012767	0.0300639	0.0212636	0.000421662	0.000777896	16	16	16
ENSG00000188883	KLRG2	2.48773	0.072827	0.012856	0.0380224	0.013589	0.00490228	0.00784924	11	11	11
ENSG00000269482	Z69720.1	2.48721	0.0932429	0.012875	0.0214646	0.026746	7.49e-05	0.000150597	15	18	18
ENSG00000255435	AP001267.3	2.48637	0.278828	0.0129053	0.00257534	0.0132351	0.00549881	0.00875992	6	6	6
ENSG00000267325	LINC01415	2.48621	0.181089	0.0129113	0.00478989	0.0305161	2.29e-05	4.89e-05	3	4	4
ENSG00000198598	MMP17	-2.48583	-0.172064	0.0129249	0.00673404	0.0477266	1.04e-07	2.78e-07	5	6	6
ENSG00000127022	CANX	-2.4854	-0.102914	0.0129406	0.0162087	0.178668	1.39e-26	1.2e-25	8	11	11
ENSG00000182628	SKA2	-2.48536	-0.0536967	0.0129421	0.058063	0.070819	7.1e-11	2.45e-10	4	4	4
ENSG00000100151	PICK1	-2.4843	-0.0382272	0.0129807	0.116981	0.300222	7.87e-47	1.49e-45	29	36	36
ENSG00000173391	OLR1	2.48377	0.182399	0.013	0.00521758	0.0432748	4.22e-07	1.07e-06	1	1	1
ENSG00000142046	TMEM91	-2.48366	-0.0343094	0.013004	0.138748	0.167073	8.34e-25	6.57e-24	23	24	24
ENSG00000100485	SOS2	-2.48192	-0.0609218	0.0130677	0.0515937	0.0538783	1.51e-08	4.31e-08	9	10	10
ENSG00000122965	RBM19	-2.48124	-0.0289515	0.0130925	0.208957	0.285609	3.2e-44	5.55e-43	36	37	37
ENSG00000176024	ZNF613	2.48048	0.0602292	0.0131206	0.0474153	0.110595	1.81e-16	9.14e-16	14	14	14
ENSG00000228789	HCG22	-2.48031	-0.0242903	0.013127	0.259735	0.458896	2.97e-79	1.52e-77	34	40	40
ENSG00000128645	HOXD1	2.47987	0.0531602	0.013143	0.0602307	0.0640743	6.04e-10	1.93e-09	23	25	25
ENSG00000121440	PDZRN3	2.47977	0.0486014	0.0131468	0.0699108	0.0891725	1.97e-13	8.14e-13	32	32	32
ENSG00000258334	AC125611.4	2.47972	0.0636607	0.0131485	0.0612977	0.0277652	5.44e-05	0.00011087	37	42	42
ENSG00000075975	MKRN2	-2.47907	-0.0310219	0.0131727	0.155721	0.135825	3.94e-20	2.45e-19	32	35	35
ENSG00000111664	GNB3	-2.47859	-0.0916954	0.0131904	0.0199286	0.37338	9.24e-61	2.73e-59	4	9	9
ENSG00000187961	KLHL17	-2.47654	-0.0900631	0.0132662	0.0290362	0.0586441	3.36e-09	1.01e-08	14	18	18
ENSG00000188130	MAPK12	-2.47642	-0.0273769	0.0132709	0.235805	0.363542	8.51e-59	2.35e-57	48	54	54
ENSG00000153253	SCN3A	-2.47588	-0.281028	0.0132909	0.0022595	0.0372965	2.74e-06	6.43e-06	5	5	5
ENSG00000239264	TXNDC5	2.47297	0.0331692	0.0133996	0.18574	0.256089	4.16e-39	6.06e-38	21	23	23
ENSG00000108828	VAT1	-2.47287	-0.0792493	0.0134032	0.0282834	0.0784348	6.24e-12	2.31e-11	10	11	11
ENSG00000153094	BCL2L11	2.47275	0.195376	0.0134077	0.00434069	0.015445	0.0026929	0.00446184	10	12	12
ENSG00000120662	MTRF1	2.47242	0.109547	0.0134202	0.0153468	0.0153369	0.00278814	0.00461034	9	9	9
ENSG00000108509	CAMTA2	2.47123	0.0486306	0.0134651	0.0772223	0.105791	8.78e-16	4.25e-15	14	15	15
ENSG00000057593	F7	-2.46975	-0.0511234	0.0135206	0.0678163	0.109207	2.86e-16	1.43e-15	7	9	9
ENSG00000270820	AC016727.1	2.46858	0.0790197	0.0135649	0.0305857	0.0677873	1.86e-10	6.18e-10	22	22	22
ENSG00000204682	MIR1915HG	-2.46849	-0.104166	0.0135684	0.015122	0.0221231	0.000321304	0.000601243	14	15	15
ENSG00000188026	RILPL1	-2.4682	-0.0960353	0.0135794	0.0209823	0.0274294	6.04e-05	0.000122617	18	23	23
ENSG00000249592	AC139887.2	2.46719	0.103608	0.0136177	0.0151918	0.0170202	0.00162524	0.00277836	10	11	11
ENSG00000242741	LINC02005	2.46558	0.062095	0.013679	0.0459053	0.0243494	0.000159174	0.000308553	2	2	2
ENSG00000174844	DNAH12	2.4654	0.0961868	0.013686	0.0191222	0.0289075	3.8e-05	7.89e-05	14	16	16
ENSG00000174891	RSRC1	-2.46498	-0.0457787	0.0137022	0.0777119	0.188041	4.9e-28	4.52e-27	34	43	43
ENSG00000124767	GLO1	2.45924	0.0420126	0.0139233	0.0940213	0.171141	2e-25	1.62e-24	15	15	15
ENSG00000254685	FPGT	2.45835	0.0311289	0.0139577	0.168067	0.197392	1.67e-29	1.65e-28	11	11	11
ENSG00000180817	PPA1	2.45771	0.0314247	0.0139824	0.154311	0.0406166	9.7e-07	2.38e-06	15	15	15
ENSG00000175066	GK5	2.45726	0.438768	0.014	0.000943713	0.0186821	0.000956547	0.00168197	1	1	1
ENSG00000197989	SNHG12	-2.45703	-0.0999287	0.0140092	0.0169539	0.0135939	0.00489446	0.00783732	5	5	5
ENSG00000164099	PRSS12	-2.45652	-0.114507	0.0140288	0.0119149	0.0382516	2.03e-06	4.83e-06	9	9	9
ENSG00000132016	C19orf57	2.45647	0.0717528	0.0140309	0.0361291	0.0761143	1.31e-11	4.74e-11	28	32	32
ENSG00000169258	GPRIN1	2.45623	0.0683451	0.0140405	0.0355801	0.0666094	2.7e-10	8.86e-10	22	26	26
ENSG00000133704	IPO8	2.45609	0.0435713	0.0140459	0.0853023	0.161596	5.65e-24	4.28e-23	9	10	10
ENSG00000248905	FMN1	2.45562	0.139126	0.014064	0.010277	0.0667103	2.62e-10	8.59e-10	5	6	6
ENSG00000113119	TMCO6	-2.45546	-0.0581968	0.0140706	0.0485061	0.11834	1.39e-17	7.51e-17	3	4	4
ENSG00000103966	EHD4	-2.45506	-0.0509853	0.0140862	0.0670387	0.0977258	1.23e-14	5.5e-14	30	32	32
ENSG00000101191	DIDO1	2.45455	0.0515219	0.0141061	0.0710284	0.147293	7.92e-22	5.4e-21	15	17	17
ENSG00000136888	ATP6V1G1	2.45322	0.153608	0.0141584	0.00739669	0.0184053	0.00104466	0.00182847	9	11	11
ENSG00000251247	ZNF345	-2.4514	-0.121277	0.0142304	0.0131862	0.0241286	0.000170639	0.000329688	11	11	11
ENSG00000148655	LRMDA	-2.44972	-0.0303407	0.0142969	0.200047	0.29988	9.07e-47	1.72e-45	43	45	45
ENSG00000204248	COL11A2	-2.44946	-0.0572875	0.0143071	0.0549079	0.0467484	1.42e-07	3.74e-07	21	23	23
ENSG00000251399	AC092542.1	-2.44867	-0.115755	0.0143384	0.0140528	0.0948745	3.11e-14	1.36e-13	14	15	15
ENSG00000144426	NBEAL1	2.44826	0.0662426	0.0143549	0.0346349	0.132995	1.03e-19	6.24e-19	7	10	10
ENSG00000144035	NAT8	-2.4473	-0.0540771	0.0143933	0.0602341	0.109787	2.36e-16	1.18e-15	24	25	25
ENSG00000184182	UBE2F	-2.44698	-0.0564083	0.0144059	0.052683	0.101697	3.36e-15	1.56e-14	23	25	25
ENSG00000260992	DOCK9-DT	-2.44583	-0.0417219	0.0144519	0.0963704	0.206389	6.26e-31	6.55e-30	9	10	10
ENSG00000274897	PANO1	2.444	0.065256	0.0145252	0.0422861	0.0788672	5.43e-12	2.02e-11	5	6	6
ENSG00000182512	GLRX5	2.44382	0.0292298	0.0145326	0.199681	0.280911	2.15e-43	3.65e-42	46	47	47
ENSG00000197586	ENTPD6	2.44349	0.0327862	0.0145459	0.160847	0.114041	5.79e-17	3.02e-16	39	41	41
ENSG00000106125	MINDY4	-2.44298	-0.0383076	0.0145667	0.12722	0.0640503	6.09e-10	1.94e-09	34	35	35
ENSG00000166987	MBD6	2.44297	0.147206	0.0145671	0.00854406	0.0107649	0.0123406	0.0186936	4	4	4
ENSG00000141429	GALNT1	-2.44257	-0.0277274	0.014583	0.207895	0.186153	9.65e-28	8.75e-27	49	54	54
ENSG00000152127	MGAT5	-2.44216	-0.123362	0.0145996	0.0127362	0.0112662	0.0104618	0.0160216	25	27	27
ENSG00000142534	RPS11	-2.44121	-0.0495483	0.014638	0.0890571	0.133998	7.31e-20	4.48e-19	9	9	9
ENSG00000141576	RNF157	-2.4409	-0.0426933	0.0146507	0.114384	0.181571	4.96e-27	4.35e-26	7	7	7
ENSG00000258548	LINC00645	-2.44031	-0.119694	0.0146745	0.0133936	0.0226237	0.000274309	0.000517744	4	5	5
ENSG00000107821	KAZALD1	2.43972	0.116372	0.0146986	0.015305	0.0290717	3.61e-05	7.52e-05	16	16	16
ENSG00000175356	SCUBE2	-2.43896	-0.0279711	0.0147294	0.203699	0.307996	3.06e-48	6.06e-47	14	14	14
ENSG00000246366	LACTB2-AS1	-2.43798	-0.0831807	0.0147697	0.0235272	0.0591397	2.88e-09	8.67e-09	11	12	12
ENSG00000108342	CSF3	2.43797	0.216267	0.0147701	0.00366852	0.0284365	4.4e-05	9.09e-05	5	5	5
ENSG00000247950	SEC24B-AS1	-2.43759	-0.142876	0.0147855	0.00863185	0.0180135	0.00118358	0.0020594	17	20	20
ENSG00000250067	YJEFN3	2.436	0.0382521	0.0148508	0.138825	0.169042	4.18e-25	3.34e-24	15	15	15
ENSG00000168101	NUDT16L1	-2.43593	-0.0713799	0.0148535	0.0336254	0.049634	5.74e-08	1.56e-07	6	7	7
ENSG00000224307	AL161785.1	-2.43581	-0.0669393	0.0148587	0.0403112	0.0661717	3.11e-10	1.01e-09	12	12	12
ENSG00000091039	OSBPL8	2.43394	0.147618	0.0149356	0.00795299	0.0159657	0.00227819	0.00381571	4	4	4
ENSG00000065534	MYLK	2.43377	0.143028	0.0149424	0.00782614	0.0152719	0.00284712	0.0047044	12	12	12
ENSG00000106013	ANKRD7	-2.43257	-0.0800515	0.0149921	0.0268078	0.0272671	6.36e-05	0.0001288	7	8	8
ENSG00000011243	AKAP8L	-2.43238	-0.185113	0.015	0.00448932	0.0527138	2.18e-08	6.14e-08	1	1	1
ENSG00000011143	MKS1	2.43206	0.121764	0.0150131	0.0104227	0.0316841	1.59e-05	3.45e-05	5	6	6
ENSG00000127324	TSPAN8	-2.43126	-0.0611398	0.0150463	0.0458329	0.0529656	2.01e-08	5.69e-08	29	29	29
ENSG00000263072	ZNF213-AS1	2.43089	0.0252436	0.0150619	0.240188	0.35844	8.65e-58	2.3e-56	13	14	14
ENSG00000108528	SLC25A11	-2.43067	-0.0856142	0.015071	0.0229838	0.0490372	6.92e-08	1.87e-07	10	10	10
ENSG00000107566	ERLIN1	2.43025	0.208121	0.0150886	0.0035383	0.0174205	0.00143009	0.00246282	7	8	8
ENSG00000171311	EXOSC1	-2.43011	-0.0812854	0.0150943	0.0259018	0.0387408	1.74e-06	4.17e-06	8	9	9
ENSG00000239961	LILRA4	2.42844	0.0477719	0.0151638	0.0843022	0.184817	1.56e-27	1.4e-26	10	10	10
ENSG00000260097	SPDYE6	-2.42837	-0.16797	0.0151667	0.00622228	0.0819806	2e-12	7.65e-12	9	16	16
ENSG00000249252	AC098829.1	-2.42837	-0.0923768	0.0151668	0.0194608	0.0315747	1.65e-05	3.56e-05	16	18	18
ENSG00000283267	FAM237B	2.42736	0.04204	0.015209	0.102682	0.174365	6.4e-26	5.33e-25	8	8	8
ENSG00000107719	PALD1	2.42716	0.0853241	0.0152175	0.0274795	0.0295382	3.12e-05	6.55e-05	30	33	33
ENSG00000219665	ZNF433-AS1	-2.42687	-0.0417405	0.0152297	0.14135	0.16241	4.26e-24	3.24e-23	31	33	33
ENSG00000243156	MICAL3	-2.42397	-0.0718929	0.015352	0.0320314	0.0541631	1.38e-08	3.95e-08	19	23	23
ENSG00000151632	AKR1C2	-2.42374	-0.0435366	0.0153618	0.0871138	0.113982	5.9e-17	3.08e-16	15	17	17
ENSG00000135148	TRAFD1	2.42325	0.118651	0.0153823	0.0128937	0.0304163	2.37e-05	5.04e-05	32	35	35
ENSG00000105523	FAM83E	-2.42302	-0.124695	0.0153921	0.0131393	0.0133915	0.00522654	0.00834106	8	8	8
ENSG00000274478	AC009154.2	-2.42293	-0.0956392	0.0153959	0.0208827	0.0282477	4.67e-05	9.61e-05	21	24	24
ENSG00000144214	LYG1	-2.42088	-0.0322288	0.0154829	0.159916	0.172244	1.35e-25	1.11e-24	13	17	17
ENSG00000166823	MESP1	2.42057	0.196566	0.0154961	0.00427919	0.0137347	0.00467617	0.00751301	2	2	2
ENSG00000164754	RAD21	-2.42039	-0.064318	0.0155039	0.0412652	0.0411973	8.08e-07	2e-06	14	14	14
ENSG00000133665	DYDC2	-2.41982	-0.0799502	0.015528	0.0275855	0.0458158	1.9e-07	4.96e-07	16	16	16
ENSG00000258301	VASH1-AS1	-2.41895	-0.172371	0.0155653	0.00555468	0.0102717	0.0145273	0.0217729	8	10	10
ENSG00000168904	LRRC28	2.41595	0.0646956	0.0156942	0.0409091	0.0725915	4.04e-11	1.41e-10	18	20	20
ENSG00000204514	ZNF814	-2.41568	-0.05466	0.0157058	0.059507	0.0525191	2.32e-08	6.52e-08	30	31	31
ENSG00000272221	AL645933.2	-2.41563	-0.0176589	0.0157079	0.551719	0.685414	1.58e-147	9.79e-145	26	33	33
ENSG00000145284	SCD5	-2.41485	-0.0943931	0.0157415	0.0196153	0.0389219	1.65e-06	3.95e-06	29	30	30
ENSG00000159212	CLIC6	-2.41308	-0.0262615	0.0158184	0.232864	0.276872	1.1e-42	1.81e-41	31	31	31
ENSG00000169220	RGS14	-2.41298	-0.0274424	0.0158227	0.218024	0.242584	7.82e-37	1.04e-35	11	12	12
ENSG00000160325	CACFD1	-2.41297	-0.0449725	0.0158232	0.0689994	0.0942815	3.77e-14	1.63e-13	12	14	14
ENSG00000160917	CPSF4	2.41292	0.243203	0.0158253	0.00245569	0.0109111	0.0117594	0.017868	4	5	5
ENSG00000258441	LINC00641	-2.41274	-0.0872901	0.0158333	0.0220284	0.0411243	8.27e-07	2.04e-06	23	26	26
ENSG00000166508	MCM7	2.41165	0.066805	0.0158806	0.0413204	0.048702	7.69e-08	2.07e-07	10	11	11
ENSG00000130717	UCK1	-2.41016	-0.0878932	0.0159456	0.0220566	0.0555744	8.85e-09	2.58e-08	10	11	11
ENSG00000152763	WDR78	-2.40821	-0.0592407	0.0160308	0.0451264	0.0587847	3.22e-09	9.67e-09	17	18	18
ENSG00000244694	PTCHD4	2.40798	0.0856896	0.016041	0.0216984	0.0249945	0.000129909	0.000254641	19	21	21
ENSG00000273058	AL359921.2	2.40768	0.226162	0.0160545	0.00386429	0.0182177	0.001109	0.00193554	6	7	7
ENSG00000136828	RALGPS1	2.40724	0.0844569	0.0160735	0.0216172	0.030198	2.53e-05	5.37e-05	8	9	9
ENSG00000119655	NPC2	2.40702	0.0445374	0.0160835	0.0800243	0.0861916	5.16e-13	2.06e-12	32	34	34
ENSG00000243389	AC012442.2	-2.40699	-0.0347773	0.0160844	0.152011	0.177724	1.95e-26	1.66e-25	19	21	21
ENSG00000024048	UBR2	2.40693	0.0786013	0.0160874	0.0247915	0.0423424	5.65e-07	1.41e-06	11	12	12
ENSG00000273391	AC083880.1	-2.40616	-0.107256	0.0161212	0.0165823	0.0206125	0.000518211	0.000944709	7	9	9
ENSG00000259081	AF111169.3	-2.40493	-0.0696129	0.0161756	0.0330145	0.0765276	1.15e-11	4.18e-11	12	13	13
ENSG00000163815	CLEC3B	2.40483	0.0640777	0.0161801	0.0423043	0.0503925	4.52e-08	1.24e-07	22	23	23
ENSG00000254682	AP002387.2	-2.40434	-0.0230212	0.0162016	0.384294	0.330714	1.88e-52	4.2e-51	49	50	50
ENSG00000272142	AL359643.3	-2.40398	-0.10511	0.0162178	0.0163804	0.0201447	0.000601048	0.00108607	19	19	19
ENSG00000197561	ELANE	-2.40278	-0.0718964	0.016271	0.0364485	0.080797	2.93e-12	1.11e-11	15	17	17
ENSG00000153391	INO80C	-2.40273	-0.0657015	0.0162734	0.0356375	0.0594274	2.63e-09	7.95e-09	13	14	14
ENSG00000085760	MTIF2	-2.40169	-0.0798429	0.0163194	0.0269201	0.0851526	7.21e-13	2.85e-12	11	13	13
ENSG00000214087	ARL16	-2.39999	-0.0165027	0.0163954	0.590678	0.529993	5.39e-97	4.57e-95	35	39	39
ENSG00000109072	VTN	2.39939	0.115085	0.0164226	0.0138116	0.0239789	0.00017888	0.000344637	9	9	9
ENSG00000207650	MIR570	2.39673	0.0664422	0.0165421	0.0390932	0.175684	4.02e-26	3.38e-25	6	10	10
ENSG00000109625	CPZ	-2.39671	-0.0644293	0.0165431	0.0384829	0.0825556	1.66e-12	6.41e-12	25	28	28
ENSG00000119900	OGFRL1	2.3958	0.0629134	0.0165843	0.0439124	0.0400776	1.15e-06	2.8e-06	19	21	21
ENSG00000077063	CTTNBP2	-2.39559	-0.202151	0.0165938	0.00396033	0.0866481	4.45e-13	1.79e-12	2	3	3
ENSG00000145020	AMT	2.39513	0.0271706	0.0166143	0.228109	0.425702	9.44e-72	3.88e-70	17	20	20
ENSG00000178966	RMI1	2.39501	0.0855032	0.01662	0.0233326	0.105417	9.93e-16	4.78e-15	13	14	14
ENSG00000176624	MEX3C	2.395	0.0856676	0.0166202	0.0219631	0.0271722	6.55e-05	0.000132554	8	8	8
ENSG00000126218	F10	2.39441	0.0633422	0.0166469	0.0481807	0.0431484	4.39e-07	1.11e-06	27	32	32
ENSG00000103642	LACTB	-2.39434	-0.103755	0.0166502	0.0142144	0.233447	2.56e-35	3.2e-34	9	10	10
ENSG00000115339	GALNT3	2.39428	0.0461222	0.016653	0.0704465	0.373265	9.75e-61	2.87e-59	32	36	36
ENSG00000125166	GOT2	2.39407	0.0396606	0.0166627	0.0977714	0.151213	2.06e-22	1.44e-21	19	21	21
ENSG00000186193	SAPCD2	2.39372	0.290291	0.0166786	0.00199178	0.0221511	0.000318475	0.000596166	2	2	2
ENSG00000074201	CLNS1A	2.39089	0.0572181	0.0168074	0.048503	0.130549	2.34e-19	1.4e-18	16	18	18
ENSG00000262049	AC139530.1	2.38824	0.106887	0.0169291	0.0143275	0.0265611	7.94e-05	0.000159121	9	10	10
ENSG00000081014	AP4E1	-2.38671	-0.209785	0.017	0.00369903	0.0178598	0.00124301	0.00215621	1	1	1
ENSG00000106789	CORO2A	-2.38661	-0.0416839	0.0170044	0.0947125	0.141985	4.86e-21	3.18e-20	23	25	25
ENSG00000126934	MAP2K2	2.38637	0.0650948	0.0170157	0.0458504	0.0805649	3.15e-12	1.19e-11	20	21	21
ENSG00000204572	KRTAP5-10	-2.38585	-0.0890121	0.0170397	0.0265943	0.0418501	6.59e-07	1.64e-06	11	13	13
ENSG00000129535	NRL	-2.38446	-0.236745	0.0171042	0.00291255	0.0145203	0.0036272	0.00591196	6	8	8
ENSG00000278472	AC009268.2	2.38409	0.174952	0.0171215	0.00677403	0.0121084	0.00793768	0.0123572	13	13	13
ENSG00000167601	AXL	-2.38377	-0.085629	0.0171362	0.0227306	0.0739039	2.66e-11	9.45e-11	11	13	13
ENSG00000204603	LINC01257	2.38326	0.100096	0.0171601	0.0162175	0.05867	3.34e-09	1e-08	7	10	10
ENSG00000173991	TCAP	2.38319	0.159931	0.0171633	0.00678079	0.019177	0.000817232	0.00145001	4	4	4
ENSG00000111880	RNGTT	2.38311	0.0436518	0.0171669	0.108046	0.181861	4.47e-27	3.93e-26	46	48	48
ENSG00000173320	STOX2	-2.3816	-0.104169	0.0172374	0.0163213	0.019847	0.000660581	0.00118612	12	13	13
ENSG00000232411	AC009495.2	2.38127	0.0594459	0.0172531	0.0452408	0.179055	1.21e-26	1.05e-25	19	23	23
ENSG00000278177	AL354811.1	-2.38126	-0.232044	0.0172537	0.00295335	0.0161807	0.00212638	0.00357517	3	4	4
ENSG00000239213	NCK1-DT	2.37977	0.0869788	0.0173233	0.0179301	0.0722142	4.55e-11	1.59e-10	9	10	10
ENSG00000204315	FKBPL	2.37933	0.0921899	0.0173443	0.0212085	0.0663192	2.97e-10	9.69e-10	9	12	12
ENSG00000145388	METTL14	-2.37926	-0.164515	0.0173472	0.00559957	0.0129595	0.006014	0.00952753	2	2	2
ENSG00000163689	C3orf67	-2.37867	-0.0805682	0.0173751	0.0254638	0.0452108	2.3e-07	5.95e-07	14	14	14
ENSG00000136689	IL1RN	2.37785	0.180064	0.0174138	0.00490496	0.0409577	8.71e-07	2.15e-06	8	10	10
ENSG00000100804	PSMB5	2.37724	0.0330656	0.0174428	0.136635	0.197362	1.69e-29	1.67e-28	32	34	34
ENSG00000265992	ESRG	-2.37709	-0.0617594	0.0174498	0.0404225	0.0673911	2.11e-10	6.98e-10	3	4	4
ENSG00000262312	AC004494.1	-2.37665	-0.0769377	0.0174708	0.0244366	0.0371816	2.84e-06	6.65e-06	14	15	15
ENSG00000169189	NSMCE1	-2.37646	-0.0931024	0.0174797	0.0174229	0.0338306	8.12e-06	1.82e-05	16	18	18
ENSG00000164626	KCNK5	2.37627	0.0359474	0.0174886	0.121533	0.228842	1.47e-34	1.78e-33	14	14	14
ENSG00000271874	AC025754.2	-2.37254	-0.0698926	0.0176662	0.0342878	0.0454964	2.1e-07	5.46e-07	17	19	19
ENSG00000148384	INPP5E	2.37236	0.0698821	0.017675	0.0345455	0.0670789	2.33e-10	7.69e-10	13	14	14
ENSG00000187240	DYNC2H1	2.37199	0.0865533	0.0176924	0.0218686	0.0366776	3.33e-06	7.73e-06	20	21	21
ENSG00000204060	FOXO6	-2.37157	-0.0797174	0.0177127	0.0244791	0.0611899	1.5e-09	4.65e-09	7	9	9
ENSG00000100767	PAPLN	2.37144	0.0714832	0.0177189	0.0267631	0.0360833	4.01e-06	9.24e-06	7	9	9
ENSG00000274414	AL121772.1	2.37096	0.0627162	0.0177418	0.0425475	0.144914	1.79e-21	1.2e-20	24	29	29
ENSG00000254554	AC080023.1	2.37056	0.0726915	0.0177611	0.0291546	0.0243302	0.000160139	0.000310277	17	18	18
ENSG00000100731	PCNX1	2.37036	0.0276401	0.0177706	0.207928	0.382363	1.4e-62	4.35e-61	28	32	32
ENSG00000106733	NMRK1	2.36963	0.0166079	0.0178061	0.556989	0.681887	3.99e-146	2.04e-143	26	27	27
ENSG00000205622	AP001042.1	2.36904	0.322208	0.0178346	0.00158215	0.0124732	0.00704621	0.0110533	2	2	2
ENSG00000138496	PARP9	-2.36769	-0.100786	0.0178993	0.0148389	0.0112233	0.0106106	0.0162326	5	5	5
ENSG00000244687	UBE2V1	2.36749	0.0571455	0.017909	0.0476451	0.0747531	2.02e-11	7.26e-11	14	14	14
ENSG00000263293	AC068234.2	2.36719	0.0771087	0.017924	0.0300759	0.0402237	1.1e-06	2.68e-06	22	22	22
ENSG00000167083	GNGT2	-2.36562	-0.124617	0.018	0.0102159	0.0464373	1.56e-07	4.11e-07	1	1	1
ENSG00000120885	CLU	-2.3649	-0.222461	0.0180347	0.00325169	0.0167068	0.00179661	0.00305275	6	6	6
ENSG00000153822	KCNJ16	-2.36476	-0.109075	0.0180416	0.015942	0.0142817	0.00391777	0.00635376	17	17	17
ENSG00000175773	ZBTB44-DT	-2.36443	-0.0604018	0.0180578	0.0430832	0.0332984	9.59e-06	2.13e-05	4	4	4
ENSG00000103415	HMOX2	2.36326	0.0503743	0.0181147	0.0656866	0.158974	1.41e-23	1.04e-22	16	16	16
ENSG00000136271	DDX56	-2.36299	-0.084253	0.0181284	0.0224878	0.0643995	5.45e-10	1.75e-09	6	7	7
ENSG00000169903	TM4SF4	2.36063	0.289196	0.0182439	0.00188384	0.0258918	9.8e-05	0.000194415	10	11	11
ENSG00000254458	AP001107.3	2.35984	0.0727788	0.0182828	0.0302857	0.0545302	1.23e-08	3.54e-08	12	13	13
ENSG00000196083	IL1RAP	2.35963	0.181217	0.0182932	0.00422521	0.0224363	0.000291036	0.000547251	5	5	5
ENSG00000153406	NMRAL1	2.35785	0.0220616	0.0183812	0.345445	0.457985	4.85e-79	2.46e-77	26	28	28
ENSG00000178301	AQP11	-2.35726	-0.0563405	0.0184106	0.0497439	0.0367011	3.3e-06	7.67e-06	19	20	20
ENSG00000182858	ALG12	-2.35708	-0.0640995	0.0184194	0.0376759	0.0657567	3.54e-10	1.15e-09	4	4	4
ENSG00000145996	CDKAL1	2.35563	0.105182	0.0184913	0.0139063	0.0509902	3.75e-08	1.04e-07	17	18	18
ENSG00000198040	ZNF84	2.35385	0.202158	0.0185799	0.00350678	0.0479567	9.71e-08	2.6e-07	4	16	16
ENSG00000181195	PENK	-2.35314	-0.127515	0.0186156	0.00982095	0.0115681	0.00947418	0.0145875	4	5	5
ENSG00000174482	LINGO2	2.35276	0.14757	0.0186346	0.00736817	0.0392474	1.49e-06	3.58e-06	3	5	5
ENSG00000272656	AC024933.1	2.3525	0.040863	0.0186477	0.105328	0.218924	6.06e-33	6.86e-32	25	26	26
ENSG00000124383	MPHOSPH10	-2.35249	-0.139335	0.0186483	0.00820391	0.0326604	1.17e-05	2.57e-05	10	11	11
ENSG00000175003	SLC22A1	2.35222	0.0436175	0.0186616	0.0929732	0.165048	1.69e-24	1.32e-23	24	24	24
ENSG00000226321	CROCC2	-2.3518	-0.124213	0.0186828	0.0109478	0.0155405	0.0026115	0.00433256	14	16	16
ENSG00000239415	AP001469.3	2.35142	0.040928	0.0187018	0.101057	0.133495	8.66e-20	5.28e-19	23	25	25
ENSG00000237945	LINC00649	-2.35052	-0.0552643	0.018747	0.0494252	0.149191	4.13e-22	2.85e-21	18	23	23
ENSG00000256092	SBNO1-AS1	2.35005	0.0391957	0.0187708	0.11696	0.226134	4.07e-34	4.87e-33	23	26	26
ENSG00000168899	VAMP5	2.34991	0.0686907	0.0187777	0.0322955	0.0216017	0.00037888	0.000703145	9	9	9
ENSG00000108774	RAB5C	2.34897	0.0515377	0.0188253	0.0617805	0.151184	2.08e-22	1.46e-21	5	5	5
ENSG00000108439	PNPO	2.34839	0.0386342	0.018855	0.10658	0.150693	2.46e-22	1.72e-21	25	28	28
ENSG00000152894	PTPRK	-2.34816	-0.573116	0.0188663	0.000546794	0.0121929	0.00772151	0.0120399	3	3	3
ENSG00000149923	PPP4C	-2.34812	-0.101046	0.0188685	0.014679	0.0212602	0.000422108	0.000778438	4	4	4
ENSG00000225498	AC002064.1	2.34666	0.034327	0.0189427	0.140259	0.196049	2.72e-29	2.65e-28	13	14	14
ENSG00000227345	PARG	2.34527	0.0744968	0.0190133	0.0274466	0.0222882	0.000304974	0.000571937	18	19	19
ENSG00000164045	CDC25A	-2.34447	-0.0279411	0.0190543	0.184123	0.288008	1.2e-44	2.12e-43	16	19	19
ENSG00000132522	GPS2	-2.34377	-0.0866949	0.0190898	0.021592	0.040094	1.14e-06	2.78e-06	8	8	8
ENSG00000112320	SOBP	-2.34234	-0.0880218	0.0191632	0.0207255	0.0227231	0.000265829	0.000502477	18	19	19
ENSG00000229108	LINC02587	2.3423	0.0409626	0.0191655	0.096319	0.15136	1.96e-22	1.37e-21	11	11	11
ENSG00000254636	ARMS2	2.34141	0.0379239	0.0192109	0.100142	0.0599531	2.22e-09	6.76e-09	15	15	15
ENSG00000089163	SIRT4	2.34131	0.0569971	0.0192163	0.0462117	0.0683551	1.55e-10	5.2e-10	7	7	7
ENSG00000267871	ZNF460-AS1	2.34101	0.041776	0.0192315	0.0889235	0.0500319	5.06e-08	1.39e-07	32	35	35
ENSG00000131620	ANO1	2.34027	0.0550104	0.0192699	0.0482955	0.0982194	1.05e-14	4.7e-14	40	42	42
ENSG00000101181	MTG2	-2.33999	-0.0299049	0.0192844	0.172313	0.259285	1.19e-39	1.77e-38	40	41	41
ENSG00000187553	CYP26C1	2.33949	0.217823	0.0193102	0.00332513	0.0236013	0.000201495	0.000386247	5	6	6
ENSG00000141458	NPC1	-2.33876	-0.0232766	0.0193481	0.29531	0.382189	1.52e-62	4.7e-61	20	23	23
ENSG00000108406	DHX40	-2.33858	-0.109515	0.0193573	0.0128762	0.0134108	0.00519393	0.00829289	23	26	26
ENSG00000167280	ENGASE	2.33844	0.0224267	0.0193643	0.413933	0.570583	2.29e-108	2.82e-106	49	50	50
ENSG00000160746	ANO10	-2.33811	-0.169455	0.0193817	0.00564384	0.0273168	6.26e-05	0.000126868	12	12	12
ENSG00000166676	TVP23A	-2.33768	-0.0877032	0.0194037	0.0215421	0.0267507	7.48e-05	0.000150402	22	26	26
ENSG00000119541	VPS4B	-2.33574	-0.085298	0.0195049	0.0221719	0.028239	4.69e-05	9.63e-05	11	11	11
ENSG00000111530	CAND1	-2.33568	-0.0339012	0.0195078	0.131319	0.185761	1.11e-27	1e-26	20	20	20
ENSG00000103540	CCP110	-2.33539	-0.176564	0.0195231	0.00546782	0.0162524	0.0020781	0.003498	9	10	10
ENSG00000277142	LINC00235	2.33407	0.434192	0.0195919	0.000859581	0.0107601	0.0123601	0.0187191	3	3	3
ENSG00000136250	AOAH	-2.33401	-0.0422263	0.0195953	0.082112	0.170476	2.52e-25	2.04e-24	43	46	46
ENSG00000247679	AC139795.2	-2.33361	-0.0745449	0.0196162	0.0285221	0.0185642	0.000993136	0.00174281	10	11	11
ENSG00000005812	FBXL3	-2.33243	-0.0910809	0.0196781	0.0199695	0.0601617	2.08e-09	6.34e-09	13	15	15
ENSG00000213373	LINC00671	2.33203	0.104581	0.0196991	0.0141206	0.013608	0.00487223	0.00780442	7	7	7
ENSG00000100129	EIF3L	-2.33139	-0.0419066	0.0197326	0.101836	0.108378	3.75e-16	1.86e-15	14	15	15
ENSG00000231013	AC013275.1	2.3303	0.167719	0.0197901	0.00562693	0.0564051	6.82e-09	2e-08	4	5	5
ENSG00000165006	UBAP1	-2.32973	-0.0939133	0.0198205	0.0163667	0.0402435	1.09e-06	2.66e-06	6	6	6
ENSG00000226051	ZNF503-AS1	-2.32873	-0.0408267	0.0198736	0.097349	0.0922434	7.29e-14	3.1e-13	19	19	19
ENSG00000104518	GSDMD	2.3281	0.0376138	0.0199066	0.106027	0.141587	5.57e-21	3.63e-20	16	16	16
ENSG00000244731	C4A	-2.32734	-0.0225562	0.0199469	0.250615	0.320455	1.56e-50	3.28e-49	25	31	31
ENSG00000272115	AC233992.3	2.32632	0.0521649	0.0200014	0.0613831	0.0595808	2.5e-09	7.58e-09	8	8	8
ENSG00000174013	FBXO45	-2.32593	-0.110671	0.0200222	0.011952	0.0167423	0.00177632	0.00302152	21	21	21
ENSG00000234722	LINC01287	-2.32569	-0.0390839	0.0200352	0.10061	0.173856	7.66e-26	6.36e-25	10	13	13
ENSG00000204138	PHACTR4	-2.32562	-0.0268051	0.0200386	0.241024	0.335739	2.1e-53	4.87e-52	25	27	27
ENSG00000137563	GGH	-2.32545	-0.0205209	0.0200478	0.363201	0.482514	7.1e-85	4.16e-83	16	17	17
ENSG00000167881	SRP68	2.3245	0.0786009	0.0200985	0.0264991	0.0809051	2.83e-12	1.07e-11	5	6	6
ENSG00000105402	NAPA	2.32392	0.125999	0.02013	0.0106491	0.0247267	0.000141337	0.000275619	10	11	11
ENSG00000123612	ACVR1C	2.32263	0.0786846	0.0201988	0.0282443	0.0744139	2.26e-11	8.06e-11	4	4	4
ENSG00000254135	AC091939.1	2.32222	0.0652086	0.0202209	0.0364991	0.0816749	2.21e-12	8.42e-12	5	5	5
ENSG00000164841	TMEM74	2.32189	0.100452	0.0202391	0.0135333	0.0563704	6.89e-09	2.02e-08	19	20	20
ENSG00000130724	CHMP2A	-2.32079	-0.097803	0.0202981	0.0165767	0.0315119	1.68e-05	3.63e-05	8	8	8
ENSG00000231742	LINC01273	-2.32067	-0.0340961	0.0203046	0.138105	0.2877	1.36e-44	2.4e-43	3	4	4
ENSG00000101134	DOK5	2.32048	0.0573219	0.0203147	0.0466328	0.185344	1.29e-27	1.16e-26	9	10	10
ENSG00000196968	FUT11	2.32	0.0426099	0.0203409	0.0825123	0.202938	2.22e-30	2.26e-29	10	11	11
ENSG00000130396	AFDN	2.31971	0.0432506	0.0203567	0.0885457	0.102884	2.28e-15	1.07e-14	31	32	32
ENSG00000167543	TP53I13	-2.31942	-0.147306	0.0203722	0.00726673	0.0750337	1.85e-11	6.65e-11	4	6	6
ENSG00000072042	RDH11	-2.31924	-0.120551	0.0203819	0.0109327	0.015755	0.00243757	0.0040654	15	16	16
ENSG00000043591	ADRB1	-2.3183	-0.0812031	0.0204331	0.0223297	0.0248061	0.000137847	0.000269299	17	17	17
ENSG00000176428	VPS37D	-2.3182	-0.0597519	0.0204383	0.0382446	0.0856912	6.06e-13	2.41e-12	27	28	28
ENSG00000100461	RBM23	2.31794	0.0513799	0.0204524	0.0667784	0.11775	1.69e-17	9.1e-17	33	37	37
ENSG00000163596	ICA1L	-2.31784	-0.0546267	0.0204583	0.0439958	0.0673784	2.12e-10	7.01e-10	9	9	9
ENSG00000139133	ALG10	2.31689	0.0808339	0.0205096	0.0223101	0.0424066	5.54e-07	1.39e-06	11	11	11
ENSG00000076003	MCM6	2.31616	0.0987427	0.0205493	0.0215476	0.0673974	2.11e-10	6.97e-10	7	7	7
ENSG00000100300	TSPO	-2.31549	-0.0227017	0.0205862	0.305305	0.361045	2.65e-58	7.23e-57	23	24	24
ENSG00000140682	TGFB1I1	2.31501	0.0510194	0.0206125	0.0591716	0.0949519	3.03e-14	1.32e-13	11	11	11
ENSG00000188976	NOC2L	2.31459	0.0522695	0.0206353	0.070285	0.168661	4.78e-25	3.8e-24	17	22	22
ENSG00000142675	CNKSR1	-2.31443	-0.0253454	0.020644	0.235508	0.369586	5.33e-60	1.53e-58	12	12	12
ENSG00000005075	POLR2J	-2.31391	-0.0404636	0.0206725	0.0840012	0.0766854	1.09e-11	3.98e-11	34	43	43
ENSG00000203497	PDCD4-AS1	2.31292	0.113213	0.0207273	0.0139745	0.0283337	4.55e-05	9.37e-05	13	13	13
ENSG00000177303	CASKIN2	-2.31119	-0.250683	0.0208224	0.00255315	0.0210403	0.000452538	0.000831715	15	17	17
ENSG00000169750	RAC3	-2.31071	-0.101477	0.020849	0.0145263	0.015064	0.00304414	0.0050094	6	7	7
ENSG00000183648	NDUFB1	2.30927	0.0415047	0.0209285	0.0809507	0.114087	5.7e-17	2.97e-16	7	9	9
ENSG00000270589	AL158163.1	-2.30926	-0.0949846	0.020929	0.0163268	0.0108376	0.0120481	0.0182682	21	23	23
ENSG00000276248	AL442125.1	-2.30814	-0.0315685	0.0209913	0.167195	0.0932869	5.2e-14	2.23e-13	30	32	32
ENSG00000133246	PRAM1	-2.30798	-0.382356	0.021	0.0010207	0.0123747	0.00727635	0.0113951	1	2	2
ENSG00000142208	AKT1	-2.30793	-0.0597703	0.021003	0.0428359	0.0982413	1.04e-14	4.67e-14	16	18	18
ENSG00000204410	MSH5	2.30782	0.144201	0.021009	0.00677602	0.0373113	2.73e-06	6.4e-06	7	8	8
ENSG00000214193	SH3D21	-2.3076	-0.0700436	0.0210216	0.0295356	0.0189114	0.00088926	0.0015702	5	5	5
ENSG00000235033	AL590999.1	2.30754	0.0473888	0.0210249	0.0695903	0.15819	1.85e-23	1.36e-22	19	19	19
ENSG00000084774	CAD	-2.30668	-0.0697135	0.0210729	0.0316533	0.0234512	0.000211264	0.000403916	11	12	12
ENSG00000104888	SLC17A7	-2.30649	-0.0987176	0.0210832	0.0157228	0.0193116	0.000783024	0.00139389	4	4	4
ENSG00000189164	ZNF527	-2.30593	-0.118063	0.0211145	0.0127809	0.0198068	0.000669075	0.00120032	4	4	4
ENSG00000164061	BSN	-2.30565	-0.085131	0.0211302	0.0178376	0.0100403	0.0156863	0.0233886	10	10	10
ENSG00000187583	PLEKHN1	-2.30517	-0.0631344	0.0211569	0.0438106	0.0676564	1.94e-10	6.43e-10	11	31	31
ENSG00000162039	MEIOB	-2.30497	-0.0456381	0.0211682	0.070733	0.0873744	3.52e-13	1.43e-12	23	24	24
ENSG00000196810	CTBP1-DT	2.30454	0.0227283	0.0211926	0.272068	0.314913	1.65e-49	3.38e-48	14	17	17
ENSG00000215041	NEURL4	2.30441	0.132101	0.0211995	0.00964114	0.0160763	0.00219877	0.00369264	12	13	13
ENSG00000241316	SUCLG2-AS1	-2.30208	-0.0415186	0.0213307	0.093284	0.184361	1.83e-27	1.64e-26	19	21	21
ENSG00000232352	SEMA3B-AS1	2.30194	0.0524522	0.0213385	0.0648705	0.120713	6.31e-18	3.46e-17	15	17	17
ENSG00000197355	UAP1L1	2.30112	0.137407	0.0213847	0.00856987	0.0134928	0.00505765	0.00808726	11	12	12
ENSG00000134779	TPGS2	2.30078	0.0236327	0.021404	0.273366	0.204386	1.31e-30	1.35e-29	19	20	20
ENSG00000113108	APBB3	2.30064	0.185597	0.0214119	0.00425222	0.0106849	0.012671	0.0191715	2	3	3
ENSG00000122390	NAA60	2.29944	0.0300667	0.0214797	0.159289	0.244113	4.34e-37	5.84e-36	8	8	8
ENSG00000264745	TTC39C-AS1	2.29878	0.0646598	0.0215175	0.0393332	0.0531318	1.91e-08	5.41e-08	8	8	8
ENSG00000178057	NDUFAF3	2.29867	0.0802199	0.0215239	0.0223206	0.0241674	0.000168564	0.000325894	8	8	8
ENSG00000224934	AL391684.1	2.29841	0.0938958	0.0215382	0.0169745	0.0181794	0.0011226	0.00195777	9	10	10
ENSG00000198642	KLHL9	2.2937	0.139235	0.0218079	0.00810006	0.0147986	0.00331582	0.00543381	5	5	5
ENSG00000124614	RPS10	-2.29347	-0.0491965	0.0218211	0.0794217	0.168164	5.69e-25	4.51e-24	20	22	22
ENSG00000077454	LRCH4	-2.29306	-0.0709883	0.0218443	0.0370082	0.0844563	9.02e-13	3.54e-12	5	5	5
ENSG00000246022	ALDH1L1-AS2	-2.29268	-0.10206	0.0218665	0.0159416	0.0350605	5.52e-06	1.25e-05	12	12	12
ENSG00000177951	BET1L	2.29133	0.0607953	0.0219445	0.044383	0.120518	6.73e-18	3.69e-17	23	24	24
ENSG00000128313	APOL5	-2.29121	-0.0473422	0.0219515	0.0689299	0.158017	1.96e-23	1.44e-22	10	11	11
ENSG00000122861	PLAU	-2.29113	-0.097141	0.0219561	0.0160646	0.0330406	1.04e-05	2.3e-05	5	5	5
ENSG00000170445	HARS	2.29037	0.236646	0.022	0.00259233	0.0258704	9.86e-05	0.000195675	1	1	1
ENSG00000239389	PCDHA13	2.29036	0.0593422	0.0220003	0.0421215	0.02899	3.7e-05	7.7e-05	7	9	9
ENSG00000256628	ZBTB11-AS1	-2.29021	-0.0447636	0.022009	0.0720353	0.190434	2.07e-28	1.94e-27	9	13	13
ENSG00000261098	AP000766.1	-2.28914	-0.0252405	0.022071	0.239197	0.293364	1.34e-45	2.42e-44	8	8	8
ENSG00000230212	AP000688.1	2.28813	0.216257	0.0221301	0.00334254	0.0182903	0.00108365	0.00189322	5	6	6
ENSG00000167508	MVD	-2.28755	-0.0962362	0.022164	0.0149194	0.0140232	0.00425921	0.00687921	25	26	26
ENSG00000124177	CHD6	-2.28605	-0.088746	0.0222512	0.0215989	0.0407195	9.39e-07	2.31e-06	18	22	22
ENSG00000130943	PKDREJ	-2.28604	-0.0255773	0.022252	0.199497	0.196758	2.11e-29	2.07e-28	22	22	22
ENSG00000161981	SNRNP25	2.28601	0.02475	0.022254	0.25529	0.297279	2.67e-46	4.92e-45	31	34	34
ENSG00000273007	AC021205.3	-2.28598	-0.113695	0.0222554	0.0125079	0.0231567	0.000231831	0.000441101	6	7	7
ENSG00000260388	LINC00562	2.28318	0.0575311	0.0224196	0.0497624	0.0862927	4.99e-13	2e-12	10	11	11
ENSG00000145244	CORIN	2.28202	0.297989	0.0224884	0.0017293	0.0165393	0.00189559	0.00321136	6	7	7
ENSG00000259709	AC023906.4	-2.28062	-0.0441424	0.0225708	0.0749152	0.0973405	1.39e-14	6.22e-14	27	30	30
ENSG00000180383	DEFB124	-2.2805	-0.0421956	0.0225778	0.0742007	0.107653	4.76e-16	2.34e-15	5	5	5
ENSG00000220161	LINC02076	-2.27999	-0.132498	0.0226082	0.00828301	0.0997599	6.33e-15	2.89e-14	13	30	30
ENSG00000131409	LRRC4B	2.27977	0.0648136	0.0226215	0.0362349	0.0585929	3.42e-09	1.02e-08	28	28	28
ENSG00000169689	CENPX	-2.27869	-0.0235388	0.0226853	0.263301	0.341366	1.78e-54	4.23e-53	16	16	16
ENSG00000134531	EMP1	-2.27848	-0.0762815	0.0226983	0.0237776	0.0159784	0.00226895	0.0038021	20	20	20
ENSG00000234350	AC007405.1	2.27836	0.17279	0.0227052	0.00524398	0.0263116	8.58e-05	0.000171351	2	2	2
ENSG00000136932	TRMO	-2.27819	-0.027429	0.0227155	0.187585	0.265551	1.01e-40	1.56e-39	19	19	19
ENSG00000126524	SBDS	-2.27782	-0.119606	0.0227376	0.0121034	0.0320085	1.44e-05	3.13e-05	11	11	11
ENSG00000245025	AC107959.1	-2.27493	-0.078491	0.0229099	0.0254309	0.0838414	1.1e-12	4.29e-12	2	2	2
ENSG00000116044	NFE2L2	2.27462	0.0873215	0.0229285	0.0182028	0.0362546	3.8e-06	8.77e-06	7	7	7
ENSG00000156958	GALK2	2.27401	0.270559	0.0229655	0.00190521	0.0174849	0.001401	0.00241597	3	4	4
ENSG00000120820	GLT8D2	-2.27343	-0.491671	0.023	0.000595367	0.0153182	0.00280501	0.00463672	1	1	1
ENSG00000263207	AC109462.2	-2.27332	-0.0883847	0.0230066	0.0183506	0.0214314	0.000399858	0.000739667	7	8	8
ENSG00000133661	SFTPD	2.2731	0.019742	0.0230203	0.368836	0.481309	1.39e-84	8.06e-83	25	29	29
ENSG00000175895	PLEKHF2	-2.27208	-0.0856364	0.0230818	0.0231368	0.0367506	3.25e-06	7.56e-06	29	30	30
ENSG00000182580	EPHB3	-2.27183	-0.111663	0.0230969	0.0141609	0.0124002	0.00721601	0.011305	27	28	28
ENSG00000162618	ADGRL4	2.27082	0.0663687	0.0231578	0.03373	0.106757	6.4e-16	3.11e-15	6	6	6
ENSG00000224397	SMIM25	2.27029	0.0306849	0.0231901	0.145049	0.239528	2.52e-36	3.27e-35	15	17	17
ENSG00000204538	PSORS1C2	2.2698	0.0237348	0.0232198	0.259568	0.40195	1.21e-66	4.24e-65	29	36	36
ENSG00000265791	AC127024.4	2.26905	0.112019	0.0232653	0.0121681	0.0217283	0.000364018	0.000676788	15	17	17
ENSG00000269235	ZNF350-AS1	-2.26887	-0.0690969	0.023276	0.0385532	0.0250527	0.000127551	0.000250234	16	16	16
ENSG00000255650	FAM222A-AS1	2.26748	0.0921301	0.0233607	0.0180419	0.0182363	0.00110244	0.00192424	22	23	23
ENSG00000226482	ADIPOQ-AS1	2.26622	0.112189	0.0234377	0.0111944	0.02031	0.000570365	0.00103427	5	5	5
ENSG00000221963	APOL6	-2.26609	-0.0351024	0.0234457	0.120554	0.164356	2.16e-24	1.67e-23	21	22	22
ENSG00000161203	AP2M1	2.26551	0.0523953	0.0234814	0.0566332	0.0410756	8.4e-07	2.07e-06	23	23	23
ENSG00000123545	NDUFAF4	2.26452	0.0315336	0.0235421	0.131731	0.196237	2.54e-29	2.48e-28	13	13	13
ENSG00000169592	INO80E	-2.26431	-0.0263216	0.0235551	0.201295	0.269721	1.92e-41	3.05e-40	7	9	9
ENSG00000186575	NF2	2.26365	0.114456	0.0235954	0.0110694	0.0234784	0.000209457	0.000400723	12	14	14
ENSG00000100325	ASCC2	2.26335	0.0684928	0.0236144	0.0329556	0.0369554	3.05e-06	7.11e-06	10	11	11
ENSG00000110880	CORO1C	-2.26316	-0.205024	0.0236255	0.00351446	0.0245084	0.000151396	0.000294367	2	3	3
ENSG00000133789	SWAP70	2.26294	0.149314	0.0236392	0.00921122	0.0746559	2.09e-11	7.48e-11	10	13	13
ENSG00000131242	RAB11FIP4	-2.26271	-0.127096	0.0236539	0.00846665	0.0183374	0.00106749	0.00186626	11	13	13
ENSG00000263321	AC024361.3	2.26228	0.0664075	0.0236803	0.0339866	0.0493084	6.35e-08	1.72e-07	37	40	40
ENSG00000226334	AL359182.1	-2.26223	-0.0194884	0.023683	0.377535	0.479383	4.09e-84	2.33e-82	11	12	12
ENSG00000131668	BARX1	-2.2613	-0.111384	0.0237409	0.011767	0.0180994	0.0011516	0.00200597	12	14	14
ENSG00000100147	CCDC134	2.26116	0.0553922	0.0237494	0.0454625	0.0798007	4.03e-12	1.51e-11	18	18	18
ENSG00000197863	ZNF790	-2.26114	-0.0900047	0.0237507	0.0180365	0.0312259	1.84e-05	3.95e-05	4	4	4
ENSG00000260613	Z98885.2	2.26031	0.0612221	0.0238017	0.0392472	0.0878619	3.01e-13	1.22e-12	20	23	23
ENSG00000148120	AOPEP	2.25989	0.060218	0.0238283	0.0517681	0.0663452	2.94e-10	9.62e-10	23	25	25
ENSG00000259618	AC012170.3	2.25857	0.26085	0.0239103	0.00208978	0.0200456	0.000620254	0.00111812	7	8	8
ENSG00000124570	SERPINB6	2.25856	0.0608992	0.0239107	0.0383694	0.116813	2.31e-17	1.23e-16	24	26	26
ENSG00000010539	ZNF200	2.25807	0.0515026	0.023941	0.0529987	0.0584152	3.62e-09	1.08e-08	12	13	13
ENSG00000267508	ZNF285	2.258	0.0395495	0.0239457	0.125705	0.222917	1.36e-33	1.59e-32	18	21	21
ENSG00000149262	INTS4	2.258	0.0347292	0.0239458	0.118945	0.0940908	4.01e-14	1.73e-13	20	21	21
ENSG00000069812	HES2	2.25755	0.0976753	0.0239738	0.0152006	0.0253001	0.000117996	0.000232199	5	5	5
ENSG00000197223	C1D	-2.25713	-0.134649	0.024	0.00876106	0.0201265	0.000604538	0.00109199	1	1	1
ENSG00000257242	LINC01619	-2.25678	-0.31005	0.0240218	0.00148791	0.0110808	0.0111199	0.0169661	5	5	5
ENSG00000271553	AC018638.7	2.2566	0.0236243	0.0240329	0.266377	0.432797	2.56e-73	1.1e-71	28	32	32
ENSG00000196388	INCA1	2.25607	0.0768591	0.0240663	0.0244456	0.0677052	1.91e-10	6.34e-10	9	10	10
ENSG00000174233	ADCY6	2.2558	0.0936547	0.0240829	0.0173115	0.0152516	0.00286577	0.00473107	9	9	9
ENSG00000060138	YBX3	-2.2541	-0.0502299	0.0241899	0.0547623	0.0685507	1.46e-10	4.89e-10	20	20	20
ENSG00000163682	RPL9	-2.25381	-0.0159749	0.0242083	0.56362	0.693423	8.97e-151	7.66e-148	20	24	24
ENSG00000254691	AP002812.3	-2.2536	-0.0565802	0.0242214	0.0442344	0.0553239	9.58e-09	2.78e-08	6	6	6
ENSG00000136573	BLK	-2.25323	-0.0871253	0.0242445	0.0197832	0.0373854	2.67e-06	6.26e-06	10	10	10
ENSG00000260468	LINC01290	2.25221	0.0915277	0.0243091	0.0157381	0.0247575	0.000139974	0.000273221	27	29	29
ENSG00000140995	DEF8	-2.25207	-0.0324273	0.0243179	0.140207	0.157037	2.75e-23	2.01e-22	35	41	41
ENSG00000099957	P2RX6	2.25203	0.0397245	0.0243205	0.0887873	0.126908	7.95e-19	4.6e-18	37	40	40
ENSG00000089101	CFAP61	2.25075	0.112675	0.0244015	0.0111156	0.0230857	0.000237083	0.00045055	13	13	13
ENSG00000242866	STRC	2.24943	0.037212	0.0244854	0.144607	0.108525	3.57e-16	1.78e-15	5	10	10
ENSG00000139351	SYCP3	2.24933	0.223628	0.0244915	0.00287588	0.0224648	0.000288427	0.000542643	9	9	9
ENSG00000188176	SMTNL2	2.24913	0.0661922	0.024504	0.0362485	0.222058	1.88e-33	2.18e-32	9	9	9
ENSG00000166997	CNPY4	2.2487	0.0320002	0.0245314	0.135681	0.146989	8.79e-22	5.98e-21	18	21	21
ENSG00000110315	RNF141	2.24864	0.0748614	0.0245353	0.027623	0.0172373	0.00151628	0.00260295	38	39	39
ENSG00000161647	MPP3	-2.24809	-0.117717	0.0245703	0.0112079	0.0308418	2.07e-05	4.43e-05	3	3	3
ENSG00000254470	AP5B1	2.24752	0.112996	0.024607	0.010515	0.0511026	3.62e-08	1e-07	9	9	9
ENSG00000170892	TSEN34	-2.24735	-0.0592087	0.0246175	0.0454909	0.135618	4.23e-20	2.63e-19	17	23	23
ENSG00000180773	SLC36A4	-2.24712	-0.0595332	0.0246322	0.0398434	0.099357	7.22e-15	3.28e-14	20	21	21
ENSG00000165934	CPSF2	2.24637	0.0293399	0.0246802	0.174591	0.36387	7.33e-59	2.03e-57	6	7	7
ENSG00000137869	CYP19A1	-2.24624	-0.17341	0.0246888	0.00492862	0.0416359	7.05e-07	1.75e-06	15	16	16
ENSG00000197763	TXNRD3	2.246	0.078127	0.0247041	0.0349896	0.0490006	7e-08	1.89e-07	15	15	15
ENSG00000140006	WDR89	-2.24595	-0.0831	0.0247075	0.0239697	0.0352862	5.15e-06	1.17e-05	13	15	15
ENSG00000116717	GADD45A	-2.24558	-0.0785273	0.024731	0.0281188	0.0221074	0.000322907	0.000604022	21	22	22
ENSG00000156931	VPS8	2.24426	0.0240154	0.0248155	0.252456	0.362992	1.09e-58	3.01e-57	21	21	21
ENSG00000114698	PLSCR4	-2.24425	-0.0369435	0.0248162	0.0944594	0.252904	1.44e-38	2.06e-37	7	9	9
ENSG00000189227	C15orf61	-2.24409	-0.106275	0.0248266	0.0137433	0.0308829	2.04e-05	4.38e-05	17	20	20
ENSG00000273341	AC004921.1	-2.24401	-0.0715916	0.0248321	0.0262366	0.051801	2.9e-08	8.11e-08	16	17	17
ENSG00000184956	MUC6	2.24348	0.0883641	0.0248656	0.0177889	0.037166	2.86e-06	6.68e-06	3	3	3
ENSG00000165548	TMEM63C	-2.2432	-0.0816789	0.0248839	0.0216858	0.0298386	2.84e-05	5.99e-05	24	24	24
ENSG00000136925	TSTD2	2.24245	0.134018	0.0249326	0.00792129	0.0213897	0.000405169	0.000748815	3	3	3
ENSG00000164048	ZNF589	-2.24231	-0.0177573	0.0249415	0.394607	0.483031	5.32e-85	3.12e-83	21	22	22
ENSG00000251230	MIR3945HG	2.24162	0.09163	0.0249857	0.018886	0.0278897	5.23e-05	0.000106841	18	20	20
ENSG00000158079	PTPDC1	-2.24043	-0.104988	0.0250628	0.016216	0.0278006	5.38e-05	0.000109686	16	17	17
ENSG00000230825	AC005532.1	-2.23831	-0.0356125	0.0252008	0.10335	0.113475	6.98e-17	3.62e-16	24	27	27
ENSG00000013583	HEBP1	-2.23675	-0.0487485	0.0253029	0.0570155	0.052133	2.62e-08	7.33e-08	30	31	31
ENSG00000172716	SLFN11	2.23672	0.0442347	0.0253045	0.0717242	0.121927	4.21e-18	2.35e-17	25	28	28
ENSG00000178149	DALRD3	2.23525	0.0558326	0.025401	0.0467807	0.124969	1.52e-18	8.67e-18	5	5	5
ENSG00000102572	STK24	-2.23514	-0.0579682	0.0254079	0.0446819	0.113381	7.2e-17	3.73e-16	30	32	32
ENSG00000255837	TAS2R20	2.23352	0.0270751	0.025515	0.196271	0.266646	6.51e-41	1.02e-39	26	26	26
ENSG00000165813	CCDC186	2.23283	0.118093	0.0255601	0.00906076	0.0419518	6.38e-07	1.59e-06	6	6	6
ENSG00000170917	NUDT6	-2.23274	-0.0557227	0.0255662	0.0462952	0.045282	2.25e-07	5.82e-07	11	12	12
ENSG00000278576	AL162171.3	-2.23244	-0.181788	0.025586	0.00474272	0.0137506	0.00465221	0.00747686	7	8	8
ENSG00000126785	RHOJ	-2.23221	-0.0777709	0.025601	0.025757	0.0257492	0.000102446	0.000202904	12	13	13
ENSG00000108639	SYNGR2	2.23182	0.0531139	0.0256272	0.0589517	0.149671	3.5e-22	2.42e-21	22	22	22
ENSG00000083807	SLC27A5	-2.2317	-0.0801472	0.0256351	0.0306185	0.0139466	0.0043661	0.00704076	22	23	23
ENSG00000109066	TMEM104	-2.23158	-0.0646043	0.0256426	0.034561	0.0243574	0.000158771	0.000307801	22	22	22
ENSG00000197670	AL157838.1	-2.23156	-0.055484	0.0256442	0.0410934	0.0362994	3.75e-06	8.66e-06	23	26	26
ENSG00000141574	SECTM1	2.23087	0.0692997	0.02569	0.0289859	0.0798029	4.02e-12	1.51e-11	23	30	30
ENSG00000157954	WIPI2	2.23033	0.160787	0.0257255	0.00467963	0.0170997	0.00158445	0.00271202	3	3	3
ENSG00000181004	BBS12	-2.22938	-0.0946539	0.0257886	0.0158989	0.0138455	0.0045114	0.00726194	12	14	14
ENSG00000162368	CMPK1	2.22913	0.144345	0.0258052	0.00711038	0.0157789	0.00241898	0.00403735	8	8	8
ENSG00000132141	CCT6B	-2.22876	-0.0258308	0.02583	0.198331	0.243265	6.02e-37	8.04e-36	19	19	19
ENSG00000254480	LINC02749	2.22744	0.130432	0.025918	0.00788625	0.0106345	0.0128835	0.0194744	10	19	19
ENSG00000278730	AC005332.6	2.2274	0.0313874	0.0259203	0.169602	0.117601	1.78e-17	9.54e-17	32	36	36
ENSG00000261019	AC010132.4	2.22727	0.0625229	0.0259289	0.0433985	0.0336936	8.47e-06	1.89e-05	11	12	12
ENSG00000102575	ACP5	2.22726	0.0479014	0.0259298	0.0602297	0.0415699	7.19e-07	1.79e-06	18	18	18
ENSG00000182871	COL18A1	-2.22667	-0.0443112	0.0259692	0.0724636	0.166895	8.87e-25	6.98e-24	32	35	35
ENSG00000176248	ANAPC2	-2.22604	-0.0675936	0.0260115	0.034582	0.0481586	9.12e-08	2.44e-07	30	34	34
ENSG00000012061	ERCC1	-2.22591	-0.0454723	0.0260202	0.0752086	0.0907955	1.17e-13	4.88e-13	9	9	9
ENSG00000100116	GCAT	-2.22442	-0.0684156	0.0261203	0.0296951	0.143981	2.46e-21	1.63e-20	6	7	7
ENSG00000138311	ZNF365	2.22375	0.109911	0.0261651	0.0165588	0.0139974	0.00429493	0.00693361	28	32	32
ENSG00000090238	YPEL3	2.22357	0.024177	0.0261776	0.239017	0.511933	3.02e-92	2.2e-90	14	16	16
ENSG00000033050	ABCF2	2.22339	0.0498818	0.0261896	0.0513969	0.0787286	5.68e-12	2.11e-11	7	8	8
ENSG00000112651	MRPL2	-2.2229	-0.206243	0.0262225	0.00371291	0.0172743	0.00149845	0.0025747	12	13	13
ENSG00000076944	STXBP2	-2.2227	-0.126816	0.0262358	0.00941708	0.0119224	0.0084358	0.0130801	9	11	11
ENSG00000122378	PRXL2A	-2.22195	-0.0733225	0.0262868	0.02463	0.0567855	6.04e-09	1.78e-08	7	8	8
ENSG00000090263	MRPS33	-2.22117	-0.0456101	0.0263392	0.063904	0.0844499	9.04e-13	3.55e-12	11	12	12
ENSG00000260470	AC023794.6	-2.22079	-0.0580896	0.0263651	0.0378577	0.0703249	8.31e-11	2.85e-10	18	19	19
ENSG00000167281	RBFOX3	2.2204	0.291568	0.0263915	0.00167536	0.0396035	1.33e-06	3.22e-06	3	3	3
ENSG00000104957	CCDC130	2.22002	0.0643931	0.0264176	0.03671	0.0480252	9.51e-08	2.54e-07	9	10	10
ENSG00000249846	LINC02021	-2.21981	-0.0321586	0.0264316	0.143682	0.311675	6.5e-49	1.32e-47	27	40	40
ENSG00000147676	MAL2	-2.21921	-0.025072	0.0264725	0.230035	0.33567	2.17e-53	5e-52	23	25	25
ENSG00000104327	CALB1	-2.21862	-0.109371	0.0265127	0.0116682	0.0264223	8.29e-05	0.000165911	8	9	9
ENSG00000180992	MRPL14	-2.21833	-0.0383511	0.0265326	0.0948903	0.181289	5.49e-27	4.8e-26	8	9	9
ENSG00000145506	NKD2	-2.21738	-0.089589	0.0265968	0.0185662	0.129457	3.38e-19	2e-18	23	26	26
ENSG00000104998	IL27RA	2.21738	0.0525407	0.026597	0.0584148	0.209802	1.78e-31	1.9e-30	2	2	2
ENSG00000112685	EXOC2	2.21698	0.0345966	0.0266245	0.127042	0.182911	3.08e-27	2.73e-26	28	29	29
ENSG00000163687	DNASE1L3	2.21651	0.0321845	0.0266567	0.136776	0.175115	4.91e-26	4.12e-25	14	14	14
ENSG00000113212	PCDHB7	-2.21487	-0.209429	0.0267687	0.00314602	0.01159	0.00940646	0.0144876	10	10	10
ENSG00000184635	ZNF93	2.21397	0.0475163	0.0268309	0.072744	0.0611819	1.51e-09	4.66e-09	21	22	22
ENSG00000100056	ESS2	2.21396	0.0302718	0.0268315	0.176162	0.214187	3.53e-32	3.88e-31	22	23	23
ENSG00000125249	RAP2A	2.21385	0.113995	0.0268391	0.0106778	0.0295528	3.1e-05	6.52e-05	11	11	11
ENSG00000270157	AC004918.4	2.2137	0.197726	0.0268493	0.00385313	0.268305	3.37e-41	5.32e-40	6	7	7
ENSG00000106992	AK1	-2.21293	-0.0932913	0.0269025	0.0143494	0.0217895	0.000357036	0.000664228	13	13	13
ENSG00000011083	SLC6A7	-2.21255	-0.0565875	0.0269287	0.049302	0.0336407	8.62e-06	1.92e-05	22	22	22
ENSG00000182183	SHISAL2A	-2.21152	-0.577303	0.027	0.000443681	0.0157025	0.00247905	0.00412988	1	1	1
ENSG00000101311	FERMT1	2.21127	0.0655645	0.0270169	0.032606	0.0228241	0.000257491	0.000487526	26	27	27
ENSG00000167244	IGF2	2.21086	0.0959391	0.0270459	0.0151851	0.0267389	7.51e-05	0.00015092	16	16	16
ENSG00000224525	AL591686.1	-2.21062	-0.0703038	0.027062	0.0263947	0.0177256	0.00129737	0.00224482	14	16	16
ENSG00000142949	PTPRF	2.21059	0.0860832	0.027064	0.0177866	0.035441	4.9e-06	1.12e-05	13	14	14
ENSG00000265179	AP000894.2	-2.20966	-0.0563976	0.0271284	0.0440427	0.200484	5.43e-30	5.44e-29	8	12	12
ENSG00000114209	PDCD10	2.20927	0.138558	0.0271555	0.00739395	0.0491983	6.58e-08	1.78e-07	4	4	4
ENSG00000097021	ACOT7	2.20872	0.0534177	0.0271942	0.0547765	0.191352	1.49e-28	1.4e-27	15	15	15
ENSG00000137393	RNF144B	-2.2087	-0.116381	0.0271954	0.00971814	0.0169985	0.00163652	0.00279672	8	9	9
ENSG00000205181	LINC00654	2.20626	0.0364923	0.0273657	0.111878	0.247238	1.3e-37	1.8e-36	28	36	36
ENSG00000123607	TTC21B	-2.20555	-0.048699	0.0274153	0.0555248	0.0884899	2.46e-13	1.01e-12	16	16	16
ENSG00000141837	CACNA1A	-2.20509	-0.132279	0.0274477	0.00980991	0.0152583	0.00285955	0.0047227	14	16	16
ENSG00000270661	Z99289.2	-2.205	-0.14077	0.0274541	0.00851247	0.0233817	0.000215944	0.000412095	15	20	20
ENSG00000166526	ZNF3	2.20499	0.106795	0.0274545	0.0137172	0.0462541	1.66e-07	4.34e-07	19	20	20
ENSG00000198176	TFDP1	2.2045	0.130757	0.0274892	0.00807556	0.0118706	0.00857992	0.0132894	12	13	13
ENSG00000224812	TMEM72-AS1	2.20449	0.05166	0.0274897	0.0516455	0.102221	2.83e-15	1.32e-14	9	9	9
ENSG00000106477	CEP41	2.20433	0.0405219	0.027501	0.0846539	0.110075	2.15e-16	1.08e-15	22	24	24
ENSG00000188312	CENPP	-2.20363	-0.021804	0.0275504	0.315789	0.400395	2.57e-66	8.94e-65	24	24	24
ENSG00000120063	GNA13	-2.20321	-0.0873597	0.0275798	0.0161663	0.0171122	0.00157812	0.00270142	13	14	14
ENSG00000133318	RTN3	-2.20308	-0.0996499	0.0275893	0.0141511	0.0221799	0.000315584	0.000590971	6	6	6
ENSG00000172927	MYEOV	-2.20039	-0.0249466	0.0277795	0.234108	0.335014	2.89e-53	6.63e-52	27	28	28
ENSG00000274654	AC022467.1	2.20025	0.118455	0.0277888	0.00943794	0.0161822	0.00212537	0.00357377	4	5	5
ENSG00000112062	MAPK14	-2.19766	-0.15106	0.027973	0.0197456	0.0317761	1.55e-05	3.35e-05	12	13	13
ENSG00000277494	GPIHBP1	-2.19757	-0.0385635	0.0279795	0.0824404	0.155264	5.09e-23	3.67e-22	6	6	6
ENSG00000255910	AC024901.1	2.19729	0.170748	0.028	0.00465444	0.0432892	4.2e-07	1.06e-06	1	1	1
ENSG00000156398	SFXN2	2.19673	0.0370617	0.0280396	0.107439	0.119164	1.06e-17	5.75e-17	15	16	16
ENSG00000077092	RARB	-2.19665	-0.0690918	0.0280451	0.027581	0.0246857	0.000143172	0.000279012	32	34	34
ENSG00000259775	AL138976.2	-2.19539	-0.0628088	0.0281357	0.0375536	0.196673	2.17e-29	2.13e-28	8	9	9
ENSG00000251189	AC010425.1	2.19527	0.155436	0.0281446	0.0059063	0.0239714	0.000179304	0.000345371	7	7	7
ENSG00000225521	AC005237.1	2.19524	0.0691872	0.0281467	0.0274658	0.0583669	3.67e-09	1.1e-08	7	8	8
ENSG00000261367	AC012645.2	-2.19518	-0.0248231	0.0281507	0.223697	0.269578	2.03e-41	3.23e-40	9	10	10
ENSG00000125266	EFNB2	2.19444	0.0774115	0.028204	0.0235263	0.0137281	0.00468612	0.00752781	15	15	15
ENSG00000006015	REX1BD	-2.194	-0.0728041	0.0282354	0.0269739	0.0465699	1.5e-07	3.95e-07	15	15	15
ENSG00000223865	HLA-DPB1	-2.19396	-0.0701689	0.0282382	0.0265647	0.0355945	4.67e-06	1.07e-05	15	16	16
ENSG00000160307	S100B	-2.19354	-0.0242264	0.0282686	0.230727	0.349058	5.86e-56	1.47e-54	26	26	26
ENSG00000145781	COMMD10	-2.19303	-0.0457445	0.0283055	0.0745601	0.136759	2.87e-20	1.8e-19	27	28	28
ENSG00000272914	AL359532.1	-2.19202	-0.0604572	0.0283778	0.037504	0.0270937	6.71e-05	0.000135719	15	15	15
ENSG00000101132	PFDN4	2.1906	0.279526	0.0284804	0.00172498	0.0126972	0.00655015	0.0103162	2	3	3
ENSG00000137822	TUBGCP4	-2.19048	-0.144955	0.0284896	0.00723172	0.0369249	3.08e-06	7.17e-06	18	21	21
ENSG00000169439	SDC2	-2.19047	-0.160971	0.02849	0.00597137	0.0174317	0.00142497	0.00245461	17	20	20
ENSG00000175352	NRIP3	-2.18962	-0.0839994	0.0285515	0.0186579	0.0885291	2.43e-13	9.95e-13	7	7	7
ENSG00000111215	PRR4	2.18916	0.0221694	0.0285852	0.286355	0.327855	6.48e-52	1.43e-50	11	11	11
ENSG00000196557	CACNA1H	2.18844	0.118939	0.0286373	0.0101119	0.0367406	3.26e-06	7.58e-06	2	2	2
ENSG00000141026	MED9	-2.1881	-0.264824	0.0286626	0.00217293	0.0155375	0.00261402	0.0043357	6	6	6
ENSG00000164898	FMC1	2.18733	0.113431	0.0287186	0.0117554	0.0338121	8.17e-06	1.82e-05	5	5	5
ENSG00000224940	PRRT4	2.18685	0.0884361	0.0287534	0.0163189	0.0140158	0.00426938	0.00689455	9	9	9
ENSG00000122687	MRM2	2.18516	0.0281064	0.0288772	0.172116	0.186898	7.38e-28	6.75e-27	53	57	57
ENSG00000248727	LINC01948	2.18494	0.194548	0.028893	0.00370604	0.0190762	0.000843854	0.00149517	9	9	9
ENSG00000103723	AP3B2	-2.18471	-0.0168199	0.0289101	0.449817	0.524757	1.34e-95	1.09e-93	51	53	53
ENSG00000042317	SPATA7	-2.18455	-0.0344544	0.0289222	0.114861	0.0958526	2.26e-14	9.95e-14	18	19	19
ENSG00000112695	COX7A2	-2.18437	-0.0982686	0.0289347	0.0160884	0.0185757	0.000989499	0.00173672	9	9	9
ENSG00000087253	LPCAT2	2.18369	0.137811	0.0289853	0.0078111	0.0328151	1.12e-05	2.46e-05	2	2	2
ENSG00000165271	NOL6	-2.18355	-0.0243247	0.0289953	0.238171	0.227232	2.69e-34	3.24e-33	18	19	19
ENSG00000259462	CPEB1-AS1	-2.18227	-0.101101	0.0290897	0.0132897	0.0134652	0.00510305	0.00815732	13	13	13
ENSG00000211456	SACM1L	2.18188	0.0665282	0.0291183	0.0304167	0.0394198	1.41e-06	3.4e-06	12	13	13
ENSG00000263603	AC127024.2	2.18018	0.078223	0.0292442	0.0228724	0.0352608	5.19e-06	1.18e-05	2	3	3
ENSG00000147459	DOCK5	-2.17926	-0.107596	0.0293122	0.0125101	0.0468859	1.36e-07	3.59e-07	9	9	9
ENSG00000001617	SEMA3F	-2.17898	-0.0728667	0.0293335	0.0254498	0.0411283	8.26e-07	2.04e-06	12	12	12
ENSG00000180011	ZADH2	-2.17825	-0.0361163	0.0293877	0.109786	0.214448	3.2e-32	3.53e-31	19	19	19
ENSG00000272159	AC087623.3	-2.17721	-0.192755	0.029465	0.00330405	0.0142138	0.00400471	0.00648757	3	3	3
ENSG00000255364	SMILR	2.17647	0.0923916	0.02952	0.0206523	0.0500776	4.99e-08	1.37e-07	4	5	5
ENSG00000205307	SAP25	-2.17627	-0.0269599	0.0295351	0.236956	0.245617	2.43e-37	3.31e-36	23	25	25
ENSG00000196329	GIMAP5	2.17609	0.056334	0.0295485	0.0407994	0.109928	2.25e-16	1.13e-15	12	13	13
ENSG00000160256	FAM207A	-2.1758	-0.0785317	0.0295699	0.0218118	0.0562732	7.1e-09	2.08e-08	21	22	22
ENSG00000184743	ATL3	-2.17573	-0.0391229	0.0295754	0.0820393	0.116821	2.3e-17	1.23e-16	7	7	7
ENSG00000186577	SMIM29	-2.175	-0.115414	0.0296302	0.00994627	0.0128931	0.00614547	0.00972286	11	11	11
ENSG00000165868	HSPA12A	2.17334	0.0298444	0.029755	0.144476	0.236897	6.89e-36	8.81e-35	9	9	9
ENSG00000132475	H3F3B	-2.17038	-0.513131	0.0299781	0.000546955	0.0115507	0.00952842	0.0146677	6	8	8
ENSG00000069943	PIGB	-2.16961	-0.0237311	0.0300362	0.22842	0.42066	1.19e-70	4.7e-69	18	19	19
ENSG00000196387	ZNF140	2.16935	0.133179	0.030056	0.00687686	0.0196283	0.000708089	0.00126643	6	12	12
ENSG00000228201	AL022341.1	-2.16815	-0.0978961	0.0301471	0.0145269	0.0235763	0.000203088	0.000389083	14	14	14
ENSG00000125910	S1PR4	-2.16693	-0.15392	0.0302402	0.00601966	0.0157205	0.00246473	0.00410735	9	11	11
ENSG00000067141	NEO1	-2.16544	-0.152545	0.030354	0.00543601	0.0271315	6.63e-05	0.000134205	4	4	4
ENSG00000167555	ZNF528	2.16342	0.0200873	0.030509	0.377892	0.501843	1.14e-89	7.77e-88	44	46	46
ENSG00000089127	OAS1	2.16206	0.0984913	0.0306134	0.0139127	0.04419	3.17e-07	8.1e-07	6	7	7
ENSG00000173546	CSPG4	2.16154	0.164711	0.0306539	0.00454417	0.0259925	9.49e-05	0.000188596	6	7	7
ENSG00000228677	TTC3-AS1	2.16144	0.183087	0.0306617	0.00392291	0.0255269	0.000109867	0.000216995	9	9	9
ENSG00000118579	MED28	-2.16045	-0.0300564	0.030738	0.146747	0.318378	3.79e-50	7.92e-49	10	12	12
ENSG00000106591	MRPL32	2.15755	0.0672367	0.0309629	0.0321436	0.107429	5.13e-16	2.51e-15	17	19	19
ENSG00000223522	AC093690.1	-2.15732	-0.0886955	0.0309807	0.0164789	0.0526415	2.23e-08	6.28e-08	2	2	2
ENSG00000124370	MCEE	-2.15707	-0.135858	0.031	0.00742012	0.0225839	0.000277775	0.000523755	1	1	1
ENSG00000082929	LINC01587	2.15706	0.179336	0.0310006	0.00661509	0.0151233	0.0029865	0.00492047	6	7	7
ENSG00000158315	RHBDL2	2.15583	0.0898123	0.0310967	0.0180374	0.0645376	5.22e-10	1.68e-09	16	17	17
ENSG00000171443	ZNF524	-2.15506	-0.0957832	0.0311573	0.0156173	0.037914	2.26e-06	5.34e-06	17	17	17
ENSG00000099769	IGFALS	-2.15413	-0.0578341	0.0312297	0.0446535	0.0695304	1.07e-10	3.63e-10	17	19	19
ENSG00000182247	UBE2E2	2.15363	0.160946	0.0312694	0.00468319	0.0263467	8.49e-05	0.00016959	5	6	6
ENSG00000138031	ADCY3	-2.15361	-0.0449658	0.0312711	0.0666594	0.136705	2.92e-20	1.83e-19	3	4	4
ENSG00000172236	TPSAB1	-2.1536	-0.0534258	0.0312715	0.0534039	0.0894981	1.77e-13	7.34e-13	18	19	19
ENSG00000204577	LILRB3	2.15332	0.0434469	0.0312936	0.0738393	0.145098	1.68e-21	1.13e-20	21	25	25
ENSG00000182670	TTC3	2.1519	0.0204455	0.0314049	0.331677	0.4188	3.03e-70	1.18e-68	10	11	11
ENSG00000177669	MBOAT4	-2.15072	-0.0806668	0.0314986	0.025251	0.0331303	1.01e-05	2.24e-05	12	12	12
ENSG00000116157	GPX7	-2.15066	-0.0190705	0.0315028	0.373193	0.538167	3.33e-99	3.06e-97	14	14	14
ENSG00000078177	N4BP2	2.14998	0.0459886	0.0315567	0.0580112	0.0941858	3.88e-14	1.68e-13	12	13	13
ENSG00000244482	LILRA6	2.14802	0.031356	0.031712	0.148394	0.15645	3.38e-23	2.45e-22	48	57	57
ENSG00000149577	SIDT2	-2.1475	-0.0614397	0.0317532	0.040381	0.0476732	1.06e-07	2.83e-07	12	12	12
ENSG00000106443	PHF14	2.14707	0.0563565	0.031788	0.0425321	0.0603039	1.99e-09	6.08e-09	15	16	16
ENSG00000169442	CD52	-2.14691	-0.0478615	0.0318004	0.05706	0.0621879	1.1e-09	3.42e-09	11	11	11
ENSG00000147485	PXDNL	2.14663	0.0827666	0.0318226	0.0221205	0.0234109	0.000213964	0.000408622	10	11	11
ENSG00000188375	H3F3C	-2.14592	-0.0802128	0.0318794	0.0232906	0.0421513	6e-07	1.5e-06	4	4	4
ENSG00000132518	GUCY2D	-2.14569	-0.114064	0.0318975	0.00886495	0.0171288	0.00156978	0.00268804	9	9	9
ENSG00000106609	TMEM248	-2.14487	-0.107806	0.0319634	0.0120566	0.015118	0.00299166	0.00492819	9	12	12
ENSG00000164123	C4orf45	-2.14441	-0.587081	0.032	0.000361123	0.0103076	0.0143555	0.0215359	1	1	1
ENSG00000269397	AC011503.2	-2.14382	-0.0827476	0.0320476	0.0224426	0.0255765	0.000108166	0.000213798	26	30	30
ENSG00000206190	ATP10A	2.14271	0.0981511	0.0321366	0.0143261	0.0374636	2.6e-06	6.11e-06	13	14	14
ENSG00000163602	RYBP	2.1414	0.110101	0.0322417	0.010841	0.0265234	8.03e-05	0.000160926	6	6	6
ENSG00000244733	AL132656.2	-2.14133	-0.0735249	0.0322475	0.0289307	0.303971	1.65e-47	3.22e-46	8	14	14
ENSG00000196263	ZNF471	2.14064	0.0342557	0.0323027	0.101446	0.134483	6.2e-20	3.82e-19	26	30	30
ENSG00000257878	AC007298.2	-2.1406	-0.028436	0.032306	0.177319	0.23035	8.29e-35	1.02e-33	14	14	14
ENSG00000223552	CCR5AS	-2.14031	-0.10173	0.0323294	0.0118997	0.0683419	1.56e-10	5.22e-10	7	7	7
ENSG00000277851	LINC02391	2.13927	0.0742937	0.032414	0.0197364	0.0695677	1.06e-10	3.58e-10	4	4	4
ENSG00000105404	RABAC1	-2.13913	-0.0583177	0.0324251	0.0362995	0.0436374	3.76e-07	9.56e-07	6	6	6
ENSG00000168309	FAM107A	-2.13911	-0.0345288	0.0324264	0.109123	0.210138	1.58e-31	1.69e-30	11	11	11
ENSG00000106113	CRHR2	2.13842	0.0186473	0.0324823	0.380171	0.518679	5.34e-94	4.13e-92	20	20	20
ENSG00000119699	TGFB3	-2.13831	-0.133499	0.0324912	0.00780974	0.0156902	0.00248889	0.00414289	10	10	10
ENSG00000183638	RP1L1	2.13801	0.0397547	0.0325159	0.0846694	0.133183	9.63e-20	5.86e-19	20	21	21
ENSG00000198133	TMEM229B	-2.13785	-0.0849757	0.032529	0.0186594	0.0669314	2.44e-10	8.03e-10	11	13	13
ENSG00000115548	KDM3A	2.13543	0.132481	0.0327258	0.00724168	0.0229761	0.00024543	0.000465421	9	9	9
ENSG00000270953	AC007938.3	-2.13515	-0.0666177	0.032749	0.0273468	0.0647634	4.86e-10	1.57e-09	12	13	13
ENSG00000183914	DNAH2	-2.13296	-0.097605	0.0329279	0.0144933	0.0224754	0.000287456	0.000540966	8	9	9
ENSG00000130347	RTN4IP1	-2.13286	-0.0556563	0.0329359	0.0416798	0.0695231	1.07e-10	3.63e-10	20	26	26
ENSG00000235641	LINC00484	2.13094	0.027195	0.033094	0.166089	0.18902	3.45e-28	3.2e-27	23	23	23
ENSG00000170011	MYRIP	-2.13086	-0.0684332	0.0331005	0.0259957	0.0243686	0.000158209	0.000306742	26	31	31
ENSG00000119421	NDUFA8	-2.13069	-0.164494	0.0331143	0.00572895	0.0159351	0.0023007	0.00385021	11	11	11
ENSG00000136936	XPA	2.13056	0.137362	0.033125	0.00713223	0.0102943	0.0144188	0.0216245	6	6	6
ENSG00000278493	AC039056.2	2.13044	0.177116	0.0331353	0.00408817	0.0253078	0.000117709	0.000231678	5	5	5
ENSG00000273448	AC006480.2	2.13006	0.0354773	0.0331668	0.100353	0.346445	1.88e-55	4.64e-54	10	13	13
ENSG00000188186	LAMTOR4	2.12989	0.0970336	0.0331806	0.0134767	0.0198784	0.000654038	0.00117561	3	3	3
ENSG00000197056	ZMYM1	-2.12965	-0.0741998	0.0332004	0.0303463	0.0669264	2.45e-10	8.04e-10	5	6	6
ENSG00000058335	RASGRF1	2.12923	0.0820171	0.0332352	0.0217564	0.0204179	0.000551173	0.00100133	24	26	26
ENSG00000185100	ADSSL1	2.12922	0.0399983	0.0332362	0.0831765	0.0949634	3.02e-14	1.32e-13	15	15	15
ENSG00000139508	SLC46A3	2.12821	0.0724973	0.0333196	0.0243962	0.0275067	5.9e-05	0.000119818	3	3	3
ENSG00000132109	TRIM21	2.12805	0.0632347	0.0333326	0.0341629	0.0398749	1.22e-06	2.97e-06	18	23	23
ENSG00000166441	RPL27A	-2.12798	-0.0483422	0.0333384	0.0579898	0.136861	2.77e-20	1.74e-19	4	4	4
ENSG00000246067	RAB30-DT	-2.12554	-0.0206235	0.0335419	0.319568	0.429238	1.57e-72	6.62e-71	58	62	62
ENSG00000101224	CDC25B	-2.12533	-0.0313258	0.0335592	0.131964	0.315142	1.5e-49	3.07e-48	13	17	17
ENSG00000172164	SNTB1	2.12494	0.0961045	0.0335914	0.0165942	0.020038	0.000621753	0.00112052	22	24	24
ENSG00000104835	SARS2	-2.12453	-0.034589	0.0336257	0.10803	0.159445	1.19e-23	8.87e-23	13	15	15
ENSG00000198130	HIBCH	-2.12396	-0.0265255	0.0336738	0.176812	0.179969	8.78e-27	7.6e-26	18	18	18
ENSG00000141741	MIEN1	2.12375	0.286342	0.0336908	0.00218178	0.0122047	0.0076917	0.011997	9	10	10
ENSG00000276547	PCDHGB5	2.12316	0.104552	0.0337401	0.0117741	0.0184352	0.00103476	0.00181213	16	17	17
ENSG00000100429	HDAC10	-2.12249	-0.0410528	0.0337967	0.072917	0.223968	9.18e-34	1.08e-32	13	17	17
ENSG00000239593	AL513122.2	-2.12231	-0.122125	0.033812	0.00929567	0.0154192	0.00271536	0.0044965	18	21	21
ENSG00000184313	MROH7	2.1207	0.0367553	0.0339474	0.095858	0.0537321	1.58e-08	4.51e-08	40	41	41
ENSG00000259994	AL353796.1	-2.12048	-0.0534831	0.0339653	0.0482973	0.089287	1.9e-13	7.85e-13	15	16	16
ENSG00000278740	AC005332.7	2.1198	0.0248473	0.0340225	0.230501	0.334159	4.19e-53	9.57e-52	17	18	18
ENSG00000183571	PGPEP1L	2.1194	0.0356819	0.0340566	0.111392	0.0956294	2.43e-14	1.07e-13	34	37	37
ENSG00000072736	NFATC3	2.118	0.0393588	0.0341751	0.0805239	0.118636	1.26e-17	6.83e-17	28	29	29
ENSG00000268401	AC007785.3	2.1175	0.0722816	0.0342172	0.0240508	0.0344726	6.64e-06	1.5e-05	21	22	22
ENSG00000279345	Z98885.3	-2.11706	-0.157291	0.0342548	0.00494105	0.0141889	0.00403707	0.00653637	9	9	9
ENSG00000212127	TAS2R14	2.11614	0.0210224	0.0343328	0.285637	0.258375	1.7e-39	2.51e-38	13	13	13
ENSG00000166501	PRKCB	2.11612	0.0523548	0.0343342	0.0416335	0.0792475	4.81e-12	1.79e-11	19	20	20
ENSG00000120907	ADRA1A	2.11586	0.0433294	0.0343567	0.0703622	0.374174	6.4e-61	1.9e-59	50	56	56
ENSG00000155229	MMS19	-2.11576	-0.242113	0.0343655	0.00210164	0.0757644	1.47e-11	5.29e-11	2	3	3
ENSG00000213780	GTF2H4	-2.11535	-0.0257178	0.0344002	0.175234	0.14647	1.05e-21	7.11e-21	36	44	44
ENSG00000197020	ZNF100	-2.11464	-0.014285	0.0344607	0.596312	0.727253	1.74e-165	2.75e-162	29	31	31
ENSG00000109472	CPE	2.11399	0.0343967	0.0345159	0.107235	0.138195	1.76e-20	1.12e-19	11	11	11
ENSG00000100889	PCK2	2.11382	0.0460723	0.0345309	0.0552181	0.0864628	4.73e-13	1.9e-12	16	17	17
ENSG00000160606	TLCD1	-2.11353	-0.132957	0.0345558	0.00747303	0.0265906	7.86e-05	0.000157793	6	6	6
ENSG00000256540	AC007406.3	-2.11346	-0.0860535	0.0345615	0.0170217	0.033738	8.36e-06	1.87e-05	14	15	15
ENSG00000196616	ADH1B	-2.1125	-0.0671223	0.0346438	0.0340464	0.123818	2.24e-18	1.26e-17	13	14	14
ENSG00000099960	SLC7A4	2.11246	0.0879188	0.0346474	0.0176962	0.0532713	1.83e-08	5.19e-08	24	25	25
ENSG00000087076	HSD17B14	-2.11236	-0.0325423	0.0346559	0.131217	0.338278	6.92e-54	1.63e-52	36	40	40
ENSG00000160058	BSDC1	-2.11115	-0.105388	0.0347595	0.0118547	0.0144125	0.00375571	0.00610541	24	27	27
ENSG00000136816	TOR1B	2.10999	0.027774	0.0348593	0.162169	0.23222	4.08e-35	5.06e-34	38	40	40
ENSG00000095906	NUBP2	2.10956	0.0815997	0.034896	0.0187095	0.0318272	1.52e-05	3.3e-05	6	6	6
ENSG00000152527	PLEKHH2	2.10877	0.0225203	0.034964	0.251342	0.298161	1.85e-46	3.44e-45	61	68	68
ENSG00000165912	PACSIN3	-2.10827	-0.0350525	0.035008	0.0922774	0.126655	8.66e-19	5e-18	12	13	13
ENSG00000079337	RAPGEF3	2.1072	0.0298429	0.0351002	0.141057	0.188489	4.17e-28	3.85e-27	10	11	11
ENSG00000141294	LRRC46	-2.10717	-0.0508074	0.0351032	0.0476653	0.0658096	3.49e-10	1.13e-09	6	6	6
ENSG00000158006	PAFAH2	-2.10624	-0.0884017	0.0351832	0.0172793	0.0989762	8.17e-15	3.7e-14	3	3	3
ENSG00000140374	ETFA	-2.10587	-0.0845548	0.0352153	0.0178773	0.0376649	2.44e-06	5.75e-06	22	23	23
ENSG00000165078	CPA6	2.10579	0.317913	0.0352225	0.00147931	0.013395	0.00522067	0.008333	8	9	9
ENSG00000130226	DPP6	-2.10512	-0.0517143	0.0352811	0.0476843	0.155744	4.31e-23	3.11e-22	4	4	4
ENSG00000114978	MOB1A	2.1051	0.0915554	0.0352822	0.0161958	0.0713509	5.99e-11	2.08e-10	13	14	14
ENSG00000136197	C7orf25	-2.10476	-0.0384931	0.0353122	0.0772356	0.0885001	2.45e-13	1e-12	23	24	24
ENSG00000112561	TFEB	-2.10471	-0.102691	0.0353169	0.0118345	0.0352183	5.26e-06	1.2e-05	26	27	27
ENSG00000101489	CELF4	-2.10452	-0.0966145	0.0353329	0.0147625	0.0578383	4.34e-09	1.29e-08	2	2	2
ENSG00000235902	AC108472.1	2.10385	0.442544	0.0353915	0.000657624	0.0174559	0.001414	0.00243716	8	9	9
ENSG00000260966	AP001486.2	-2.10309	-0.103987	0.0354577	0.0108611	0.0517888	2.91e-08	8.14e-08	17	21	21
ENSG00000141433	ADCYAP1	-2.10229	-0.0471874	0.0355278	0.05567	0.213913	3.9e-32	4.28e-31	16	22	22
ENSG00000154917	RAB6B	-2.10147	-0.0474102	0.0356	0.0656472	0.0606076	1.81e-09	5.55e-09	22	22	22
ENSG00000232328	AC084030.1	2.10114	0.100706	0.0356288	0.0104625	0.0388505	1.69e-06	4.03e-06	7	7	7
ENSG00000238058	AL355574.1	-2.10109	-0.0400713	0.0356327	0.0776958	0.0868467	4.18e-13	1.68e-12	8	8	8
ENSG00000168061	SAC3D1	-2.09999	-0.093577	0.0357299	0.0161637	0.0641647	5.87e-10	1.88e-09	3	4	4
ENSG00000237371	AL355803.1	-2.09932	-0.0395456	0.035789	0.0822132	0.107447	5.1e-16	2.5e-15	37	41	41
ENSG00000241644	INMT	2.09881	0.0514369	0.0358339	0.0461903	0.026317	8.57e-05	0.000171079	23	25	25
ENSG00000261242	AL136038.3	2.09861	0.101595	0.0358512	0.0143288	0.0127875	0.00636033	0.0100396	13	13	13
ENSG00000196235	SUPT5H	2.09777	0.0931359	0.0359255	0.0152465	0.0109561	0.0115865	0.0176307	11	12	12
ENSG00000172006	ZNF554	-2.09777	-0.0344278	0.0359256	0.115542	0.209001	2.4e-31	2.54e-30	4	4	4
ENSG00000123609	NMI	-2.09702	-0.0629579	0.0359922	0.0449507	0.0610462	1.57e-09	4.85e-09	17	19	19
ENSG00000119638	NEK9	2.097	0.146352	0.0359933	0.00535199	0.0214827	0.000393419	0.000728609	9	9	9
ENSG00000082805	ERC1	-2.09665	-0.103582	0.0360242	0.0117286	0.0555157	9.02e-09	2.62e-08	6	6	6
ENSG00000269892	AC125494.2	-2.09664	-0.0414604	0.0360257	0.0779712	0.126554	8.96e-19	5.17e-18	15	20	20
ENSG00000147533	GOLGA7	-2.09633	-0.0691104	0.036053	0.0271713	0.0474651	1.13e-07	3.01e-07	22	22	22
ENSG00000134339	SAA2	-2.09555	-0.0490549	0.0361224	0.0536759	0.0499071	5.26e-08	1.44e-07	13	14	14
ENSG00000112531	QKI	2.09544	0.172077	0.0361318	0.0167837	0.0235255	0.000206373	0.000395081	15	15	15
ENSG00000113621	TXNDC15	2.09534	0.0761108	0.0361411	0.020513	0.0361563	3.92e-06	9.04e-06	11	11	11
ENSG00000173915	ATP5MD	2.09423	0.0879992	0.0362392	0.0138992	0.0447574	2.65e-07	6.82e-07	3	4	4
ENSG00000254333	NDST1-AS1	2.09412	0.0226731	0.036249	0.228494	0.254596	7.46e-39	1.08e-37	8	9	9
ENSG00000140463	BBS4	2.09366	0.0501198	0.0362898	0.0471251	0.0568047	6.01e-09	1.77e-08	10	10	10
ENSG00000263105	AC009171.2	-2.09288	-0.0453194	0.0363602	0.0606072	0.0277831	5.41e-05	0.00011027	8	8	8
ENSG00000133101	CCNA1	-2.09269	-0.0467921	0.0363773	0.0574851	0.0381781	2.08e-06	4.93e-06	20	20	20
ENSG00000073605	GSDMB	-2.09236	-0.0559918	0.0364066	0.0375448	0.0434603	3.98e-07	1.01e-06	14	14	14
ENSG00000084073	ZMPSTE24	2.09193	0.0873377	0.036445	0.0162629	0.0239887	0.000178331	0.000343611	11	12	12
ENSG00000106460	TMEM106B	2.09091	0.118546	0.0365365	0.0090332	0.0183408	0.00106634	0.00186472	7	7	7
ENSG00000119711	ALDH6A1	-2.08997	-0.0529884	0.0366202	0.0445845	0.0434245	4.02e-07	1.02e-06	25	27	27
ENSG00000176083	ZNF683	-2.08994	-0.14877	0.0366235	0.00614031	0.0363809	3.65e-06	8.45e-06	9	11	11
ENSG00000111671	SPSB2	2.08923	0.0264129	0.0366869	0.19686	0.29812	1.88e-46	3.49e-45	8	22	22
ENSG00000118922	KLF12	-2.08893	-0.105836	0.0367138	0.0114691	0.0241208	0.00017106	0.000330439	32	32	32
ENSG00000089486	CDIP1	-2.08766	-0.044982	0.0368287	0.0677002	0.0212089	0.000429023	0.000790836	19	19	19
ENSG00000119714	GPR68	2.08642	0.105208	0.036941	0.0129109	0.0212402	0.000424799	0.00078319	18	22	22
ENSG00000217930	PAM16	-2.08355	-0.0402909	0.037201	0.0991454	0.128891	4.09e-19	2.41e-18	16	16	16
ENSG00000267666	AC004156.1	-2.083	-0.055926	0.0372512	0.0446241	0.0420044	6.28e-07	1.57e-06	23	25	25
ENSG00000057608	GDI2	2.08255	0.0228496	0.0372924	0.192962	0.246286	1.88e-37	2.58e-36	15	18	18
ENSG00000267583	AC007998.3	-2.08253	-0.0670641	0.0372936	0.0254878	0.0376713	2.44e-06	5.74e-06	3	3	3
ENSG00000140263	SORD	2.08183	0.0419085	0.037358	0.0987448	0.0974876	1.33e-14	5.93e-14	31	41	41
ENSG00000233223	AC016876.1	-2.08054	-0.0741233	0.0374759	0.0191432	0.0230174	0.000242246	0.000459681	11	12	12
ENSG00000124587	PEX6	-2.0796	-0.0129809	0.0375625	0.719702	0.707093	1.64e-156	1.6e-153	36	39	39
ENSG00000172732	MUS81	2.07953	0.146931	0.0375686	0.00607631	0.0517757	2.93e-08	8.18e-08	6	7	7
ENSG00000180245	RRH	-2.07769	-0.0502647	0.0377375	0.0496389	0.0580442	4.06e-09	1.21e-08	15	16	16
ENSG00000272308	AC104113.1	2.07721	0.134212	0.0377826	0.0066534	0.0174762	0.00140485	0.00242221	8	8	8
ENSG00000079739	PGM1	-2.07711	-0.0479123	0.0377916	0.053578	0.0633789	7.53e-10	2.38e-09	26	27	27
ENSG00000147872	PLIN2	-2.07671	-0.06523	0.0378285	0.030682	0.0804974	3.22e-12	1.22e-11	14	14	14
ENSG00000034693	PEX3	2.07622	0.0698867	0.037874	0.0229944	0.0442658	3.09e-07	7.91e-07	8	10	10
ENSG00000182325	FBXL6	-2.07595	-0.021661	0.0378988	0.271889	0.28623	2.48e-44	4.33e-43	14	14	14
ENSG00000182667	NTM	-2.07586	-0.137408	0.0379068	0.00619747	0.0284651	4.36e-05	9.01e-05	7	8	8
ENSG00000167553	TUBA1C	2.0753	0.0441369	0.0379586	0.0526988	0.0706459	7.5e-11	2.58e-10	32	34	34
ENSG00000121318	TAS2R10	2.07526	0.0619824	0.0379626	0.0363136	0.0166748	0.00181508	0.00308106	26	27	27
ENSG00000081760	AACS	-2.0752	-0.0891555	0.0379684	0.0162246	0.0283383	4.54e-05	9.36e-05	12	12	12
ENSG00000139746	RBM26	2.07504	0.0686102	0.0379832	0.0249366	0.0285332	4.27e-05	8.83e-05	16	17	17
ENSG00000177627	C12orf54	-2.0744	-0.0980883	0.0380423	0.0133114	0.0323623	1.29e-05	2.81e-05	11	15	15
ENSG00000197442	MAP3K5	-2.07383	-0.103205	0.0380949	0.0126743	0.0325725	1.2e-05	2.64e-05	23	23	23
ENSG00000110799	VWF	-2.07345	-0.067703	0.0381304	0.0318447	0.0502592	4.71e-08	1.29e-07	18	22	22
ENSG00000275055	AC011468.5	-2.07124	-0.0501707	0.0383362	0.0529996	0.132982	1.03e-19	6.26e-19	2	2	2
ENSG00000088854	C20orf194	2.07112	0.110466	0.038348	0.00885697	0.042374	5.59e-07	1.4e-06	4	4	4
ENSG00000227230	AL606534.1	-2.07006	-0.243995	0.0384466	0.00217373	0.0152565	0.00286126	0.00472477	4	6	6
ENSG00000165118	C9orf64	-2.06964	-0.0750229	0.0384859	0.0198422	0.023288	0.000222425	0.000423912	7	8	8
ENSG00000001167	NFYA	-2.06912	-0.0371276	0.038535	0.0807717	0.119122	1.07e-17	5.83e-17	7	8	8
ENSG00000119514	GALNT12	2.06895	0.123491	0.0385505	0.00765433	0.0451751	2.32e-07	6.01e-07	9	9	9
ENSG00000213015	ZNF580	2.06887	0.135447	0.0385583	0.00703384	0.0487551	7.56e-08	2.04e-07	8	10	10
ENSG00000261467	AC099398.1	2.06854	0.0375777	0.0385895	0.0931089	0.204495	1.25e-30	1.3e-29	4	4	4
ENSG00000156136	DCK	-2.0685	-0.103442	0.0385932	0.0195119	0.0420383	6.21e-07	1.55e-06	2	2	2
ENSG00000253678	AC104964.2	2.06848	0.0399327	0.0385952	0.0742875	0.0773731	8.76e-12	3.21e-11	10	10	10
ENSG00000144306	SCRN3	-2.06837	-0.089984	0.0386049	0.0156202	0.043403	4.05e-07	1.03e-06	12	14	14
ENSG00000228649	SNHG26	-2.06786	-0.0413642	0.0386532	0.0724246	0.456895	8.68e-79	4.33e-77	70	76	76
ENSG00000203778	FAM229B	-2.06691	-0.0338881	0.0387428	0.106068	0.121103	5.54e-18	3.06e-17	6	7	7
ENSG00000278492	AC006213.5	-2.06681	-0.107286	0.0387519	0.0111308	0.022519	0.000283528	0.000533817	12	13	13
ENSG00000068028	RASSF1	2.06647	0.0803162	0.0387845	0.0175966	0.078604	5.91e-12	2.19e-11	7	8	8
ENSG00000188452	CERKL	-2.06645	-0.1057	0.0387863	0.0111129	0.0254412	0.000112871	0.000222605	16	16	16
ENSG00000132205	EMILIN2	-2.06642	-0.0517798	0.0387892	0.0424754	0.14318	3.23e-21	2.13e-20	12	16	16
ENSG00000250240	AC008840.1	2.06624	0.207713	0.0388061	0.00293044	0.0286371	4.13e-05	8.56e-05	11	13	13
ENSG00000001561	ENPP4	-2.06584	-0.0341162	0.0388433	0.119929	0.135963	3.76e-20	2.34e-19	26	27	27
ENSG00000007384	RHBDF1	-2.06571	-0.0798953	0.038856	0.0201036	0.0260143	9.42e-05	0.000187356	19	20	20
ENSG00000234608	MAPKAPK5-AS1	-2.06567	-0.0842707	0.0388598	0.0161257	0.0564783	6.66e-09	1.96e-08	13	14	14
ENSG00000105397	TYK2	2.06539	0.0479264	0.0388858	0.0495211	0.0916903	8.73e-14	3.69e-13	17	17	17
ENSG00000165684	SNAPC4	-2.06479	-0.0250379	0.0389432	0.195495	0.251702	2.3e-38	3.26e-37	46	51	51
ENSG00000283646	LINC02009	2.06476	0.0675192	0.0389454	0.0284052	0.067821	1.84e-10	6.12e-10	18	19	19
ENSG00000233926	AL591368.1	-2.06463	-0.132869	0.0389584	0.00665946	0.0203028	0.00057167	0.00103636	2	3	3
ENSG00000074603	DPP8	-2.06437	-0.0846972	0.0389825	0.0170153	0.0239766	0.000179012	0.000344859	7	8	8
ENSG00000234177	LINC01114	-2.06435	-0.0311611	0.0389842	0.120563	0.138401	1.65e-20	1.05e-19	27	28	28
ENSG00000255449	AP002812.5	-2.06367	-0.0533658	0.0390486	0.0397579	0.0826767	1.6e-12	6.17e-12	15	17	17
ENSG00000186866	POFUT2	-2.06291	-0.0745189	0.039121	0.0232291	0.0266516	7.71e-05	0.000154903	18	21	21
ENSG00000183780	SLC35F3	2.06285	0.0757574	0.0391265	0.0207353	0.025994	9.49e-05	0.000188522	30	30	30
ENSG00000151917	BEND6	-2.06284	-0.0215928	0.0391276	0.243066	0.211853	8.36e-32	9.05e-31	6	7	7
ENSG00000240583	AQP1	-2.06284	-0.0550188	0.039128	0.0493085	0.0926053	6.49e-14	2.76e-13	30	31	31
ENSG00000139200	PIANP	2.06205	0.163144	0.0392029	0.00443336	0.0582404	3.82e-09	1.14e-08	17	25	25
ENSG00000248787	AC092903.2	2.06185	0.0558266	0.039222	0.0378805	0.0629675	8.58e-10	2.7e-09	6	7	7
ENSG00000070193	FGF10	2.06145	0.0743478	0.03926	0.022082	0.0654056	3.96e-10	1.28e-09	19	25	25
ENSG00000249695	AC026369.1	-2.06094	-0.0451326	0.0393085	0.0653938	0.0963622	1.91e-14	8.47e-14	17	18	18
ENSG00000272663	AC093635.1	-2.06071	-0.148964	0.039331	0.00597746	0.0101171	0.0152918	0.0228254	2	2	2
ENSG00000263843	AC022211.2	2.06069	0.0665232	0.0393322	0.0322105	0.0230798	0.000237523	0.000451291	11	14	14
ENSG00000272153	AL365330.1	-2.05971	-0.0797091	0.039426	0.0309373	0.0223562	0.000298488	0.000560595	8	8	8
ENSG00000104381	GDAP1	2.05969	0.0512072	0.0394279	0.0524975	0.102343	2.72e-15	1.27e-14	36	41	41
ENSG00000132024	CC2D1A	2.05965	0.0941439	0.0394316	0.0145866	0.0421197	6.06e-07	1.51e-06	16	16	16
ENSG00000111786	SRSF9	-2.05867	-0.126442	0.0395257	0.006989	0.0101422	0.0151649	0.0226557	10	11	11
ENSG00000273356	LINC02019	-2.05854	-0.0608039	0.0395381	0.0322392	0.0306731	2.18e-05	4.66e-05	10	11	11
ENSG00000245651	AC083805.1	2.05853	0.0667126	0.0395392	0.0269299	0.0541619	1.38e-08	3.96e-08	8	9	9
ENSG00000175906	ARL4D	2.05815	0.0571879	0.0395754	0.0348335	0.0766049	1.12e-11	4.08e-11	19	21	21
ENSG00000100320	RBFOX2	-2.0579	-0.113736	0.0396	0.00955749	0.0627456	9.2e-10	2.89e-09	10	10	10
ENSG00000170092	SPDYE5	-2.05713	-0.0469814	0.0396735	0.0530608	0.229806	1.02e-34	1.25e-33	16	23	23
ENSG00000108352	RAPGEFL1	-2.05702	-0.0430967	0.039684	0.0787924	0.11491	4.34e-17	2.28e-16	22	22	22
[truncated: 11,045 more rows]

## Sheet: ESM Table 9
ESM Table 9. TWAS results for associations between VAT gene expressions and T2D risk using PrediXcan.
[truncated: 8,141 more rows]

[truncated: 9 more sheets: ESM Table 10, ESM Table 11, ESM Table 12, ESM Table 13, ESM Table 14, ESM Table 15, ESM Table 16, ESM Table 17, ESM Table 18]
